# Supplementary material for: Structure and assembly of the A-C linker connecting microtubule triplets in centrioles
Source: Sci Adv. 2025 Oct 8;11(41):eady3689. doi: 10.1126/sciadv.ady3689 (PMC12506977; doi:10.1126/sciadv.ady3689)
Supplement: Supplementary file 2 — Tables S5 to S8 [file sciadv.ady3689_tables_s5_to_s8.zip]

Archive with 4 entries (4 files):
- ady3689_table_s5.xlsx
- ady3689_table_s6.xlsx
- ady3689_table_s7.xlsx
- ady3689_table_s8.xlsx
