# Supplementary material for: Structure and assembly of the A-C linker connecting microtubule triplets in centrioles
Source: Sci Adv. 2025 Oct 8;11(41):eady3689. doi: 10.1126/sciadv.ady3689 (PMC12506977; doi:10.1126/sciadv.ady3689)
Supplement: Supplementary file 2 — Tables S5 to S8 [file sciadv.ady3689_tables_s5_to_s8.zip › ady3689_table_s5.xlsx]

## Sheet: Supplymentary_Table_1_MassSpec_
32164_scaffold_PEAKS_Terta_Thermo (1), Samples report created on 11/13/2024
Experiment: 32164_scaffold_PEAKS_Terta_Thermo (1)
	Version: unknown
	Charge States Calculated: unknown
	Deisotoped: unknown
	Textual Annotation: unknown
	Database Name: the UP000009168_312017_T_thermophila database
		Version: unknown
		Taxonomy: All Entries
		Number of Proteins: 26971
	Does database contain common contaminants?: unknown
Search Engine Set: 1 Search Engine
	Search Engine: PEAKS Studio
		Version: 10.5 (2020-02-19)
		Samples: All Samples
		Fragment Tolerance: 0.020 Da (Monoisotopic)
		Parent Tolerance: 10.0 PPM (Monoisotopic)
		Fixed Modifications:
		Variable Modifications: +16 on M (Oxidation), +57 on C (Carbamidomethyl)
		Database: the UP000009168_312017_T_thermophila database (unknown version, 26971 entries)
		Digestion Enzyme: Trypsin
		Max Missed Cleavages: 3
		Probability Model:
			20230630_C32164_002_S528492_TetrahymenaBB_1_Group_1 (peptides_1_1_0.mzid): Percolator [all charge states]
Scaffold: Version: Scaffold_5.3.0
	Modification Metadata Set: 2334 modifications
		Source: C:\Program Files\Scaffold\parameters\unimod.xml
		Comment:
	Protein Grouping Strategy: Experiment-wide grouping with protein cluster analysis
	Peptide Thresholds: 8.0% minimum
	Protein Thresholds: 81.0% minimum and 2 peptides minimum
	Peptide FDR: 0.1% (Decoy)
	Protein FDR: 0.4% (Decoy)
	GO Annotation Source(s):
	Pathway Annotation Source(s):
	Alternate ID Source(s): FASTA:UniProt/Swiss-Prot Alt. Accession (UniProtKB)
Cryo-EM sample						Protein Identification Probability	Percent Coverage	Percentage of Total Spectra	Exclusive Unique Peptide Count	Total Unique Peptide Count	Exclusive Unique Spectrum Count	Total Unique Spectrum Count	Exclusive Spectrum Count	Total Spectrum Count	Quantitative Value
#	Identified Proteins (776)	Accession Number	Alternate ID	Molecular Weight	Taxonomy	Sample_1	Sample_1	Sample_1	Sample_1	Sample_1	Sample_1	Sample_1	Sample_1	Sample_1	Sample_1
1	Tubulin alpha chain OS=Tetrahymena thermophila (strain SB210) OX=312017 GN=TTHERM_00558620 PE=3 SV=1	I7M9N6	TTHERM_00558620	50 kDa	unknown	1	0.978	0.041	308	308	443	443	764	764	764
2	Tubulin beta chain OS=Tetrahymena thermophila (strain SB210) OX=312017 GN=TTHERM_00348510 PE=3 SV=1	Q24B92	TTHERM_00348510	50 kDa	unknown	1	0.91	0.041	257	257	390	390	758	758	758
3	Uncharacterized protein OS=Tetrahymena thermophila (strain SB210) OX=312017 GN=TTHERM_00578520 PE=4 SV=2	I7M9Q5	TTHERM_00578520	315 kDa	unknown	1	0.6	0.011	172	172	204	204	205	205	205
4	Uncharacterized protein OS=Tetrahymena thermophila (strain SB210) OX=312017 GN=TTHERM_00637010 PE=4 SV=2	Q22HK2	TTHERM_00637010	168 kDa	unknown	1	0.706	0.011	142	142	191	191	198	198	198
5	Axonemal dynein heavy chain OS=Tetrahymena thermophila (strain SB210) OX=312017 GN=TTHERM_00433800 PE=4 SV=2	Q230X9	TTHERM_00433800	474 kDa	unknown	1	0.394	0.008	128	130	145	147	146	148	148
6	Poly [ADP-ribose] polymerase OS=Tetrahymena thermophila (strain SB210) OX=312017 GN=TTHERM_00502600 PE=4 SV=2	I7MGV0	TTHERM_00502600	299 kDa	unknown	1	0.507	0.0075	117	117	138	138	139	139	139
7	EF hand protein OS=Tetrahymena thermophila (strain SB210) OX=312017 GN=TTHERM_00193760 PE=4 SV=3	Q23KF9	TTHERM_00193760	110 kDa	unknown	1	0.763	0.0074	105	105	137	137	137	137	137
9	Uncharacterized protein OS=Tetrahymena thermophila (strain SB210) OX=312017 GN=TTHERM_01164140 PE=4 SV=1	Q22AS4	TTHERM_01164140	171 kDa	unknown	1	0.595	0.0063	94	94	116	116	116	116	116
8.1	Dynein heavy chain 2, putative OS=Tetrahymena thermophila (strain SB210) OX=312017 GN=TTHERM_00912290 PE=4 SV=2	Q23TU2	TTHERM_00912290	559 kDa	unknown	1	0.275	0.0057	99	100	103	104	104	105	105
11	Dynein-1-alpha heavy chain, flagellar inner arm I1 complex protein OS=Tetrahymena thermophila (strain SB210) OX=312017 GN=TTHERM_00688470 PE=4 SV=1	I7MAY1	TTHERM_00688470	509 kDa	unknown	1	0.277	0.0054	92	93	98	99	98	99	99
12	EF-hand pair protein OS=Tetrahymena thermophila (strain SB210) OX=312017 GN=TTHERM_00703920 PE=4 SV=3	Q22GD1	TTHERM_00703920	67 kDa	unknown	1	0.716	0.0054	70	70	96	96	99	99	99
13.1	Cell surface immobilization antigen OS=Tetrahymena thermophila (strain SB210) OX=312017 GN=TTHERM_00606960 PE=4 SV=2	Q22YJ5	TTHERM_00606960	33 kDa	unknown	1	0.488	0.0053	19	20	34	35	96	97	97
14	Adenylate kinase OS=Tetrahymena thermophila (strain SB210) OX=312017 GN=TTHERM_00317200 PE=3 SV=2	I7M2R5	TTHERM_00317200	119 kDa	unknown	1	0.69	0.0048	77	77	89	89	89	89	89
15	Uncharacterized protein OS=Tetrahymena thermophila (strain SB210) OX=312017 GN=TTHERM_00790950 PE=4 SV=2	Q24DP2	TTHERM_00790950	81 kDa	unknown	1	0.742	0.0044	62	62	81	81	82	82	82
16	Sperm-associated antigen 6 OS=Tetrahymena thermophila (strain SB210) OX=312017 GN=TTHERM_000157929 PE=4 SV=1	W7X9A6	TTHERM_000157929	55 kDa	unknown	1	0.852	0.0044	63	63	80	80	81	81	81
17	Uncharacterized protein OS=Tetrahymena thermophila (strain SB210) OX=312017 GN=TTHERM_00013530 PE=4 SV=2	Q22RN5	TTHERM_00013530	92 kDa	unknown	1	0.796	0.0044	60	61	79	80	80	81	81
18	Uncharacterized protein OS=Tetrahymena thermophila (strain SB210) OX=312017 GN=TTHERM_00777260 PE=4 SV=2	Q23WS9	TTHERM_00777260	35 kDa	unknown	1	0.871	0.0044	43	45	66	68	79	81	81
19	Flagellar microtugule protofilament ribbon protein OS=Tetrahymena thermophila (strain SB210) OX=312017 GN=TTHERM_00143690 PE=4 SV=1	I7M0S7	TTHERM_00143690	73 kDa	unknown	1	0.739	0.0042	62	62	77	77	77	77	77
20	EF-hand protein OS=Tetrahymena thermophila (strain SB210) OX=312017 GN=TTHERM_00584850 PE=4 SV=1	I7MCU1	TTHERM_00584850	61 kDa	unknown	1	0.785	0.0043	61	61	76	76	79	79	79
22	Hydrocephalus-inducing protein OS=Tetrahymena thermophila (strain SB210) OX=312017 GN=TTHERM_00551040 PE=4 SV=1	Q22UM4	TTHERM_00551040	560 kDa	unknown	1	0.219	0.0042	71	72	76	77	76	77	77
21.1	Histone H2A.1 OS=Tetrahymena thermophila (strain SB210) OX=312017 GN=HTA2 PE=1 SV=2	P35065	HTA2	14 kDa	unknown	1	0.602	0.004	5	47	7	64	7	74	74
21.2	Histone H2AX OS=Tetrahymena thermophila (strain SB210) OX=312017 GN=HTA1 PE=1 SV=2	P35064	HTA1	15 kDa	unknown	1	0.58	0.0039	3	45	5	62	5	72	72
23	EF-hand protein OS=Tetrahymena thermophila (strain SB210) OX=312017 GN=TTHERM_00649260 PE=4 SV=2	I7M688	TTHERM_00649260	179 kDa	unknown	1	0.484	0.0037	60	60	69	69	69	69	69
24	Notchless protein, putative OS=Tetrahymena thermophila (strain SB210) OX=312017 GN=TTHERM_00218620 PE=4 SV=2	I7MKT7	TTHERM_00218620	220 kDa	unknown	1	0.388	0.0035	59	59	63	63	64	64	64
10.1	Na,H/K antiporter P-type ATPase alpha subunit family protein OS=Tetrahymena thermophila (strain SB210) OX=312017 GN=TTHERM_00700900 PE=4 SV=1	Q22LQ9	TTHERM_00700900	134 kDa	unknown	1	0.466	0.0036	41	56	50	67	50	67	67
25	Uncharacterized protein OS=Tetrahymena thermophila (strain SB210) OX=312017 GN=TTHERM_00013760 PE=4 SV=1	Q22RL2	TTHERM_00013760	108 kDa	unknown	1	0.663	0.0035	52	52	64	64	64	64	64
26	Uncharacterized protein OS=Tetrahymena thermophila (strain SB210) OX=312017 GN=TTHERM_00481300 PE=4 SV=1	I7MEM4	TTHERM_00481300	33 kDa	unknown	1	0.873	0.0034	45	49	52	56	54	62	62
27	Uncharacterized protein OS=Tetrahymena thermophila (strain SB210) OX=312017 GN=TTHERM_00379000 PE=4 SV=2	Q23FB7	TTHERM_00379000	133 kDa	unknown	1	0.414	0.0034	51	52	61	62	61	62	62
28	Beige/BEACH domain protein OS=Tetrahymena thermophila (strain SB210) OX=312017 GN=TTHERM_000702269 PE=4 SV=1	W7XHG5	TTHERM_000702269	80 kDa	unknown	1	0.651	0.0033	44	45	59	60	59	60	60
29	Uncharacterized protein OS=Tetrahymena thermophila (strain SB210) OX=312017 GN=TTHERM_00128280 PE=4 SV=2	I7M1C5	TTHERM_00128280	49 kDa	unknown	1	0.752	0.0032	42	42	59	59	59	59	59
30	EPI21 protein OS=Tetrahymena thermophila (strain SB210) OX=312017 GN=TTHERM_000481318 PE=4 SV=1	W7X429	TTHERM_000481318	43 kDa	unknown	1	0.516	0.0031	39	43	46	50	49	57	57
31	Uncharacterized protein OS=Tetrahymena thermophila (strain SB210) OX=312017 GN=TTHERM_00601850 PE=4 SV=1	Q22YL1	TTHERM_00601850	87 kDa	unknown	1	0.486	0.0031	46	48	53	55	55	57	57
32	Dpy-30 motif protein OS=Tetrahymena thermophila (strain SB210) OX=312017 GN=TTHERM_00394410 PE=3 SV=1	Q233B2	TTHERM_00394410	75 kDa	unknown	1	0.697	0.003	46	46	54	54	55	55	55
33	Uncharacterized protein OS=Tetrahymena thermophila (strain SB210) OX=312017 GN=TTHERM_00884620 PE=4 SV=1	Q23A15	TTHERM_00884620	63 kDa	unknown	1	0.425	0.003	39	39	52	52	56	56	56
34	Uncharacterized protein OS=Tetrahymena thermophila (strain SB210) OX=312017 GN=TTHERM_00919590 PE=4 SV=2	Q24IL5	TTHERM_00919590	70 kDa	unknown	1	0.584	0.0029	41	41	54	54	54	54	54
35	Dynein heavy chain, outer arm protein OS=Tetrahymena thermophila (strain SB210) OX=312017 GN=TTHERM_01276420 PE=1 SV=1	Q22A67	TTHERM_01276420	534 kDa	unknown	1	0.166	0.0028	49	49	50	50	52	52	52
36	Uncharacterized protein OS=Tetrahymena thermophila (strain SB210) OX=312017 GN=TTHERM_00449470 PE=4 SV=3	Q238X3	TTHERM_00449470	26 kDa	unknown	1	0.938	0.0028	38	38	50	50	52	52	52
37	Progesterone immunomodulatory-binding factor 1, putative OS=Tetrahymena thermophila (strain SB210) OX=312017 GN=TTHERM_00047650 PE=4 SV=3	Q23DC6	TTHERM_00047650	99 kDa	unknown	1	0.491	0.0028	41	41	50	50	51	51	51
38	Radial spokehead protein OS=Tetrahymena thermophila (strain SB210) OX=312017 GN=TTHERM_00427590 PE=4 SV=2	Q23A99	TTHERM_00427590	57 kDa	unknown	1	0.7	0.0027	40	40	48	48	49	49	49
39	Histone H4 OS=Tetrahymena thermophila (strain SB210) OX=312017 GN=HHF2 PE=1 SV=2	P69152	HHF2	11 kDa	unknown	1	0.631	0.0027	32	32	43	43	50	50	50
40	Flagella associated protein OS=Tetrahymena thermophila (strain SB210) OX=312017 GN=TTHERM_00227220 PE=4 SV=2	Q23BW0	TTHERM_00227220	114 kDa	unknown	1	0.38	0.0026	36	36	48	48	48	48	48
42	Uncharacterized protein OS=Tetrahymena thermophila (strain SB210) OX=312017 GN=TTHERM_01060800 PE=4 SV=2	Q22KW8	TTHERM_01060800	47 kDa	unknown	1	0.51	0.0025	33	33	46	46	47	47	47
43	Kinesin motor catalytic domain protein OS=Tetrahymena thermophila (strain SB210) OX=312017 GN=TTHERM_00784600 PE=3 SV=2	Q231M9	TTHERM_00784600	146 kDa	unknown	1	0.424	0.0026	45	45	48	48	48	48	48
44	WD repeat protein OS=Tetrahymena thermophila (strain SB210) OX=312017 GN=TTHERM_00498220 PE=4 SV=2	I7LY62	TTHERM_00498220	215 kDa	unknown	1	0.29	0.0025	44	44	46	46	46	46	46
45	Cilia- and flagella-associated protein 43 OS=Tetrahymena thermophila (strain SB210) OX=312017 GN=TTHERM_00196190 PE=3 SV=3	Q23K15	TTHERM_00196190	198 kDa	unknown	1	0.32	0.0025	44	44	47	47	47	47	47
46	Cilia- and flagella-associated protein 53 OS=Tetrahymena thermophila (strain SB210) OX=312017 GN=TTHERM_01207630 PE=3 SV=3	Q23YQ8	TTHERM_01207630	61 kDa	unknown	1	0.632	0.0025	40	40	46	46	46	46	46
47	EF hand protein OS=Tetrahymena thermophila (strain SB210) OX=312017 GN=TTHERM_00219350 PE=4 SV=2	I7M8Z8	TTHERM_00219350	56 kDa	unknown	1	0.766	0.0024	39	40	43	44	43	44	44
48	Outer arm dynein beta heavy chain OS=Tetrahymena thermophila (strain SB210) OX=312017 GN=TTHERM_00499300 PE=1 SV=1	I7M9J2	TTHERM_00499300	530 kDa	unknown	1	0.134	0.0024	41	44	42	45	42	45	45
49	EF-hand pair protein OS=Tetrahymena thermophila (strain SB210) OX=312017 GN=TTHERM_00406590 PE=4 SV=1	I7ME23	TTHERM_00406590	58 kDa	unknown	1	0.612	0.0024	36	36	44	44	44	44	44
50	Transcription factor iib protein, putative OS=Tetrahymena thermophila (strain SB210) OX=312017 GN=TTHERM_00418580 PE=4 SV=2	Q22NU3	TTHERM_00418580	23 kDa	unknown	1	0.795	0.0023	35	35	40	40	43	43	43
51	Uncharacterized protein OS=Tetrahymena thermophila (strain SB210) OX=312017 GN=TTHERM_00373830 PE=4 SV=2	I7M0L9	TTHERM_00373830	47 kDa	unknown	1	0.657	0.0023	30	30	42	42	42	42	42
52	Kinesin motor catalytic domain protein OS=Tetrahymena thermophila (strain SB210) OX=312017 GN=TTHERM_00069230 PE=3 SV=2	I7MDG0	TTHERM_00069230	139 kDa	unknown	1	0.36	0.0023	36	36	41	41	42	42	42
53	Histone H2B.2 OS=Tetrahymena thermophila (strain SB210) OX=312017 GN=HTB2 PE=1 SV=2	P08994	HTB2	14 kDa	unknown	1	0.738	0.0024	24	25	35	36	44	45	45
54	Coiled-coil protein, putative OS=Tetrahymena thermophila (strain SB210) OX=312017 GN=TTHERM_00391400 PE=4 SV=1	Q233L0	TTHERM_00391400	105 kDa	unknown	1	0.459	0.0023	37	37	42	42	42	42	42
10.2	Na,H/K antiporter P-type ATPase alpha subunit family protein OS=Tetrahymena thermophila (strain SB210) OX=312017 GN=TTHERM_00245100 PE=4 SV=1	Q245Y8	TTHERM_00245100	135 kDa	unknown	1	0.388	0.0023	21	38	24	42	24	42	42
55	Adenylate kinase family protein OS=Tetrahymena thermophila (strain SB210) OX=312017 GN=TTHERM_00227800 PE=3 SV=2	Q23BQ2	TTHERM_00227800	50 kDa	unknown	1	0.736	0.0023	34	34	39	39	42	42	42
56	Cell surface immobilization antigen SerH6, putative OS=Tetrahymena thermophila (strain SB210) OX=312017 GN=TTHERM_00491130 PE=4 SV=1	Q23J59	TTHERM_00491130	11 kDa	unknown	1	0.435	0.0023	11	11	23	23	42	42	42
57	Basal body centrin protein OS=Tetrahymena thermophila (strain SB210) OX=312017 GN=TTHERM_00384910 PE=3 SV=1	Q23RK1	TTHERM_00384910	19 kDa	unknown	1	0.772	0.0023	22	23	34	35	41	42	42
58	Uncharacterized protein OS=Tetrahymena thermophila (strain SB210) OX=312017 GN=TTHERM_01093690 PE=4 SV=4	Q22BM6	TTHERM_01093690	69 kDa	unknown	1	0.555	0.0021	30	30	39	39	39	39	39
59	MORN motif protein OS=Tetrahymena thermophila (strain SB210) OX=312017 GN=TTHERM_00086700 PE=4 SV=2	Q236M7	TTHERM_00086700	87 kDa	unknown	1	0.581	0.0022	35	35	39	39	40	40	40
60	Uncharacterized protein OS=Tetrahymena thermophila (strain SB210) OX=312017 GN=TTHERM_00194160 PE=4 SV=1	Q23KB9	TTHERM_00194160	70 kDa	unknown	1	0.646	0.0022	34	34	39	39	40	40	40
61	Uncharacterized protein OS=Tetrahymena thermophila (strain SB210) OX=312017 GN=TTHERM_00777270 PE=4 SV=1	Q23WS8	TTHERM_00777270	36 kDa	unknown	1	0.801	0.0021	24	25	37	38	38	39	39
62	Tumor suppressor mitostatin protein OS=Tetrahymena thermophila (strain SB210) OX=312017 GN=TTHERM_001164064 PE=4 SV=1	W7XCX2	TTHERM_001164064	59 kDa	unknown	1	0.439	0.0021	31	31	39	39	39	39	39
63	DNA polymerase delta C4-type zinc-finger protein OS=Tetrahymena thermophila (strain SB210) OX=312017 GN=TTHERM_00137550 PE=4 SV=1	I7M279	TTHERM_00137550	31 kDa	unknown	1	0.695	0.0022	28	28	38	38	40	40	40
64	Dynein-1-alpha heavy chain, flagellar inner arm I1 complex protein, putative OS=Tetrahymena thermophila (strain SB210) OX=312017 GN=TTHERM_00486600 PE=1 SV=2	I7M6H4	TTHERM_00486600	475 kDa	unknown	1	0.139	0.0021	38	38	39	39	39	39	39
65	Uncharacterized protein OS=Tetrahymena thermophila (strain SB210) OX=312017 GN=TTHERM_00047120 PE=4 SV=1	Q23DH9	TTHERM_00047120	40 kDa	unknown	1	0.701	0.0021	31	31	38	38	38	38	38
66	Kinesin motor catalytic domain protein OS=Tetrahymena thermophila (strain SB210) OX=312017 GN=TTHERM_00529750 PE=4 SV=1	I7M6D8	TTHERM_00529750	150 kDa	unknown	1	0.329	0.002	33	33	34	34	36	36	36
67	Uncharacterized protein OS=Tetrahymena thermophila (strain SB210) OX=312017 GN=TTHERM_00268010 PE=4 SV=2	I7MIZ3	TTHERM_00268010	159 kDa	unknown	1	0.243	0.002	31	33	34	36	35	37	37
68	Uncharacterized protein OS=Tetrahymena thermophila (strain SB210) OX=312017 GN=TTHERM_00522810 PE=4 SV=1	I7LUL4	TTHERM_00522810	28 kDa	unknown	1	0.72	0.0019	29	29	35	35	35	35	35
69	Rab-GAP TBC domain-containing protein OS=Tetrahymena thermophila (strain SB210) OX=312017 GN=TTHERM_00194770 PE=4 SV=2	Q23K58	TTHERM_00194770	146 kDa	unknown	1	0.233	0.0019	32	32	35	35	35	35	35
70	Uncharacterized protein OS=Tetrahymena thermophila (strain SB210) OX=312017 GN=TTHERM_00715760 PE=4 SV=1	I7M648	TTHERM_00715760	326 kDa	unknown	1	0.138	0.0018	32	32	34	34	34	34	34
71	Uncharacterized protein OS=Tetrahymena thermophila (strain SB210) OX=312017 GN=TTHERM_00471950 PE=4 SV=1	I7M6L2	TTHERM_00471950	47 kDa	unknown	1	0.501	0.0018	25	25	33	33	34	34	34
72	Protein kinase OS=Tetrahymena thermophila (strain SB210) OX=312017 GN=TTHERM_00543590 PE=4 SV=1	I7MD94	TTHERM_00543590	82 kDa	unknown	1	0.326	0.0018	29	29	34	34	34	34	34
73	Parkin co-regulated protein OS=Tetrahymena thermophila (strain SB210) OX=312017 GN=TTHERM_00446290 PE=4 SV=2	I7MLV6	TTHERM_00446290	36 kDa	unknown	1	0.652	0.0018	28	28	32	32	34	34	34
74	POC1 centriolar protein homolog OS=Tetrahymena thermophila (strain SB210) OX=312017 GN=TTHERM_01308010 PE=3 SV=1	Q229Z6	TTHERM_01308010	71 kDa	unknown	1	0.465	0.0018	24	24	34	34	34	34	34
75	Uncharacterized protein OS=Tetrahymena thermophila (strain SB210) OX=312017 GN=TTHERM_00758860 PE=4 SV=1	Q23JL9	TTHERM_00758860	38 kDa	unknown	1	0.714	0.0018	28	29	32	33	33	34	34
76	IQ calmodulin-binding motif protein OS=Tetrahymena thermophila (strain SB210) OX=312017 GN=TTHERM_00941400 PE=4 SV=2	Q24FV5	TTHERM_00941400	31 kDa	unknown	1	0.767	0.0018	29	29	34	34	34	34	34
77	Centrosomal protein, putative OS=Tetrahymena thermophila (strain SB210) OX=312017 GN=TTHERM_01457090 PE=4 SV=1	Q24GZ2	TTHERM_01457090	45 kDa	unknown	1	0.666	0.0018	27	27	34	34	34	34	34
78	Parkin co-regulated protein OS=Tetrahymena thermophila (strain SB210) OX=312017 GN=TTHERM_00499570 PE=4 SV=1	I7M317	TTHERM_00499570	28 kDa	unknown	1	0.727	0.0018	27	27	33	33	33	33	33
79	Elongation factor 1-alpha OS=Tetrahymena thermophila (strain SB210) OX=312017 GN=TTHERM_00655820 PE=3 SV=1	Q22GX4	TTHERM_00655820	48 kDa	unknown	1	0.566	0.0018	25	25	33	33	33	33	33
80	TBC1 domain family member 31 OS=Tetrahymena thermophila (strain SB210) OX=312017 GN=TTHERM_00426280 PE=4 SV=2	Q23AD1	TTHERM_00426280	141 kDa	unknown	1	0.28	0.0019	31	31	34	34	35	35	35
81	Uncharacterized protein OS=Tetrahymena thermophila (strain SB210) OX=312017 GN=TTHERM_000945249 PE=4 SV=1	W7XEY0	TTHERM_000945249	81 kDa	unknown	1	0.433	0.0018	26	26	33	33	33	33	33
82	Meiosis-specific nuclear structural protein 1 OS=Tetrahymena thermophila (strain SB210) OX=312017 GN=TTHERM_00338110 PE=3 SV=1	I7LV70	TTHERM_00338110	55 kDa	unknown	1	0.463	0.0018	29	29	34	34	34	34	34
83	Uncharacterized protein OS=Tetrahymena thermophila (strain SB210) OX=312017 GN=TTHERM_00348390 PE=4 SV=2	I7M9T0	TTHERM_00348390	34 kDa	unknown	1	0.691	0.0018	25	26	32	33	32	33	33
84	Uncharacterized protein OS=Tetrahymena thermophila (strain SB210) OX=312017 GN=TTHERM_00305630 PE=3 SV=2	I7ML02	TTHERM_00305630	229 kDa	unknown	1	0.182	0.0018	29	30	33	34	33	34	34
85	Uncharacterized protein OS=Tetrahymena thermophila (strain SB210) OX=312017 GN=TTHERM_00494280 PE=4 SV=1	I7MLS4	TTHERM_00494280	48 kDa	unknown	1	0.576	0.0017	26	26	32	32	32	32	32
86	SF-assemblin/beta giardin protein OS=Tetrahymena thermophila (strain SB210) OX=312017 GN=TTHERM_00688340 PE=3 SV=2	I7MMT2	TTHERM_00688340	29 kDa	unknown	1	0.684	0.0017	24	24	30	30	32	32	32
87	Eukaryotic aspartyl protease OS=Tetrahymena thermophila (strain SB210) OX=312017 GN=TTHERM_00462870 PE=4 SV=3	Q23PZ5	TTHERM_00462870	57 kDa	unknown	1	0.65	0.0018	29	29	32	32	33	33	33
88	Radial spokehead protein OS=Tetrahymena thermophila (strain SB210) OX=312017 GN=TTHERM_00444180 PE=4 SV=2	I7M3F3	TTHERM_00444180	54 kDa	unknown	1	0.607	0.0017	27	27	31	31	31	31	31
89	High mobility group (HMG) box protein OS=Tetrahymena thermophila (strain SB210) OX=312017 GN=TTHERM_00257230 PE=4 SV=2	Q23QF5	TTHERM_00257230	30 kDa	unknown	1	0.217	0.0016	16	16	22	22	30	30	30
90	KdD6, putative OS=Tetrahymena thermophila (strain SB210) OX=312017 GN=TTHERM_00188980 PE=4 SV=1	I7LUY9	TTHERM_00188980	30 kDa	unknown	1	0.711	0.0016	22	22	29	29	29	29	29
92	Uncharacterized protein OS=Tetrahymena thermophila (strain SB210) OX=312017 GN=TTHERM_00537180 PE=4 SV=1	I7MA29	TTHERM_00537180	62 kDa	unknown	1	0.566	0.0016	23	24	28	29	28	29	29
93	Uncharacterized protein OS=Tetrahymena thermophila (strain SB210) OX=312017 GN=TTHERM_00584510 PE=4 SV=1	I7MG65	TTHERM_00584510	225 kDa	unknown	1	0.184	0.0016	29	29	30	30	30	30	30
94	High mobility group (HMG) box protein OS=Tetrahymena thermophila (strain SB210) OX=312017 GN=TTHERM_00660180 PE=4 SV=1	I7MKQ6	TTHERM_00660180	16 kDa	unknown	1	0.524	0.0016	18	18	28	28	29	29	29
95	Radial spokehead protein OS=Tetrahymena thermophila (strain SB210) OX=312017 GN=TTHERM_00430020 PE=4 SV=2	Q231F8	TTHERM_00430020	34 kDa	unknown	1	0.564	0.0016	21	21	29	29	30	30	30
96	Uncharacterized protein OS=Tetrahymena thermophila (strain SB210) OX=312017 GN=TTHERM_00734110 PE=4 SV=1	Q231Y6	TTHERM_00734110	89 kDa	unknown	1	0.383	0.0016	26	26	29	29	29	29	29
97	Uncharacterized protein OS=Tetrahymena thermophila (strain SB210) OX=312017 GN=TTHERM_00492680 PE=4 SV=1	I7MLR2	TTHERM_00492680	56 kDa	unknown	1	0.497	0.0015	26	26	27	27	28	28	28
98	KdD6 OS=Tetrahymena thermophila (strain SB210) OX=312017 GN=TTHERM_00688560 PE=4 SV=1	I7MMT6	TTHERM_00688560	29 kDa	unknown	1	0.611	0.0015	19	19	28	28	28	28	28
99	WD40 domain protein OS=Tetrahymena thermophila (strain SB210) OX=312017 GN=TTHERM_00105300 PE=4 SV=2	Q234G8	TTHERM_00105300	152 kDa	unknown	1	0.219	0.0015	23	23	25	25	28	28	28
100	Cilia- and flagella-associated protein 206 OS=Tetrahymena thermophila (strain SB210) OX=312017 GN=CFAP206 PE=3 SV=1	Q23H79	CFAP206	73 kDa	unknown	1	0.477	0.0015	25	25	27	27	28	28	28
101	Growth-arrest-specific microtubule-binding protein OS=Tetrahymena thermophila (strain SB210) OX=312017 GN=TTHERM_00857910 PE=3 SV=1	Q23YW7	TTHERM_00857910	55 kDa	unknown	1	0.485	0.0015	20	20	28	28	28	28	28
102	Nucleoside diphosphate kinase OS=Tetrahymena thermophila (strain SB210) OX=312017 GN=TTHERM_000372529 PE=3 SV=1	W7XGD1	TTHERM_000372529	43 kDa	unknown	1	0.602	0.0016	24	24	29	29	29	29	29
103	MORN repeat protein OS=Tetrahymena thermophila (strain SB210) OX=312017 GN=TTHERM_00590130 PE=4 SV=1	I7LVT3	TTHERM_00590130	43 kDa	unknown	1	0.524	0.0015	23	23	27	27	27	27	27
104	Uncharacterized protein OS=Tetrahymena thermophila (strain SB210) OX=312017 GN=TTHERM_00192030 PE=4 SV=1	I7MEK6	TTHERM_00192030	61 kDa	unknown	1	0.42	0.0015	25	25	27	27	28	28	28
105	LRRC48 protein OS=Tetrahymena thermophila (strain SB210) OX=312017 GN=TTHERM_00316370 PE=4 SV=2	I7MG46	TTHERM_00316370	68 kDa	unknown	1	0.44	0.0015	24	24	27	27	27	27	27
106	Uncharacterized protein OS=Tetrahymena thermophila (strain SB210) OX=312017 GN=TTHERM_00372420 PE=4 SV=1	I7MHR3	TTHERM_00372420	38 kDa	unknown	1	0.596	0.0015	18	18	27	27	27	27	27
107	Histone H2A.Z OS=Tetrahymena thermophila (strain SB210) OX=312017 GN=HTA3 PE=1 SV=2	P08992	HTA3	15 kDa	unknown	1	0.493	0.0015	15	16	21	22	21	27	27
108	EF hand protein, putative OS=Tetrahymena thermophila (strain SB210) OX=312017 GN=TTHERM_00155380 PE=4 SV=1	Q22WJ6	TTHERM_00155380	57 kDa	unknown	1	0.606	0.0015	23	24	26	27	26	27	27
109	Uncharacterized protein OS=Tetrahymena thermophila (strain SB210) OX=312017 GN=TTHERM_00430030 PE=4 SV=3	Q231F7	TTHERM_00430030	221 kDa	unknown	1	0.218	0.0016	29	29	29	29	29	29	29
110	Ptype ATPase, putative OS=Tetrahymena thermophila (strain SB210) OX=312017 GN=TTHERM_00565590 PE=4 SV=1	I7M9I4	TTHERM_00565590	31 kDa	unknown	1	0.652	0.0014	20	20	26	26	26	26	26
41.1	Dynein heavy chain 1, axonemal protein OS=Tetrahymena thermophila (strain SB210) OX=312017 GN=TTHERM_00558640 PE=4 SV=2	I7MH00	TTHERM_00558640	488 kDa	unknown	1	0.0843	0.0016	23	29	23	29	23	29	29
111	NYD-SP28 domain-containing protein OS=Tetrahymena thermophila (strain SB210) OX=312017 GN=TTHERM_01345750 PE=4 SV=3	Q229S1	TTHERM_01345750	99 kDa	unknown	1	0.308	0.0015	25	25	27	27	27	27	27
112	Calponin-homology (CH) domain-containing protein OS=Tetrahymena thermophila (strain SB210) OX=312017 GN=TTHERM_01142770 PE=4 SV=2	Q22AX1	TTHERM_01142770	203 kDa	unknown	1	0.19	0.0014	25	25	26	26	26	26	26
113	Uncharacterized protein OS=Tetrahymena thermophila (strain SB210) OX=312017 GN=TTHERM_00576950 PE=4 SV=2	Q22V08	TTHERM_00576950	254 kDa	unknown	1	0.148	0.0015	24	25	26	27	26	27	27
114	Transmembrane protein, putative OS=Tetrahymena thermophila (strain SB210) OX=312017 GN=TTHERM_00355080 PE=4 SV=2	Q22Y63	TTHERM_00355080	124 kDa	unknown	1	0.282	0.0015	23	23	26	26	27	27	27
115	TPH domain-containing protein OS=Tetrahymena thermophila (strain SB210) OX=312017 GN=TTHERM_00643530 PE=4 SV=2	Q23EX8	TTHERM_00643530	62 kDa	unknown	1	0.424	0.0014	23	23	26	26	26	26	26
116	Uncharacterized protein OS=Tetrahymena thermophila (strain SB210) OX=312017 GN=TTHERM_00463380 PE=4 SV=2	Q23PU5	TTHERM_00463380	26 kDa	unknown	1	0.774	0.0014	21	21	26	26	26	26	26
117	Uncharacterized protein OS=Tetrahymena thermophila (strain SB210) OX=312017 GN=TTHERM_00977740 PE=4 SV=3	Q24GN6	TTHERM_00977740	88 kDa	unknown	1	0.272	0.0014	22	23	25	26	25	26	26
118	Uncharacterized protein OS=Tetrahymena thermophila (strain SB210) OX=312017 GN=TTHERM_000849319 PE=4 SV=1	W7XH07	TTHERM_000849319	55 kDa	unknown	1	0.325	0.0014	21	21	25	25	26	26	26
91.1	Histone H3 OS=Tetrahymena thermophila (strain SB210) OX=312017 GN=TTHERM_000570549 PE=3 SV=1	I7LUZ3	TTHERM_000570549	15 kDa	unknown	1	0.551	0.0014	8	15	13	20	17	25	25
119	Uncharacterized protein OS=Tetrahymena thermophila (strain SB210) OX=312017 GN=TTHERM_00780680 PE=4 SV=1	I7M493	TTHERM_00780680	80 kDa	unknown	1	0.412	0.0014	22	22	25	25	25	25	25
120	Uncharacterized protein OS=Tetrahymena thermophila (strain SB210) OX=312017 GN=TTHERM_00823650 PE=4 SV=1	I7MCF6	TTHERM_00823650	20 kDa	unknown	1	0.81	0.0014	21	21	25	25	25	25	25
121	Transmembrane protein, putative OS=Tetrahymena thermophila (strain SB210) OX=312017 GN=TTHERM_00037080 PE=4 SV=2	Q22MB1	TTHERM_00037080	85 kDa	unknown	1	0.362	0.0014	22	22	25	25	26	26	26
122	Uncharacterized protein OS=Tetrahymena thermophila (strain SB210) OX=312017 GN=TTHERM_00214810 PE=4 SV=2	Q22N53	TTHERM_00214810	39 kDa	unknown	1	0.74	0.0014	23	23	25	25	25	25	25
123	Uncharacterized protein OS=Tetrahymena thermophila (strain SB210) OX=312017 GN=TTHERM_01052990 PE=4 SV=2	Q235M9	TTHERM_01052990	18 kDa	unknown	1	0.769	0.0014	19	19	24	24	25	25	25
124	Uncharacterized protein OS=Tetrahymena thermophila (strain SB210) OX=312017 GN=TTHERM_00049190 PE=4 SV=2	Q23D72	TTHERM_00049190	426 kDa	unknown	1	0.0857	0.0014	23	23	24	24	25	25	25
125	Uncharacterized protein OS=Tetrahymena thermophila (strain SB210) OX=312017 GN=TTHERM_000285449 PE=4 SV=1	W7XHB0	TTHERM_000285449	80 kDa	unknown	1	0.451	0.0014	23	23	25	25	25	25	25
126	Uncharacterized protein OS=Tetrahymena thermophila (strain SB210) OX=312017 GN=TTHERM_00502359 PE=4 SV=1	A4VD56	TTHERM_00502359	30 kDa	unknown	1	0.624	0.0014	19	19	25	25	25	25	25
127	Dynein heavy chain, amine-terminal region protein OS=Tetrahymena thermophila (strain SB210) OX=312017 GN=TTHERM_00565600 PE=4 SV=2	I7M304	TTHERM_00565600	530 kDa	unknown	1	0.0776	0.0015	25	26	26	27	26	27	27
128	Transmembrane protein, putative OS=Tetrahymena thermophila (strain SB210) OX=312017 GN=TTHERM_00502720 PE=4 SV=1	I7MGV5	TTHERM_00502720	52 kDa	unknown	1	0.206	0.0013	17	17	24	24	24	24	24
129	Uncharacterized protein OS=Tetrahymena thermophila (strain SB210) OX=312017 GN=TTHERM_00006210 PE=4 SV=1	Q22SB5	TTHERM_00006210	76 kDa	unknown	1	0.444	0.0013	21	21	24	24	24	24	24
138	EF-hand pair protein OS=Tetrahymena thermophila (strain SB210) OX=312017 GN=TTHERM_00194410 PE=4 SV=2	Q23K94	TTHERM_00194410	262 kDa	unknown	1	0.151	0.0014	23	25	23	25	23	26	26
130	Uncharacterized protein OS=Tetrahymena thermophila (strain SB210) OX=312017 GN=TTHERM_00388480 PE=4 SV=2	Q23RE1	TTHERM_00388480	54 kDa	unknown	1	0.474	0.0013	20	20	23	23	24	24	24
131	25 kDa calcium-binding protein OS=Tetrahymena thermophila (strain SB210) OX=312017 GN=TTHERM_00068170 PE=4 SV=2	I7M0G1	TTHERM_00068170	34 kDa	unknown	1	0.348	0.0012	15	15	23	23	23	23	23
132	Uncharacterized protein OS=Tetrahymena thermophila (strain SB210) OX=312017 GN=TTHERM_00136490 PE=4 SV=2	I7M8Q8	TTHERM_00136490	73 kDa	unknown	1	0.304	0.0012	19	19	23	23	23	23	23
133	EF hand protein, putative OS=Tetrahymena thermophila (strain SB210) OX=312017 GN=TTHERM_00295360 PE=4 SV=2	I7MDX9	TTHERM_00295360	140 kDa	unknown	1	0.151	0.0012	19	19	23	23	23	23	23
134	Uncharacterized protein OS=Tetrahymena thermophila (strain SB210) OX=312017 GN=TTHERM_00547950 PE=4 SV=2	I7MH46	TTHERM_00547950	170 kDa	unknown	1	0.176	0.0013	22	22	24	24	24	24	24
135	Macronuclear actin OS=Tetrahymena thermophila (strain SB210) OX=312017 GN=TTHERM_00190950 PE=3 SV=1	I7MJK1	TTHERM_00190950	42 kDa	unknown	1	0.535	0.0012	18	18	23	23	23	23	23
136	Uncharacterized protein OS=Tetrahymena thermophila (strain SB210) OX=312017 GN=TTHERM_00974270 PE=4 SV=2	Q22WR6	TTHERM_00974270	29 kDa	unknown	1	0.579	0.0012	18	19	22	23	22	23	23
137	Uncharacterized protein OS=Tetrahymena thermophila (strain SB210) OX=312017 GN=TTHERM_00196280 PE=4 SV=2	Q23K06	TTHERM_00196280	64 kDa	unknown	1	0.368	0.0012	22	22	23	23	23	23	23
139	Dynein light chain OS=Tetrahymena thermophila (strain SB210) OX=312017 GN=TTHERM_000649439 PE=3 SV=1	W7X4R1	TTHERM_000649439	10 kDa	unknown	1	0.681	0.0013	16	17	23	24	23	24	24
140	RIB43A protein OS=Tetrahymena thermophila (strain SB210) OX=312017 GN=TTHERM_00641119 PE=1 SV=1	A4VDZ5	TTHERM_00641119	17 kDa	unknown	1	0.69	0.0012	18	18	23	23	23	23	23
141	Uncharacterized protein OS=Tetrahymena thermophila (strain SB210) OX=312017 GN=TTHERM_00298350 PE=4 SV=2	I7LX98	TTHERM_00298350	76 kDa	unknown	1	0.359	0.0012	21	21	22	22	22	22	22
142	Coiled-coil lobo-like protein, putative OS=Tetrahymena thermophila (strain SB210) OX=312017 GN=TTHERM_00473320 PE=3 SV=1	I7MLZ4	TTHERM_00473320	101 kDa	unknown	1	0.34	0.0012	21	21	22	22	22	22	22
143	Flagellar associated protein OS=Tetrahymena thermophila (strain SB210) OX=312017 GN=TTHERM_00038990 PE=4 SV=1	Q22M20	TTHERM_00038990	103 kDa	unknown	1	0.25	0.0013	16	19	20	23	20	24	24
144	Transport system kinase OS=Tetrahymena thermophila (strain SB210) OX=312017 GN=TTHERM_00205170 PE=4 SV=2	Q22NC6	TTHERM_00205170	18 kDa	unknown	1	0.734	0.0012	18	18	22	22	22	22	22
145	Radial spoke 3 protein OS=Tetrahymena thermophila (strain SB210) OX=312017 GN=TTHERM_00418270 PE=3 SV=2	Q22NW8	TTHERM_00418270	111 kDa	unknown	1	0.265	0.0012	19	20	22	23	22	23	23
146	Uncharacterized protein OS=Tetrahymena thermophila (strain SB210) OX=312017 GN=TTHERM_01227760 PE=4 SV=3	Q239J4	TTHERM_01227760	20 kDa	unknown	1	0.936	0.0012	18	18	22	22	22	22	22
147	Dynein regulatory complex protein 10 OS=Tetrahymena thermophila (strain SB210) OX=312017 GN=TTHERM_00535929 PE=3 SV=2	A4VD15	TTHERM_00535929	51 kDa	unknown	1	0.447	0.0011	18	18	21	21	21	21	21
148	Uncharacterized protein OS=Tetrahymena thermophila (strain SB210) OX=312017 GN=TTHERM_00685990 PE=4 SV=2	I7LXM9	TTHERM_00685990	80 kDa	unknown	1	0.353	0.0011	20	20	21	21	21	21	21
149	Uncharacterized protein OS=Tetrahymena thermophila (strain SB210) OX=312017 GN=TTHERM_00682980 PE=4 SV=1	I7LY02	TTHERM_00682980	26 kDa	unknown	1	0.63	0.0011	17	17	20	20	21	21	21
150	EF-hand pair protein OS=Tetrahymena thermophila (strain SB210) OX=312017 GN=TTHERM_00267880 PE=4 SV=1	I7ME81	TTHERM_00267880	35 kDa	unknown	1	0.52	0.0012	17	18	21	22	21	22	22
151	WD repeat WRAP73-like protein, putative OS=Tetrahymena thermophila (strain SB210) OX=312017 GN=TTHERM_00614690 PE=4 SV=2	I7MIG5	TTHERM_00614690	52 kDa	unknown	1	0.491	0.0011	16	16	21	21	21	21	21
152	Uncharacterized protein OS=Tetrahymena thermophila (strain SB210) OX=312017 GN=TTHERM_00535160 PE=4 SV=2	I7MLW2	TTHERM_00535160	62 kDa	unknown	1	0.404	0.0011	19	19	21	21	21	21	21
153	Coiled-coil protein, putative OS=Tetrahymena thermophila (strain SB210) OX=312017 GN=TTHERM_00690020 PE=4 SV=2	I7MMU5	TTHERM_00690020	49 kDa	unknown	1	0.517	0.0011	18	19	20	21	20	21	21
165	Flagellar associated protein, putative OS=Tetrahymena thermophila (strain SB210) OX=312017 GN=TTHERM_00094070 PE=4 SV=3	Q235Y4	TTHERM_00094070	119 kDa	unknown	1	0.202	0.0011	14	18	15	19	16	22	22
154	STOP protein OS=Tetrahymena thermophila (strain SB210) OX=312017 GN=TTHERM_00227580 PE=4 SV=2	Q23BS4	TTHERM_00227580	54 kDa	unknown	1	0.388	0.0011	19	19	21	21	21	21	21
155	Cilia- and flagella-associated protein 61 OS=Tetrahymena thermophila (strain SB210) OX=312017 GN=CFAP61 PE=4 SV=1	Q23F13	CFAP61	198 kDa	unknown	1	0.202	0.0012	22	22	22	22	22	22	22
156	Actin OS=Tetrahymena thermophila (strain SB210) OX=312017 GN=TTHERM_00378580 PE=3 SV=3	Q23FF9	TTHERM_00378580	45 kDa	unknown	1	0.595	0.0011	19	19	21	21	21	21	21
157	Calpain family cysteine protease OS=Tetrahymena thermophila (strain SB210) OX=312017 GN=TTHERM_000487129 PE=4 SV=1	W7X994	TTHERM_000487129	107 kDa	unknown	1	0.252	0.0011	18	18	21	21	21	21	21
158	Basal body centrin protein OS=Tetrahymena thermophila (strain SB210) OX=312017 GN=TTHERM_00523059 PE=4 SV=2	A4VE20	TTHERM_00523059	20 kDa	unknown	1	0.788	0.0011	17	17	21	21	21	21	21
159	Growth-arrest-specific microtubule-binding protein OS=Tetrahymena thermophila (strain SB210) OX=312017 GN=TTHERM_00649240 PE=3 SV=1	I7LT80	TTHERM_00649240	56 kDa	unknown	1	0.472	0.0011	18	18	20	20	20	20	20
160	Adenylate kinase domain protein OS=Tetrahymena thermophila (strain SB210) OX=312017 GN=TTHERM_00148750 PE=4 SV=2	I7LWA5	TTHERM_00148750	240 kDa	unknown	1	0.15	0.0012	22	23	22	23	22	23	23
161	WD domain, G-beta repeat protein OS=Tetrahymena thermophila (strain SB210) OX=312017 GN=TTHERM_00446430 PE=4 SV=1	I7LWZ7	TTHERM_00446430	105 kDa	unknown	1	0.239	0.0011	17	18	20	21	20	21	21
162	Radial spoke 3 protein OS=Tetrahymena thermophila (strain SB210) OX=312017 GN=TTHERM_00566810 PE=3 SV=1	I7M308	TTHERM_00566810	80 kDa	unknown	1	0.381	0.0011	19	19	20	20	20	20	20
163	Uncharacterized protein OS=Tetrahymena thermophila (strain SB210) OX=312017 GN=TTHERM_00372430 PE=4 SV=1	I7M740	TTHERM_00372430	30 kDa	unknown	1	0.477	0.0011	15	15	20	20	20	20	20
164	Uncharacterized protein OS=Tetrahymena thermophila (strain SB210) OX=312017 GN=TTHERM_00185310 PE=4 SV=2	Q22T81	TTHERM_00185310	40 kDa	unknown	1	0.565	0.0011	19	19	20	20	20	20	20
166	MORN motif protein OS=Tetrahymena thermophila (strain SB210) OX=312017 GN=TTHERM_00047490 PE=4 SV=3	Q23DE2	TTHERM_00047490	48 kDa	unknown	1	0.556	0.0011	18	18	20	20	21	21	21
167	Outer dense fiber protein OS=Tetrahymena thermophila (strain SB210) OX=312017 GN=TTHERM_00077710 PE=4 SV=2	Q23FZ3	TTHERM_00077710	47 kDa	unknown	1	0.291	0.0011	17	17	20	20	20	20	20
41.2	Dynein heavy chain 1, axonemal protein OS=Tetrahymena thermophila (strain SB210) OX=312017 GN=TTHERM_001151438 PE=4 SV=1	W7XDP3	TTHERM_001151438	454 kDa	unknown	1	0.066	0.0011	14	21	14	21	14	21	21
168	Uncharacterized protein OS=Tetrahymena thermophila (strain SB210) OX=312017 GN=TTHERM_000028908 PE=4 SV=1	W7XE68	TTHERM_000028908	62 kDa	unknown	1	0.446	0.0011	18	18	20	20	20	20	20
169	V-type proton ATPase subunit a OS=Tetrahymena thermophila (strain SB210) OX=312017 GN=TTHERM_00372530 PE=3 SV=2	I7M742	TTHERM_00372530	107 kDa	unknown	1	0.301	0.0011	20	20	20	20	20	20	20
170	EF hand protein OS=Tetrahymena thermophila (strain SB210) OX=312017 GN=TTHERM_00190880 PE=4 SV=2	I7MEI5	TTHERM_00190880	56 kDa	unknown	1	0.486	0.001	18	18	19	19	19	19	19
171	DnaJ (Hsp40) family B protein OS=Tetrahymena thermophila (strain SB210) OX=312017 GN=TTHERM_00471260 PE=4 SV=1	I7MGN3	TTHERM_00471260	38 kDa	unknown	1	0.587	0.0011	18	18	20	20	20	20	20
172	Flagellar associated protein, putative OS=Tetrahymena thermophila (strain SB210) OX=312017 GN=TTHERM_00440620 PE=4 SV=1	I7MK78	TTHERM_00440620	107 kDa	unknown	1	0.242	0.0011	20	20	20	20	20	20	20
173	60S ribosomal protein L7 OS=Tetrahymena thermophila (strain SB210) OX=312017 GN=TTHERM_00721150 PE=3 SV=2	Q22G42	TTHERM_00721150	28 kDa	unknown	1	0.565	0.0011	16	16	19	19	20	20	20
174	Radial spoke head-like protein OS=Tetrahymena thermophila (strain SB210) OX=312017 GN=TTHERM_00378600 PE=4 SV=2	Q23FF7	TTHERM_00378600	27 kDa	unknown	1	0.789	0.0011	18	18	20	20	20	20	20
175	Normocyte-binding protein, putative OS=Tetrahymena thermophila (strain SB210) OX=312017 GN=TTHERM_00388620 PE=4 SV=3	Q23RC7	TTHERM_00388620	31 kDa	unknown	1	0.515	0.001	14	14	19	19	19	19	19
176	H(+)-exporting diphosphatase OS=Tetrahymena thermophila (strain SB210) OX=312017 GN=TTHERM_00218790 PE=3 SV=1	I7M2F8	TTHERM_00218790	79 kDa	unknown	1	0.167	0.00098	14	14	18	18	18	18	18
177	Adenylate kinase OS=Tetrahymena thermophila (strain SB210) OX=312017 GN=TTHERM_00455540 PE=4 SV=1	I7MA87	TTHERM_00455540	51 kDa	unknown	1	0.505	0.00098	17	17	18	18	18	18	18
178	Uncharacterized protein OS=Tetrahymena thermophila (strain SB210) OX=312017 GN=TTHERM_00149950 PE=4 SV=1	I7MGE6	TTHERM_00149950	79 kDa	unknown	1	0.274	0.00098	15	15	18	18	18	18	18
179	Elongation factor Tu OS=Tetrahymena thermophila (strain SB210) OX=312017 GN=TTHERM_00151810 PE=3 SV=2	I7MGI2	TTHERM_00151810	49 kDa	unknown	1	0.532	0.001	18	18	18	18	19	19	19
180	Uncharacterized protein OS=Tetrahymena thermophila (strain SB210) OX=312017 GN=TTHERM_00727670 PE=4 SV=1	I7MH11	TTHERM_00727670	29 kDa	unknown	1	0.535	0.00098	14	14	18	18	18	18	18
8.2	Dynein heavy chain 7, axonemal protein OS=Tetrahymena thermophila (strain SB210) OX=312017 GN=TTHERM_00492830 PE=4 SV=2	I7MLR5	TTHERM_00492830	550 kDa	unknown	1	0.0539	0.00098	17	18	17	18	17	18	18
181	Uncharacterized protein OS=Tetrahymena thermophila (strain SB210) OX=312017 GN=TTHERM_01109800 PE=4 SV=1	Q22B75	TTHERM_01109800	25 kDa	unknown	1	0.644	0.00098	17	17	18	18	18	18	18
182	Uncharacterized protein OS=Tetrahymena thermophila (strain SB210) OX=312017 GN=TTHERM_01100380 PE=4 SV=2	Q22BH4	TTHERM_01100380	49 kDa	unknown	1	0.468	0.00098	17	17	18	18	18	18	18
183	Uncharacterized protein OS=Tetrahymena thermophila (strain SB210) OX=312017 GN=TTHERM_00637160 PE=4 SV=1	Q22HI7	TTHERM_00637160	91 kDa	unknown	1	0.317	0.001	18	19	18	19	18	19	19
184	ABC-2 family transporter protein OS=Tetrahymena thermophila (strain SB210) OX=312017 GN=TTHERM_00713380 PE=4 SV=2	Q24CW4	TTHERM_00713380	76 kDa	unknown	1	0.259	0.00098	15	15	18	18	18	18	18
10.3	Na,H/K antiporter P-type ATPase alpha subunit family protein OS=Tetrahymena thermophila (strain SB210) OX=312017 GN=TTHERM_01149330 PE=4 SV=3	Q23ZA9	TTHERM_01149330	168 kDa	unknown	0.99	0.0948	0.00098	1	16	2	18	2	18	18
185	AAA family ATPase CDC48 subfamily protein OS=Tetrahymena thermophila (strain SB210) OX=312017 GN=TTHERM_00151820 PE=4 SV=2	I7LWE3	TTHERM_00151820	101 kDa	unknown	1	0.277	0.00092	15	15	17	17	17	17	17
186	Cilia- and flagella-associated protein 91 OS=Tetrahymena thermophila (strain SB210) OX=312017 GN=TTHERM_00578560 PE=3 SV=1	I7LWP7	TTHERM_00578560	76 kDa	unknown	1	0.231	0.00092	13	13	17	17	17	17	17
187	Dpy-30 motif protein OS=Tetrahymena thermophila (strain SB210) OX=312017 GN=TTHERM_00579000 PE=3 SV=2	I7LWQ5	TTHERM_00579000	8 kDa	unknown	1	0.851	0.00092	14	14	16	16	17	17	17
188	ATP synthase subunit beta OS=Tetrahymena thermophila (strain SB210) OX=312017 GN=TTHERM_00585260 PE=1 SV=1	I7LZV1	TTHERM_00585260	53 kDa	unknown	1	0.543	0.001	17	17	19	19	19	19	19
189	IQ calmodulin-binding motif protein OS=Tetrahymena thermophila (strain SB210) OX=312017 GN=TTHERM_00588900 PE=4 SV=1	I7M2A8	TTHERM_00588900	32 kDa	unknown	1	0.461	0.00092	16	16	17	17	17	17	17
190	Uncharacterized protein OS=Tetrahymena thermophila (strain SB210) OX=312017 GN=TTHERM_00516300 PE=4 SV=1	I7ME58	TTHERM_00516300	67 kDa	unknown	1	0.45	0.00092	17	17	17	17	17	17	17
191	E1-E2 ATPase family protein OS=Tetrahymena thermophila (strain SB210) OX=312017 GN=TTHERM_00266610 PE=4 SV=1	I7ME76	TTHERM_00266610	150 kDa	unknown	1	0.177	0.00092	17	17	17	17	17	17	17
192	Uncharacterized protein OS=Tetrahymena thermophila (strain SB210) OX=312017 GN=TTHERM_00703510 PE=4 SV=3	Q22GH2	TTHERM_00703510	49 kDa	unknown	1	0.467	0.00098	15	15	18	18	18	18	18
193	Uncharacterized protein OS=Tetrahymena thermophila (strain SB210) OX=312017 GN=TTHERM_00001120 PE=4 SV=2	Q22SM5	TTHERM_00001120	70 kDa	unknown	1	0.339	0.00092	17	17	17	17	17	17	17
194	Vacuolar ATP synthase OS=Tetrahymena thermophila (strain SB210) OX=312017 GN=TTHERM_00433470 PE=3 SV=2	Q231B0	TTHERM_00433470	44 kDa	unknown	1	0.438	0.00092	17	17	17	17	17	17	17
195	Protofilament ribbon protein OS=Tetrahymena thermophila (strain SB210) OX=312017 GN=TTHERM_00624660 PE=1 SV=3	Q240R7	TTHERM_00624660	34 kDa	unknown	1	0.443	0.00092	14	14	17	17	17	17	17
196	Tetratricopeptide repeat protein OS=Tetrahymena thermophila (strain SB210) OX=312017 GN=TTHERM_00497260 PE=4 SV=1	I7MN06	TTHERM_00497260	110 kDa	unknown	1	0.213	0.00087	16	16	16	16	16	16	16
197	STOP protein OS=Tetrahymena thermophila (strain SB210) OX=312017 GN=TTHERM_01044770 PE=3 SV=1	Q22CE2	TTHERM_01044770	32 kDa	unknown	1	0.439	0.00092	13	13	15	15	17	17	17
198	Uncharacterized protein OS=Tetrahymena thermophila (strain SB210) OX=312017 GN=TTHERM_00250960 PE=4 SV=1	Q23QT7	TTHERM_00250960	28 kDa	unknown	1	0.77	0.00087	14	14	16	16	16	16	16
199	Uncharacterized protein OS=Tetrahymena thermophila (strain SB210) OX=312017 GN=TTHERM_00625950 PE=4 SV=1	Q23S05	TTHERM_00625950	45 kDa	unknown	1	0.366	0.00092	13	14	16	17	16	17	17
200	B-box zinc finger protein OS=Tetrahymena thermophila (strain SB210) OX=312017 GN=TTHERM_00697130 PE=4 SV=2	Q24C59	TTHERM_00697130	62 kDa	unknown	1	0.359	0.00087	13	13	15	15	16	16	16
201	Coiled-coil protein, putative OS=Tetrahymena thermophila (strain SB210) OX=312017 GN=TTHERM_00971830 PE=4 SV=1	Q24DJ0	TTHERM_00971830	60 kDa	unknown	1	0.34	0.00087	15	15	16	16	16	16	16
202	cGMP-dependent protein kinase OS=Tetrahymena thermophila (strain SB210) OX=312017 GN=TTHERM_000005949 PE=3 SV=1	W7XAA6	TTHERM_000005949	94 kDa	unknown	1	0.184	0.00087	15	16	15	16	15	16	16
203	AAA family ATPase OS=Tetrahymena thermophila (strain SB210) OX=312017 GN=TTHERM_000268319 PE=4 SV=1	W7XI81	TTHERM_000268319	103 kDa	unknown	1	0.213	0.00087	15	15	16	16	16	16	16
204	Succinate--CoA ligase [ADP-forming] subunit alpha, mitochondrial OS=Tetrahymena thermophila (strain SB210) OX=312017 GN=TTHERM_00068140 PE=3 SV=1	I7LTY1	TTHERM_00068140	33 kDa	unknown	1	0.645	0.00087	14	14	15	15	16	16	16
205.1	Granule tip protein OS=Tetrahymena thermophila (strain SB210) OX=312017 GN=TTHERM_00221120 PE=4 SV=2	I7LW03	TTHERM_00221120	89 kDa	unknown	1	0.232	0.00081	8	11	10	15	10	15	15
206	Kinesin motor domain protein OS=Tetrahymena thermophila (strain SB210) OX=312017 GN=TTHERM_00841200 PE=4 SV=2	I7LXY5	TTHERM_00841200	66 kDa	unknown	1	0.204	0.00081	12	12	15	15	15	15	15
207	Sperm-tail PG-rich repeat protein OS=Tetrahymena thermophila (strain SB210) OX=312017 GN=TTHERM_00218910 PE=4 SV=1	I7M2G0	TTHERM_00218910	34 kDa	unknown	1	0.413	0.00087	13	13	15	15	16	16	16
208	Adenylate/guanylate cyclase domain protein OS=Tetrahymena thermophila (strain SB210) OX=312017 GN=TTHERM_00347980 PE=4 SV=2	I7M9S2	TTHERM_00347980	301 kDa	unknown	1	0.0787	0.00081	14	15	14	15	14	15	15
209	C3H1-type domain-containing protein OS=Tetrahymena thermophila (strain SB210) OX=312017 GN=TTHERM_00348140 PE=4 SV=2	I7M9S5	TTHERM_00348140	239 kDa	unknown	1	0.0834	0.00087	16	16	16	16	16	16	16
210	Uncharacterized protein OS=Tetrahymena thermophila (strain SB210) OX=312017 GN=TTHERM_00485750 PE=4 SV=1	I7MGG0	TTHERM_00485750	24 kDa	unknown	1	0.62	0.00081	12	12	15	15	15	15	15
211	Uncharacterized protein OS=Tetrahymena thermophila (strain SB210) OX=312017 GN=TTHERM_00998940 PE=4 SV=1	Q22D83	TTHERM_00998940	24 kDa	unknown	1	0.601	0.00081	9	10	14	15	14	15	15
212	Uncharacterized protein OS=Tetrahymena thermophila (strain SB210) OX=312017 GN=TTHERM_00895820 PE=4 SV=1	Q22E45	TTHERM_00895820	56 kDa	unknown	1	0.382	0.00081	14	14	15	15	15	15	15
213	60S acidic ribosomal protein P0 OS=Tetrahymena thermophila (strain SB210) OX=312017 GN=TTHERM_00636970 PE=3 SV=2	Q22HK6	TTHERM_00636970	35 kDa	unknown	1	0.639	0.00081	13	13	15	15	15	15	15
214	Transmembrane protein, putative OS=Tetrahymena thermophila (strain SB210) OX=312017 GN=TTHERM_00171720 PE=4 SV=2	Q22TF3	TTHERM_00171720	85 kDa	unknown	1	0.216	0.00098	14	14	18	18	18	18	18
215	Uncharacterized protein OS=Tetrahymena thermophila (strain SB210) OX=312017 GN=TTHERM_00460530 PE=4 SV=2	Q23Q31	TTHERM_00460530	173 kDa	unknown	1	0.121	0.00087	15	15	16	16	16	16	16
216	Uncharacterized protein OS=Tetrahymena thermophila (strain SB210) OX=312017 GN=TTHERM_001001529 PE=4 SV=1	W7X3S1	TTHERM_001001529	49 kDa	unknown	1	0.496	0.00081	14	14	15	15	15	15	15
217	Calpain catalytic domain-containing protein OS=Tetrahymena thermophila (strain SB210) OX=312017 GN=TTHERM_00290850 PE=4 SV=2	I7LVL5	TTHERM_00290850	180 kDa	unknown	1	0.128	0.00076	14	14	14	14	14	14	14
218	HMG box protein OS=Tetrahymena thermophila (strain SB210) OX=312017 GN=TTHERM_00563990 PE=4 SV=1	I7M2Z3	TTHERM_00563990	31 kDa	unknown	1	0.411	0.00087	14	15	15	16	15	16	16
10.4	Na,H/K antiporter P-type ATPase alpha subunit family protein OS=Tetrahymena thermophila (strain SB210) OX=312017 GN=TTHERM_00508990 PE=4 SV=2	I7ME52	TTHERM_00508990	136 kDa	unknown	1	0.12	0.00076	5	13	5	14	5	14	14
219	Flagellar WD-repeat protein PF20 OS=Tetrahymena thermophila (strain SB210) OX=312017 GN=TTHERM_00134890 PE=4 SV=2	I7MKK1	TTHERM_00134890	68 kDa	unknown	1	0.328	0.00081	14	14	15	15	15	15	15
220	Regulatory subunit of type II PKA R-subunit family protein OS=Tetrahymena thermophila (strain SB210) OX=312017 GN=TTHERM_00670610 PE=4 SV=1	I7MMP3	TTHERM_00670610	39 kDa	unknown	1	0.179	0.00076	8	8	10	10	14	14	14
221	Armadillo/beta-catenin repeat protein OS=Tetrahymena thermophila (strain SB210) OX=312017 GN=TTHERM_00313520 PE=4 SV=2	Q22KC9	TTHERM_00313520	65 kDa	unknown	1	0.314	0.00076	13	13	13	13	14	14	14
222	Transmembrane protein, putative OS=Tetrahymena thermophila (strain SB210) OX=312017 GN=TTHERM_00434000 PE=4 SV=2	Q230V9	TTHERM_00434000	56 kDa	unknown	1	0.533	0.00076	13	13	14	14	14	14	14
223	Uncharacterized protein OS=Tetrahymena thermophila (strain SB210) OX=312017 GN=TTHERM_00433450 PE=4 SV=2	Q231B2	TTHERM_00433450	18 kDa	unknown	1	0.655	0.00076	13	14	13	14	13	14	14
224	Uncharacterized protein OS=Tetrahymena thermophila (strain SB210) OX=312017 GN=TTHERM_00433410 PE=4 SV=1	Q231B6	TTHERM_00433410	61 kDa	unknown	1	0.268	0.00076	14	14	14	14	14	14	14
225	FAD-dependent pyridine nucleotide-disulfide oxidoreductase OS=Tetrahymena thermophila (strain SB210) OX=312017 GN=TTHERM_01513260 PE=4 SV=1	Q24JG1	TTHERM_01513260	49 kDa	unknown	1	0.382	0.00076	14	14	14	14	14	14	14
226	EF hand protein, putative OS=Tetrahymena thermophila (strain SB210) OX=312017 GN=TTHERM_000535459 PE=4 SV=1	W7X447	TTHERM_000535459	56 kDa	unknown	1	0.427	0.00076	13	13	14	14	14	14	14
227	Radial spoke head-like protein OS=Tetrahymena thermophila (strain SB210) OX=312017 GN=TTHERM_000196029 PE=4 SV=1	W7X469	TTHERM_000196029	26 kDa	unknown	1	0.697	0.00076	14	14	14	14	14	14	14
228	Phosphopyruvate hydratase OS=Tetrahymena thermophila (strain SB210) OX=312017 GN=TTHERM_000474969 PE=3 SV=1	W7XGK2	TTHERM_000474969	57 kDa	unknown	1	0.307	0.00076	13	13	14	14	14	14	14
229	Casc1_N domain-containing protein OS=Tetrahymena thermophila (strain SB210) OX=312017 GN=TTHERM_00437360 PE=3 SV=2	I7LV93	TTHERM_00437360	86 kDa	unknown	1	0.237	0.0007	13	13	13	13	13	13	13
230	F-box/LRR protein OS=Tetrahymena thermophila (strain SB210) OX=312017 GN=TTHERM_00339720 PE=4 SV=2	I7M1R2	TTHERM_00339720	61 kDa	unknown	1	0.403	0.00076	14	14	14	14	14	14	14
231	Transmembrane protein, putative OS=Tetrahymena thermophila (strain SB210) OX=312017 GN=TTHERM_00590150 PE=4 SV=2	I7M8U3	TTHERM_00590150	88 kDa	unknown	1	0.164	0.0007	11	11	13	13	13	13	13
232	Coiled-coil flagellar protein, putative OS=Tetrahymena thermophila (strain SB210) OX=312017 GN=TTHERM_00446450 PE=4 SV=2	I7MA06	TTHERM_00446450	110 kDa	unknown	1	0.142	0.0007	13	13	13	13	13	13	13
233	40S ribosomal protein S7 OS=Tetrahymena thermophila (strain SB210) OX=312017 GN=TTHERM_00471090 PE=1 SV=1	I7MD19	TTHERM_00471090	23 kDa	unknown	1	0.533	0.0007	12	12	13	13	13	13	13
234	Citrate synthase OS=Tetrahymena thermophila (strain SB210) OX=312017 GN=TTHERM_00318570 PE=3 SV=1	I7MG78	TTHERM_00318570	55 kDa	unknown	1	0.331	0.0007	13	13	13	13	13	13	13
235	Uncharacterized protein OS=Tetrahymena thermophila (strain SB210) OX=312017 GN=TTHERM_00139700 PE=4 SV=1	I7MKN3	TTHERM_00139700	88 kDa	unknown	1	0.173	0.00076	12	12	14	14	14	14	14
236	Dpy-30 motif protein OS=Tetrahymena thermophila (strain SB210) OX=312017 GN=TTHERM_00558060 PE=4 SV=2	I7MLH8	TTHERM_00558060	88 kDa	unknown	1	0.178	0.0007	10	10	13	13	13	13	13
237	Uncharacterized protein OS=Tetrahymena thermophila (strain SB210) OX=312017 GN=TTHERM_01054390 PE=4 SV=2	Q22CB2	TTHERM_01054390	182 kDa	unknown	1	0.101	0.0007	13	13	13	13	13	13	13
238	EF-hand pair protein OS=Tetrahymena thermophila (strain SB210) OX=312017 GN=TTHERM_00721680 PE=4 SV=3	Q22FY9	TTHERM_00721680	74 kDa	unknown	1	0.306	0.0007	13	13	13	13	13	13	13
239	Uncharacterized protein OS=Tetrahymena thermophila (strain SB210) OX=312017 GN=TTHERM_00576790 PE=4 SV=2	Q22V20	TTHERM_00576790	97 kDa	unknown	1	0.17	0.0007	13	13	13	13	13	13	13
240	RuvB-like helicase OS=Tetrahymena thermophila (strain SB210) OX=312017 GN=TTHERM_00046920 PE=3 SV=1	Q23DJ9	TTHERM_00046920	52 kDa	unknown	1	0.26	0.0007	9	9	10	10	13	13	13
241	Uncharacterized protein OS=Tetrahymena thermophila (strain SB210) OX=312017 GN=TTHERM_01049350 PE=4 SV=2	Q24BV2	TTHERM_01049350	39 kDa	unknown	1	0.41	0.0007	11	11	13	13	13	13	13
242	Cilia- and flagella-associated protein 251 OS=Tetrahymena thermophila (strain SB210) OX=312017 GN=CFAP251 PE=4 SV=2	Q24DE2	CFAP251	114 kDa	unknown	1	0.192	0.0007	12	12	13	13	13	13	13
243	Poly [ADP-ribose] polymerase OS=Tetrahymena thermophila (strain SB210) OX=312017 GN=TTHERM_00726470 PE=4 SV=3	Q24GE4	TTHERM_00726470	71 kDa	unknown	1	0.228	0.0007	12	12	13	13	13	13	13
244	Uncharacterized protein OS=Tetrahymena thermophila (strain SB210) OX=312017 GN=TTHERM_001016199 PE=4 SV=1	W7X6U6	TTHERM_001016199	81 kDa	unknown	1	0.181	0.0007	12	12	13	13	13	13	13
245	IQ calmodulin-binding motif protein OS=Tetrahymena thermophila (strain SB210) OX=312017 GN=TTHERM_000354599 PE=4 SV=1	W7XKV7	TTHERM_000354599	32 kDa	unknown	1	0.509	0.0007	12	12	13	13	13	13	13
246	Uncharacterized protein OS=Tetrahymena thermophila (strain SB210) OX=312017 GN=TTHERM_00189380 PE=4 SV=2	I7LUZ7	TTHERM_00189380	33 kDa	unknown	1	0.36	0.00065	8	8	12	12	12	12	12
247	Uncharacterized protein OS=Tetrahymena thermophila (strain SB210) OX=312017 GN=TTHERM_00134930 PE=4 SV=1	I7LVN8	TTHERM_00134930	61 kDa	unknown	1	0.195	0.00065	10	10	12	12	12	12	12
248	ASH domain-containing protein OS=Tetrahymena thermophila (strain SB210) OX=312017 GN=TTHERM_00530270 PE=4 SV=2	I7LZX2	TTHERM_00530270	136 kDa	unknown	1	0.126	0.00065	12	12	12	12	12	12	12
249	Chromosome condensation regulator RCC1 repeat protein OS=Tetrahymena thermophila (strain SB210) OX=312017 GN=TTHERM_00530380 PE=4 SV=1	I7LZX3	TTHERM_00530380	81 kDa	unknown	1	0.263	0.0007	11	12	12	13	12	13	13
250	Uncharacterized protein OS=Tetrahymena thermophila (strain SB210) OX=312017 GN=TTHERM_00660320 PE=1 SV=1	I7M2C6	TTHERM_00660320	35 kDa	unknown	1	0.43	0.00065	11	11	12	12	12	12	12
251	MORN motif protein OS=Tetrahymena thermophila (strain SB210) OX=312017 GN=TTHERM_00584930 PE=4 SV=1	I7M6C1	TTHERM_00584930	49 kDa	unknown	1	0.333	0.00065	11	11	12	12	12	12	12
252	DUF4201 domain-containing protein OS=Tetrahymena thermophila (strain SB210) OX=312017 GN=TTHERM_00529650 PE=4 SV=1	I7M6D6	TTHERM_00529650	94 kDa	unknown	1	0.168	0.00065	11	11	11	11	12	12	12
253	Uncharacterized protein OS=Tetrahymena thermophila (strain SB210) OX=312017 GN=TTHERM_00525130 PE=4 SV=1	I7MB72	TTHERM_00525130	29 kDa	unknown	1	0.426	0.00065	10	10	12	12	12	12	12
91.2	Histone H3.3 OS=Tetrahymena thermophila (strain SB210) OX=312017 GN=HHT3 PE=1 SV=2	P41353 (+1)	HHT3	15 kDa	unknown	1	0.404	0.00065	4	11	4	11	4	12	12
254	Uncharacterized protein OS=Tetrahymena thermophila (strain SB210) OX=312017 GN=TTHERM_00655350 PE=4 SV=2	Q22H17	TTHERM_00655350	89 kDa	unknown	1	0.161	0.0007	12	12	13	13	13	13	13
255	Uncharacterized protein OS=Tetrahymena thermophila (strain SB210) OX=312017 GN=TTHERM_00029960 PE=4 SV=1	Q22MX7	TTHERM_00029960	40 kDa	unknown	1	0.392	0.00065	12	12	12	12	12	12	12
256	Uncharacterized protein OS=Tetrahymena thermophila (strain SB210) OX=312017 GN=TTHERM_00006350 PE=4 SV=2	Q22SA1	TTHERM_00006350	220 kDa	unknown	1	0.0958	0.00076	14	14	14	14	14	14	14
257	Uncharacterized protein OS=Tetrahymena thermophila (strain SB210) OX=312017 GN=TTHERM_00161660 PE=4 SV=1	Q22VW8	TTHERM_00161660	16 kDa	unknown	1	0.58	0.00065	10	10	12	12	12	12	12
258	Uncharacterized protein OS=Tetrahymena thermophila (strain SB210) OX=312017 GN=TTHERM_00085510 PE=4 SV=2	Q236P7	TTHERM_00085510	44 kDa	unknown	1	0.331	0.00065	12	12	12	12	12	12	12
259	Uncharacterized protein OS=Tetrahymena thermophila (strain SB210) OX=312017 GN=TTHERM_00621170 PE=4 SV=3	Q23ME2	TTHERM_00621170	53 kDa	unknown	1	0.335	0.00065	11	11	12	12	12	12	12
260	3-hydroxyacyl-CoA dehydrogenase OS=Tetrahymena thermophila (strain SB210) OX=312017 GN=TTHERM_00666640 PE=3 SV=1	Q23TB8	TTHERM_00666640	33 kDa	unknown	1	0.544	0.00065	11	11	12	12	12	12	12
261	Uncharacterized protein OS=Tetrahymena thermophila (strain SB210) OX=312017 GN=TTHERM_00924250 PE=4 SV=2	Q23WL9	TTHERM_00924250	180 kDa	unknown	1	0.0994	0.00081	14	15	14	15	14	15	15
262	Tetratricopeptide repeat protein OS=Tetrahymena thermophila (strain SB210) OX=312017 GN=TTHERM_00695880 PE=4 SV=1	Q24C84	TTHERM_00695880	88 kDa	unknown	1	0.183	0.00065	11	11	12	12	12	12	12
263	WD40 domain protein OS=Tetrahymena thermophila (strain SB210) OX=312017 GN=TTHERM_00929540 PE=4 SV=2	Q24CI8	TTHERM_00929540	151 kDa	unknown	1	0.116	0.00065	11	11	12	12	12	12	12
264	Ndc1 protein OS=Tetrahymena thermophila (strain SB210) OX=312017 GN=TTHERM_01055600 PE=4 SV=3	Q24HM7	TTHERM_01055600	44 kDa	unknown	1	0.393	0.00065	8	8	12	12	12	12	12
265	Peptidase c14 caspase catalytic subunit p20 OS=Tetrahymena thermophila (strain SB210) OX=312017 GN=TTHERM_000268328 PE=4 SV=1	W7XAM8	TTHERM_000268328	80 kDa	unknown	1	0.241	0.0007	13	13	13	13	13	13	13
266	Uncharacterized protein OS=Tetrahymena thermophila (strain SB210) OX=312017 GN=TTHERM_000522989 PE=4 SV=1	W7XBI1	TTHERM_000522989	26 kDa	unknown	1	0.468	0.0007	10	10	12	12	13	13	13
267	Scp-like extracellular protein, putative OS=Tetrahymena thermophila (strain SB210) OX=312017 GN=TTHERM_000439109 PE=4 SV=1	W7XBY3	TTHERM_000439109	84 kDa	unknown	1	0.192	0.00065	12	12	12	12	12	12	12
268	Uncharacterized protein OS=Tetrahymena thermophila (strain SB210) OX=312017 GN=TTHERM_000509119 PE=4 SV=1	W7XD48	TTHERM_000509119	39 kDa	unknown	1	0.418	0.00065	12	12	12	12	12	12	12
269	Uncharacterized protein OS=Tetrahymena thermophila (strain SB210) OX=312017 GN=TTHERM_00691650 PE=4 SV=2	I7M670	TTHERM_00691650	102 kDa	unknown	1	0.187	0.0007	12	12	13	13	13	13	13
270	Acyl carrier reductase OS=Tetrahymena thermophila (strain SB210) OX=312017 GN=TTHERM_00317440 PE=3 SV=1	I7ML51	TTHERM_00317440	49 kDa	unknown	1	0.314	0.00065	10	11	11	12	11	12	12
271	PBS lyase HEAT domain protein OS=Tetrahymena thermophila (strain SB210) OX=312017 GN=TTHERM_00527090 PE=4 SV=1	I7MN41	TTHERM_00527090	136 kDa	unknown	1	0.115	0.0006	10	10	11	11	11	11	11
272	Uncharacterized protein OS=Tetrahymena thermophila (strain SB210) OX=312017 GN=TTHERM_01016050 PE=4 SV=2	Q22CT6	TTHERM_01016050	26 kDa	unknown	1	0.48	0.0006	10	10	11	11	11	11	11
273	Tetratricopeptide repeat protein OS=Tetrahymena thermophila (strain SB210) OX=312017 GN=TTHERM_00031760 PE=4 SV=1	Q22MP6	TTHERM_00031760	105 kDa	unknown	1	0.147	0.00065	11	11	12	12	12	12	12
274	Uncharacterized protein OS=Tetrahymena thermophila (strain SB210) OX=312017 GN=TTHERM_00320040 PE=4 SV=1	Q237T1	TTHERM_00320040	21 kDa	unknown	1	0.432	0.0006	10	10	11	11	11	11	11
275	ADP/ATP translocase OS=Tetrahymena thermophila (strain SB210) OX=312017 GN=TTHERM_00052310 PE=3 SV=1	Q23CV9	TTHERM_00052310	34 kDa	unknown	1	0.298	0.0006	10	10	11	11	11	11	11
276	Uncharacterized protein OS=Tetrahymena thermophila (strain SB210) OX=312017 GN=TTHERM_00046590 PE=4 SV=2	Q23DN2	TTHERM_00046590	156 kDa	unknown	1	0.0752	0.00065	10	11	11	12	11	12	12
277	V-type proton ATPase subunit a OS=Tetrahymena thermophila (strain SB210) OX=312017 GN=TTHERM_00463420 PE=3 SV=1	Q23PU1	TTHERM_00463420	100 kDa	unknown	1	0.19	0.0006	11	11	11	11	11	11	11
278	Kelch motif protein OS=Tetrahymena thermophila (strain SB210) OX=312017 GN=TTHERM_00627200 PE=4 SV=1	Q23RX9	TTHERM_00627200	76 kDa	unknown	1	0.146	0.0006	10	10	11	11	11	11	11
279	Dihydrolipoamide acetyltransferase component of pyruvate dehydrogenase complex OS=Tetrahymena thermophila (strain SB210) OX=312017 GN=TTHERM_00794540 PE=3 SV=1	Q23VX7	TTHERM_00794540	52 kDa	unknown	1	0.227	0.0006	9	9	11	11	11	11	11
280	DHHC zinc finger protein OS=Tetrahymena thermophila (strain SB210) OX=312017 GN=TTHERM_01113110 PE=4 SV=3	Q24D41	TTHERM_01113110	60 kDa	unknown	1	0.224	0.0006	11	11	11	11	11	11	11
281	RuvB-like helicase OS=Tetrahymena thermophila (strain SB210) OX=312017 GN=TTHERM_00476820 PE=3 SV=1	I7LV38	TTHERM_00476820	50 kDa	unknown	1	0.306	0.00054	8	8	9	9	10	10	10
282	Oxidoreductase, putative OS=Tetrahymena thermophila (strain SB210) OX=312017 GN=TTHERM_00137990 PE=1 SV=2	I7LVQ8	TTHERM_00137990	55 kDa	unknown	1	0.242	0.0006	10	10	11	11	11	11	11
283	Mapeg family protein OS=Tetrahymena thermophila (strain SB210) OX=312017 GN=TTHERM_00302050 PE=4 SV=2	I7LXC8	TTHERM_00302050	22 kDa	unknown	1	0.234	0.00054	6	6	8	8	10	10	10
284	60S ribosomal protein L7a OS=Tetrahymena thermophila (strain SB210) OX=312017 GN=TTHERM_00773340 PE=3 SV=2	I7LZH1	TTHERM_00773340	29 kDa	unknown	1	0.302	0.00054	7	7	10	10	10	10	10
285	Kinesin-like protein OS=Tetrahymena thermophila (strain SB210) OX=312017 GN=TTHERM_00502590 PE=3 SV=1	I7M335	TTHERM_00502590	83 kDa	unknown	1	0.206	0.0006	10	10	11	11	11	11	11
286	Hect domain RCC1-like protein OS=Tetrahymena thermophila (strain SB210) OX=312017 GN=TTHERM_00647400 PE=4 SV=2	I7M4K0	TTHERM_00647400	110 kDa	unknown	1	0.158	0.00054	10	10	10	10	10	10	10
287	IQ and ubiquitin-like domain protein OS=Tetrahymena thermophila (strain SB210) OX=312017 GN=TTHERM_00316930 PE=4 SV=2	I7M989	TTHERM_00316930	49 kDa	unknown	1	0.285	0.00054	10	10	10	10	10	10	10
288	Radial spokehead protein OS=Tetrahymena thermophila (strain SB210) OX=312017 GN=TTHERM_00502580 PE=4 SV=2	I7M9L5	TTHERM_00502580	57 kDa	unknown	1	0.241	0.00054	10	10	10	10	10	10	10
289	60S ribosomal protein L3, putative OS=Tetrahymena thermophila (strain SB210) OX=312017 GN=TTHERM_00497880 PE=3 SV=1	I7MK14	TTHERM_00497880	44 kDa	unknown	1	0.274	0.00054	9	9	10	10	10	10	10
290	33 kDa inner dynein arm light chain, axonemal protein OS=Tetrahymena thermophila (strain SB210) OX=312017 GN=TTHERM_00841210 PE=4 SV=1	I7MMU7	TTHERM_00841210	28 kDa	unknown	1	0.5	0.00054	10	10	10	10	10	10	10
291	Normocyte-binding protein 2a, putative OS=Tetrahymena thermophila (strain SB210) OX=312017 GN=TTHERM_01151610 PE=4 SV=2	Q22AU9	TTHERM_01151610	30 kDa	unknown	1	0.394	0.00054	9	9	10	10	10	10	10
292	CDP-alcohol phosphatidyltransferase family protein OS=Tetrahymena thermophila (strain SB210) OX=312017 GN=TTHERM_00656030 PE=4 SV=3	Q22GV3	TTHERM_00656030	239 kDa	unknown	1	0.0546	0.00054	10	10	10	10	10	10	10
293	Coiled-coil domain-containing protein 153 OS=Tetrahymena thermophila (strain SB210) OX=312017 GN=TTHERM_00016120 PE=3 SV=2	Q22RH5	TTHERM_00016120	22 kDa	unknown	1	0.61	0.00054	10	10	10	10	10	10	10
294	Uncharacterized protein OS=Tetrahymena thermophila (strain SB210) OX=312017 GN=TTHERM_00187170 PE=1 SV=1	Q22T00	TTHERM_00187170	65 kDa	unknown	1	0.189	0.0006	10	10	11	11	11	11	11
295	Uncharacterized protein OS=Tetrahymena thermophila (strain SB210) OX=312017 GN=TTHERM_00577380 PE=4 SV=1	Q22UW5	TTHERM_00577380	44 kDa	unknown	1	0.356	0.00054	10	10	10	10	10	10	10
296	Uncharacterized protein OS=Tetrahymena thermophila (strain SB210) OX=312017 GN=TTHERM_00633560 PE=4 SV=1	Q22WZ7	TTHERM_00633560	67 kDa	unknown	1	0.178	0.00054	9	9	9	9	10	10	10
297	Scp-like extracellular protein, putative OS=Tetrahymena thermophila (strain SB210) OX=312017 GN=TTHERM_00112730 PE=4 SV=2	Q22Z98	TTHERM_00112730	79 kDa	unknown	1	0.201	0.0006	11	11	11	11	11	11	11
298	Alveolin 2 OS=Tetrahymena thermophila (strain SB210) OX=312017 GN=TTHERM_00088030 PE=4 SV=2	Q236J3	TTHERM_00088030	83 kDa	unknown	1	0.135	0.00054	6	7	9	10	9	10	10
299	Uncharacterized protein OS=Tetrahymena thermophila (strain SB210) OX=312017 GN=TTHERM_00086850 PE=4 SV=2	Q236L2	TTHERM_00086850	20 kDa	unknown	1	0.377	0.00054	9	9	10	10	10	10	10
300	Uncharacterized protein OS=Tetrahymena thermophila (strain SB210) OX=312017 GN=TTHERM_00454080 PE=1 SV=1	Q238Q8	TTHERM_00454080	15 kDa	unknown	1	0.585	0.0006	9	9	11	11	11	11	11
301	Uncharacterized protein OS=Tetrahymena thermophila (strain SB210) OX=312017 GN=TTHERM_00257170 PE=4 SV=2	Q23QG1	TTHERM_00257170	85 kDa	unknown	1	0.159	0.00054	10	10	10	10	10	10	10
302	Uncharacterized protein OS=Tetrahymena thermophila (strain SB210) OX=312017 GN=TTHERM_00794090 PE=4 SV=2	Q23W22	TTHERM_00794090	79 kDa	unknown	1	0.138	0.00054	10	10	10	10	10	10	10
303	Uncharacterized protein OS=Tetrahymena thermophila (strain SB210) OX=312017 GN=TTHERM_00531840 PE=4 SV=2	Q248I1	TTHERM_00531840	46 kDa	unknown	1	0.274	0.00054	9	9	10	10	10	10	10
304	Uncharacterized protein OS=Tetrahymena thermophila (strain SB210) OX=312017 GN=TTHERM_01049330 PE=4 SV=1	Q24BV4	TTHERM_01049330	20 kDa	unknown	1	0.486	0.00065	11	12	11	12	11	12	12
305	Uncharacterized protein OS=Tetrahymena thermophila (strain SB210) OX=312017 GN=TTHERM_00697090 PE=4 SV=3	Q24C62	TTHERM_00697090	113 kDa	unknown	1	0.116	0.0006	10	10	10	10	11	11	11
306	Uncharacterized protein OS=Tetrahymena thermophila (strain SB210) OX=312017 GN=TTHERM_00695730 PE=4 SV=1	Q24C99	TTHERM_00695730	47 kDa	unknown	1	0.364	0.00054	9	9	10	10	10	10	10
8.3	Dynein heavy chain OS=Tetrahymena thermophila (strain SB210) OX=312017 GN=TTHERM_00919540 PE=4 SV=2	Q24IM0	TTHERM_00919540	589 kDa	unknown	1	0.0277	0.0006	10	11	10	11	10	11	11
307	EF-hand calcium-binding domain protein OS=Tetrahymena thermophila (strain SB210) OX=312017 GN=TTHERM_001232262 PE=4 SV=1	W7WX86	TTHERM_001232262	22 kDa	unknown	1	0.686	0.00054	10	10	10	10	10	10	10
308	Transmembrane protein, putative OS=Tetrahymena thermophila (strain SB210) OX=312017 GN=TTHERM_00497310 PE=4 SV=1	I7MN07	TTHERM_00497310	19 kDa	unknown	1	0.171	0.0006	3	3	3	3	11	11	11
309	Kelch motif protein OS=Tetrahymena thermophila (strain SB210) OX=312017 GN=TTHERM_00760390 PE=4 SV=1	I7M609	TTHERM_00760390	48 kDa	unknown	1	0.178	0.00049	7	7	9	9	9	9	9
310	Uncharacterized protein OS=Tetrahymena thermophila (strain SB210) OX=312017 GN=TTHERM_00561710 PE=4 SV=1	I7M772	TTHERM_00561710	16 kDa	unknown	1	0.634	0.00049	8	8	9	9	9	9	9
311	40S ribosomal protein S4 OS=Tetrahymena thermophila (strain SB210) OX=312017 GN=TTHERM_00149300 PE=3 SV=2	I7M9C4	TTHERM_00149300	38 kDa	unknown	1	0.327	0.00049	8	8	8	8	9	9	9
312	Methyltransferase domain protein OS=Tetrahymena thermophila (strain SB210) OX=312017 GN=TTHERM_00486990 PE=4 SV=2	I7MD03	TTHERM_00486990	30 kDa	unknown	1	0.533	0.00049	9	9	9	9	9	9	9
313	60S ribosomal protein L4 OS=Tetrahymena thermophila (strain SB210) OX=312017 GN=RPL4 PE=1 SV=1	P0DJ55	RPL4	45 kDa	unknown	1	0.29	0.00054	10	10	10	10	10	10	10
314	Ankyrin repeat protein OS=Tetrahymena thermophila (strain SB210) OX=312017 GN=TTHERM_01179840 PE=4 SV=1	Q22AP1	TTHERM_01179840	66 kDa	unknown	1	0.239	0.00049	9	9	9	9	9	9	9
315	SPFH domain/band 7 family protein OS=Tetrahymena thermophila (strain SB210) OX=312017 GN=TTHERM_01093710 PE=3 SV=2	Q22BM4	TTHERM_01093710	35 kDa	unknown	1	0.402	0.00049	8	8	8	8	9	9	9
316	Uncharacterized protein OS=Tetrahymena thermophila (strain SB210) OX=312017 GN=TTHERM_01054240 PE=4 SV=2	Q22CC7	TTHERM_01054240	104 kDa	unknown	1	0.102	0.00049	8	8	9	9	9	9	9
317	Radial spoke head-like protein OS=Tetrahymena thermophila (strain SB210) OX=312017 GN=TTHERM_01044600 PE=3 SV=2	Q22CF9	TTHERM_01044600	90 kDa	unknown	1	0.166	0.00049	9	9	9	9	9	9	9
318	Carboxy-terminal crystallin fold protein 9p OS=Tetrahymena thermophila (strain SB210) OX=312017 GN=TTHERM_00038880 PE=4 SV=2	Q22M31	TTHERM_00038880	50 kDa	unknown	1	0.307	0.00054	9	9	10	10	10	10	10
319	LisH domain-containing protein OS=Tetrahymena thermophila (strain SB210) OX=312017 GN=TTHERM_00214750 PE=4 SV=2	Q22N59	TTHERM_00214750	116 kDa	unknown	1	0.0984	0.00054	8	9	9	10	9	10	10
320	Uncharacterized protein OS=Tetrahymena thermophila (strain SB210) OX=312017 GN=TTHERM_00415670 PE=4 SV=2	Q22P26	TTHERM_00415670	294 kDa	unknown	1	0.0428	0.00049	9	9	9	9	9	9	9
321	FAD/FMN-binding family oxidoreductase OS=Tetrahymena thermophila (strain SB210) OX=312017 GN=TTHERM_00160810 PE=4 SV=2	Q22W51	TTHERM_00160810	43 kDa	unknown	1	0.344	0.00049	9	9	9	9	9	9	9
322	40S ribosomal protein S5 OS=Tetrahymena thermophila (strain SB210) OX=312017 GN=TTHERM_01386050 PE=1 SV=1	Q22WU7	TTHERM_01386050	22 kDa	unknown	1	0.41	0.00049	7	7	9	9	9	9	9
323	Kinase domain protein OS=Tetrahymena thermophila (strain SB210) OX=312017 GN=TTHERM_00102740 PE=4 SV=3	Q234M4	TTHERM_00102740	66 kDa	unknown	1	0.165	0.00049	8	8	9	9	9	9	9
324	Lon-related ATP-dependent protease, putative OS=Tetrahymena thermophila (strain SB210) OX=312017 GN=TTHERM_00101500 PE=3 SV=1	Q234P9	TTHERM_00101500	127 kDa	unknown	1	0.114	0.00049	9	9	9	9	9	9	9
325	33 kDa inner dynein arm light chain, axonemal protein OS=Tetrahymena thermophila (strain SB210) OX=312017 GN=TTHERM_00319990 PE=4 SV=1	Q237T6	TTHERM_00319990	28 kDa	unknown	1	0.287	0.00049	7	7	9	9	9	9	9
326	WD repeat protein OS=Tetrahymena thermophila (strain SB210) OX=312017 GN=TTHERM_00052490 PE=4 SV=2	Q23CU1	TTHERM_00052490	170 kDa	unknown	1	0.0656	0.00049	8	8	8	8	9	9	9
327	Uncharacterized protein OS=Tetrahymena thermophila (strain SB210) OX=312017 GN=TTHERM_00196150 PE=4 SV=3	Q23K19	TTHERM_00196150	40 kDa	unknown	1	0.15	0.00054	6	7	9	10	9	10	10
328	Uncharacterized protein OS=Tetrahymena thermophila (strain SB210) OX=312017 GN=TTHERM_00257250 PE=4 SV=2	Q23QF3	TTHERM_00257250	144 kDa	unknown	1	0.115	0.00054	10	10	10	10	10	10	10
329	Oxygen-in-dependent coproporphyrinogen III family protein, putative OS=Tetrahymena thermophila (strain SB210) OX=312017 GN=TTHERM_00388370 PE=4 SV=2	Q23RF2	TTHERM_00388370	33 kDa	unknown	1	0.373	0.00049	8	9	8	9	8	9	9
330	CAF1 family ribonuclease OS=Tetrahymena thermophila (strain SB210) OX=312017 GN=TTHERM_00940340 PE=4 SV=3	Q24FW1	TTHERM_00940340	86 kDa	unknown	1	0.159	0.00049	9	9	9	9	9	9	9
331	Uncharacterized protein OS=Tetrahymena thermophila (strain SB210) OX=312017 GN=TTHERM_000703669 PE=4 SV=1	W7X6G9	TTHERM_000703669	38 kDa	unknown	1	0.392	0.00054	10	10	10	10	10	10	10
332	Uncharacterized protein OS=Tetrahymena thermophila (strain SB210) OX=312017 GN=TTHERM_00242188 PE=4 SV=1	A4VCU8	TTHERM_00242188	12 kDa	unknown	1	0.444	0.00043	6	6	8	8	8	8	8
333	EF hand protein OS=Tetrahymena thermophila (strain SB210) OX=312017 GN=TTHERM_00691900 PE=4 SV=1	I7LT67	TTHERM_00691900	22 kDa	unknown	1	0.45	0.00043	7	7	8	8	8	8	8
334	MORN motif protein OS=Tetrahymena thermophila (strain SB210) OX=312017 GN=TTHERM_00486680 PE=4 SV=1	I7LTG8	TTHERM_00486680	46 kDa	unknown	1	0.211	0.00043	7	7	8	8	8	8	8
335	EF-hand pair protein OS=Tetrahymena thermophila (strain SB210) OX=312017 GN=TTHERM_00523050 PE=4 SV=2	I7M149	TTHERM_00523050	119 kDa	unknown	1	0.0907	0.00043	8	8	8	8	8	8	8
336	Uncharacterized protein OS=Tetrahymena thermophila (strain SB210) OX=312017 GN=TTHERM_00138340 PE=4 SV=1	I7M294	TTHERM_00138340	24 kDa	unknown	1	0.383	0.00043	7	7	8	8	8	8	8
337	Phosphate carrier protein OS=Tetrahymena thermophila (strain SB210) OX=312017 GN=TTHERM_00535740 PE=3 SV=1	I7M3J0	TTHERM_00535740	33 kDa	unknown	1	0.345	0.00043	6	6	7	7	8	8	8
338	Uncharacterized protein OS=Tetrahymena thermophila (strain SB210) OX=312017 GN=TTHERM_00125270 PE=4 SV=1	I7M7T5	TTHERM_00125270	75 kDa	unknown	1	0.17	0.00043	7	7	8	8	8	8	8
339	Uncharacterized protein OS=Tetrahymena thermophila (strain SB210) OX=312017 GN=TTHERM_00459450 PE=4 SV=2	I7MAA4	TTHERM_00459450	464 kDa	unknown	1	0.0223	0.00043	8	8	8	8	8	8	8
340	MORN motif protein OS=Tetrahymena thermophila (strain SB210) OX=312017 GN=TTHERM_00529880 PE=4 SV=2	I7MCW2	TTHERM_00529880	48 kDa	unknown	1	0.309	0.00054	9	9	9	9	10	10	10
341	Uncharacterized protein OS=Tetrahymena thermophila (strain SB210) OX=312017 GN=TTHERM_00442140 PE=4 SV=1	I7MD43	TTHERM_00442140	15 kDa	unknown	1	0.759	0.00043	7	7	8	8	8	8	8
342	Uncharacterized protein OS=Tetrahymena thermophila (strain SB210) OX=312017 GN=TTHERM_00521980 PE=4 SV=2	I7ME27	TTHERM_00521980	318 kDa	unknown	1	0.0407	0.00049	9	9	9	9	9	9	9
343	2-oxoisovalerate dehydrogenase subunit alpha OS=Tetrahymena thermophila (strain SB210) OX=312017 GN=TTHERM_00325580 PE=3 SV=1	I7MJD5	TTHERM_00325580	49 kDa	unknown	1	0.299	0.00049	8	8	9	9	9	9	9
344	Micronuclear linker histone polyprotein OS=Tetrahymena thermophila (strain SB210) OX=312017 GN=MLH PE=1 SV=2	P40631	MLH	71 kDa	unknown	1	0.103	0.00043	7	7	7	7	8	8	8
345	60S ribosomal protein L15 OS=Tetrahymena thermophila (strain SB210) OX=312017 GN=RPL15 PE=1 SV=1	Q22A30	RPL15	24 kDa	unknown	1	0.377	0.00049	7	7	9	9	9	9	9
346	60S ribosomal protein L9 OS=Tetrahymena thermophila (strain SB210) OX=312017 GN=RPL9 PE=1 SV=1	Q22AX5	RPL9	21 kDa	unknown	1	0.335	0.00043	7	7	8	8	8	8	8
347	Sel1 domain protein OS=Tetrahymena thermophila (strain SB210) OX=312017 GN=TTHERM_00312690 PE=4 SV=1	Q22KL2	TTHERM_00312690	88 kDa	unknown	1	0.133	0.00043	8	8	8	8	8	8	8
348	EF hand protein OS=Tetrahymena thermophila (strain SB210) OX=312017 GN=TTHERM_00187120 PE=4 SV=2	Q22T05	TTHERM_00187120	21 kDa	unknown	1	0.481	0.00043	7	8	7	8	7	8	8
349	Glyceraldehyde-3-phosphate dehydrogenase OS=Tetrahymena thermophila (strain SB210) OX=312017 GN=TTHERM_00551160 PE=3 SV=1	Q22UL2	TTHERM_00551160	37 kDa	unknown	1	0.281	0.00043	7	7	8	8	8	8	8
350	40S ribosomal protein S12 OS=Tetrahymena thermophila (strain SB210) OX=312017 GN=TTHERM_00161060 PE=1 SV=1	Q22W26	TTHERM_00161060	14 kDa	unknown	1	0.54	0.00043	8	8	8	8	8	8	8
351	Oxygen-in-dependent coproporphyrinogen III family protein, putative OS=Tetrahymena thermophila (strain SB210) OX=312017 GN=TTHERM_00112400 PE=4 SV=4	Q22ZD1	TTHERM_00112400	39 kDa	unknown	1	0.235	0.00043	5	6	7	8	7	8	8
352	Ribosomal protein S9 component of cytosolic 80S ribosome and 40S small subunit OS=Tetrahymena thermophila (strain SB210) OX=312017 GN=TTHERM_00434070 PE=1 SV=3	Q230V2	TTHERM_00434070	28 kDa	unknown	1	0.231	0.00043	8	8	8	8	8	8	8
353	Outer dynein arm docking complex protein oda protein OS=Tetrahymena thermophila (strain SB210) OX=312017 GN=TTHERM_00392730 PE=1 SV=3	Q233H6	TTHERM_00392730	63 kDa	unknown	1	0.169	0.00043	7	7	8	8	8	8	8
354	Uncharacterized protein OS=Tetrahymena thermophila (strain SB210) OX=312017 GN=TTHERM_00101190 PE=4 SV=1	Q234T0	TTHERM_00101190	36 kDa	unknown	1	0.262	0.00043	6	6	8	8	8	8	8
355	40S ribosomal protein S3a OS=Tetrahymena thermophila (strain SB210) OX=312017 GN=TTHERM_00047480 PE=1 SV=2	Q23DE3	TTHERM_00047480	30 kDa	unknown	1	0.253	0.00043	8	8	8	8	8	8	8
356	Uncharacterized protein OS=Tetrahymena thermophila (strain SB210) OX=312017 GN=TTHERM_00820670 PE=4 SV=3	Q23H78	TTHERM_00820670	77 kDa	unknown	1	0.126	0.00043	8	8	8	8	8	8	8
357	40S ribosomal protein S2, putative OS=Tetrahymena thermophila (strain SB210) OX=312017 GN=TTHERM_00193740 PE=1 SV=3	Q23KG1	TTHERM_00193740	34 kDa	unknown	1	0.26	0.00043	6	6	8	8	8	8	8
358	EF-hand pair protein OS=Tetrahymena thermophila (strain SB210) OX=312017 GN=TTHERM_00899430 PE=4 SV=2	Q23YC0	TTHERM_00899430	88 kDa	unknown	1	0.186	0.00043	8	8	8	8	8	8	8
359	Tetratricopeptide repeat protein OS=Tetrahymena thermophila (strain SB210) OX=312017 GN=TTHERM_00623040 PE=4 SV=2	Q240Y0	TTHERM_00623040	54 kDa	unknown	1	0.207	0.00043	8	8	8	8	8	8	8
360	EF-hand protein OS=Tetrahymena thermophila (strain SB210) OX=312017 GN=TTHERM_00623030 PE=4 SV=3	Q240Y1	TTHERM_00623030	176 kDa	unknown	1	0.0758	0.00043	7	7	7	7	8	8	8
361	MORN motif protein OS=Tetrahymena thermophila (strain SB210) OX=312017 GN=TTHERM_00732890 PE=4 SV=1	Q245C2	TTHERM_00732890	37 kDa	unknown	1	0.357	0.00043	8	8	8	8	8	8	8
362	MSP (Major sperm protein) domain protein OS=Tetrahymena thermophila (strain SB210) OX=312017 GN=TTHERM_01092380 PE=4 SV=2	Q24BP3	TTHERM_01092380	191 kDa	unknown	1	0.0585	0.00043	8	8	8	8	8	8	8
363	Flagellar associated protein OS=Tetrahymena thermophila (strain SB210) OX=312017 GN=TTHERM_00697450 PE=4 SV=1	Q24C31	TTHERM_00697450	53 kDa	unknown	1	0.265	0.00043	7	7	8	8	8	8	8
364	Camsap CH domain protein OS=Tetrahymena thermophila (strain SB210) OX=312017 GN=TTHERM_00919620 PE=4 SV=1	Q24IL2	TTHERM_00919620	105 kDa	unknown	1	0.133	0.00043	8	8	8	8	8	8	8
365	Cilia- and flagella-associated protein 157 OS=Tetrahymena thermophila (strain SB210) OX=312017 GN=TTHERM_000418499 PE=3 SV=1	W7XKI8	TTHERM_000418499	66 kDa	unknown	1	0.171	0.00054	10	10	10	10	10	10	10
41.3	Dynein heavy chain 1, axonemal protein OS=Tetrahymena thermophila (strain SB210) OX=312017 GN=TTHERM_00947430 PE=4 SV=2	I7LSV4	TTHERM_00947430	493 kDa	unknown	1	0.0241	0.00049	5	9	5	9	5	9	9
366	EF hand protein, putative OS=Tetrahymena thermophila (strain SB210) OX=312017 GN=TTHERM_01109949 PE=4 SV=1	C0NA18	TTHERM_01109949	81 kDa	unknown	1	0.104	0.00038	5	5	7	7	7	7	7
367	EF hand protein OS=Tetrahymena thermophila (strain SB210) OX=312017 GN=TTHERM_00715790 PE=3 SV=2	I7LT41	TTHERM_00715790	190 kDa	unknown	1	0.0582	0.00043	7	7	7	7	8	8	8
368	MFS transporter OS=Tetrahymena thermophila (strain SB210) OX=312017 GN=TTHERM_00540260 PE=4 SV=1	I7LU14	TTHERM_00540260	59 kDa	unknown	1	0.128	0.00038	6	6	7	7	7	7	7
369	40S ribosomal protein S18, putative OS=Tetrahymena thermophila (strain SB210) OX=312017 GN=TTHERM_00131110 PE=3 SV=1	I7LVM3	TTHERM_00131110	18 kDa	unknown	1	0.374	0.00038	6	6	7	7	7	7	7
370	Adenylyl cyclase, putative OS=Tetrahymena thermophila (strain SB210) OX=312017 GN=TTHERM_00370730 PE=4 SV=2	I7M0J9	TTHERM_00370730	46 kDa	unknown	1	0.263	0.00038	7	7	7	7	7	7	7
371	MFS transporter OS=Tetrahymena thermophila (strain SB210) OX=312017 GN=TTHERM_00191630 PE=4 SV=1	I7M1K1	TTHERM_00191630	68 kDa	unknown	1	0.057	0.00038	5	5	7	7	7	7	7
372	DnaJ (Hsp40) family B protein OS=Tetrahymena thermophila (strain SB210) OX=312017 GN=TTHERM_00238810 PE=4 SV=1	I7M3Y8	TTHERM_00238810	39 kDa	unknown	1	0.247	0.00038	7	7	7	7	7	7	7
373	Uncharacterized protein OS=Tetrahymena thermophila (strain SB210) OX=312017 GN=TTHERM_00705200 PE=4 SV=2	I7M777	TTHERM_00705200	308 kDa	unknown	1	0.0397	0.00049	9	9	9	9	9	9	9
374	Uncharacterized protein OS=Tetrahymena thermophila (strain SB210) OX=312017 GN=TTHERM_00649460 PE=4 SV=2	I7MCR3	TTHERM_00649460	48 kDa	unknown	1	0.162	0.00038	7	7	7	7	7	7	7
375	Uncharacterized protein OS=Tetrahymena thermophila (strain SB210) OX=312017 GN=TTHERM_00529510 PE=4 SV=1	I7MCV5	TTHERM_00529510	18 kDa	unknown	1	0.524	0.00038	7	7	7	7	7	7	7
376	Uncharacterized protein OS=Tetrahymena thermophila (strain SB210) OX=312017 GN=TTHERM_00494830 PE=4 SV=1	I7MHJ2	TTHERM_00494830	46 kDa	unknown	1	0.194	0.00038	7	7	7	7	7	7	7
377	60S acidic ribosomal protein OS=Tetrahymena thermophila (strain SB210) OX=312017 GN=TTHERM_00837950 PE=3 SV=1	I7MJ34	TTHERM_00837950	12 kDa	unknown	1	0.532	0.00038	4	4	7	7	7	7	7
378	60S ribosomal protein L18a OS=Tetrahymena thermophila (strain SB210) OX=312017 GN=TTHERM_00476670 PE=3 SV=2	I7MJR9	TTHERM_00476670	22 kDa	unknown	1	0.342	0.00038	5	5	6	6	7	7	7
379	H(+)-transporting two-sector ATPase OS=Tetrahymena thermophila (strain SB210) OX=312017 GN=TTHERM_00339640 PE=3 SV=1	I7MK09	TTHERM_00339640	69 kDa	unknown	1	0.198	0.00038	7	7	7	7	7	7	7
380	Uncharacterized protein OS=Tetrahymena thermophila (strain SB210) OX=312017 GN=TTHERM_00283820 PE=4 SV=2	I7MKB1	TTHERM_00283820	43 kDa	unknown	1	0.198	0.00038	7	7	7	7	7	7	7
381	60S ribosomal protein L8 OS=Tetrahymena thermophila (strain SB210) OX=312017 GN=RPL8 PE=1 SV=1	P0DJ52	RPL8	29 kDa	unknown	1	0.28	0.00038	6	6	7	7	7	7	7
382	Carboxy-terminal crystallin fold protein OS=Tetrahymena thermophila (strain SB210) OX=312017 GN=TTHERM_01002860 PE=4 SV=3	Q22D32	TTHERM_01002860	48 kDa	unknown	1	0.149	0.00038	6	6	7	7	7	7	7
383	Transport system kinase OS=Tetrahymena thermophila (strain SB210) OX=312017 GN=TTHERM_00703450 PE=4 SV=1	Q22GH8	TTHERM_00703450	19 kDa	unknown	1	0.542	0.00038	7	7	7	7	7	7	7
384	Flagellar associated protein OS=Tetrahymena thermophila (strain SB210) OX=312017 GN=TTHERM_00312810 PE=4 SV=1	Q22KK0	TTHERM_00312810	43 kDa	unknown	1	0.188	0.00038	7	7	7	7	7	7	7
385	Uncharacterized protein OS=Tetrahymena thermophila (strain SB210) OX=312017 GN=TTHERM_00312710 PE=4 SV=2	Q22KL0	TTHERM_00312710	103 kDa	unknown	1	0.0919	0.00038	7	7	7	7	7	7	7
386	Alpha/beta fold hydrolase OS=Tetrahymena thermophila (strain SB210) OX=312017 GN=TTHERM_00415640 PE=4 SV=1	Q22P29	TTHERM_00415640	36 kDa	unknown	1	0.385	0.00038	7	7	7	7	7	7	7
387	Uncharacterized protein OS=Tetrahymena thermophila (strain SB210) OX=312017 GN=TTHERM_00633230 PE=4 SV=3	Q22X30	TTHERM_00633230	38 kDa	unknown	1	0.204	0.00038	6	6	7	7	7	7	7
388	Uncharacterized protein OS=Tetrahymena thermophila (strain SB210) OX=312017 GN=TTHERM_00354760 PE=4 SV=2	Q22Y95	TTHERM_00354760	90 kDa	unknown	1	0.0921	0.00038	6	6	7	7	7	7	7
389	60S ribosomal protein L5 OS=Tetrahymena thermophila (strain SB210) OX=312017 GN=RPL5 PE=1 SV=2	Q231U7	RPL5	34 kDa	unknown	1	0.272	0.00038	6	6	7	7	7	7	7
390	Dpy-30 motif protein OS=Tetrahymena thermophila (strain SB210) OX=312017 GN=TTHERM_00082260 PE=4 SV=1	Q237C4	TTHERM_00082260	14 kDa	unknown	1	0.7	0.00038	6	6	7	7	7	7	7
391	Tetratricopeptide repeat protein OS=Tetrahymena thermophila (strain SB210) OX=312017 GN=TTHERM_01119520 PE=4 SV=1	Q239M8	TTHERM_01119520	51 kDa	unknown	1	0.205	0.00038	7	7	7	7	7	7	7
392	Cilia- and flagella-associated protein 299 OS=Tetrahymena thermophila (strain SB210) OX=312017 GN=TTHERM_00427460 PE=4 SV=1	Q23AB2	TTHERM_00427460	29 kDa	unknown	1	0.244	0.00038	6	6	7	7	7	7	7
393	EF hand protein OS=Tetrahymena thermophila (strain SB210) OX=312017 GN=TTHERM_00052280 PE=3 SV=2	Q23CW2	TTHERM_00052280	713 kDa	unknown	1	0.0164	0.00043	7	8	7	8	7	8	8
394	Serine/Threonine kinase OS=Tetrahymena thermophila (strain SB210) OX=312017 GN=TTHERM_00046080 PE=4 SV=1	Q23DT3	TTHERM_00046080	74 kDa	unknown	1	0.126	0.00038	7	7	7	7	7	7	7
395	EF-hand protein OS=Tetrahymena thermophila (strain SB210) OX=312017 GN=TTHERM_00194330 PE=3 SV=1	Q23KA2	TTHERM_00194330	21 kDa	unknown	1	0.39	0.00038	6	6	7	7	7	7	7
396	Uncharacterized protein OS=Tetrahymena thermophila (strain SB210) OX=312017 GN=TTHERM_00752170 PE=4 SV=1	Q23NK3	TTHERM_00752170	19 kDa	unknown	1	0.337	0.00038	6	6	7	7	7	7	7
397	Granule lattice protein OS=Tetrahymena thermophila (strain SB210) OX=312017 GN=TTHERM_00624720 PE=4 SV=3	Q240R1	TTHERM_00624720	43 kDa	unknown	1	0.135	0.00038	6	6	7	7	7	7	7
398	60S ribosomal protein L14 OS=Tetrahymena thermophila (strain SB210) OX=312017 GN=RPL14 PE=1 SV=2	Q24C27	RPL14	15 kDa	unknown	1	0.484	0.00038	6	6	7	7	7	7	7
399	ATP synthase subunit alpha OS=Tetrahymena thermophila (strain SB210) OX=312017 GN=TTHERM_00571860 PE=1 SV=2	Q24HY8	TTHERM_00571860	60 kDa	unknown	1	0.211	0.00038	7	7	7	7	7	7	7
400	Rtdr1-prov protein, putative OS=Tetrahymena thermophila (strain SB210) OX=312017 GN=TTHERM_000773538 PE=4 SV=1	W7XHA5	TTHERM_000773538	41 kDa	unknown	1	0.291	0.00038	7	7	7	7	7	7	7
10.5	Na,H/K antiporter P-type ATPase alpha subunit family protein OS=Tetrahymena thermophila (strain SB210) OX=312017 GN=TTHERM_00508970 PE=4 SV=2	I7M7N1	TTHERM_00508970	135 kDa	unknown	0	0	0	0	0	0	0	0	0	0
401	Actin OS=Tetrahymena thermophila (strain SB210) OX=312017 GN=TTHERM_00566780 PE=3 SV=1	I7LWH9	TTHERM_00566780	42 kDa	unknown	1	0.267	0.00033	6	6	6	6	6	6	6
402	C2 domain protein OS=Tetrahymena thermophila (strain SB210) OX=312017 GN=TTHERM_00239140 PE=4 SV=1	I7LXG4	TTHERM_00239140	66 kDa	unknown	1	0.131	0.00033	6	6	6	6	6	6	6
403	Uncharacterized protein OS=Tetrahymena thermophila (strain SB210) OX=312017 GN=TTHERM_00527180 PE=4 SV=1	I7LY81	TTHERM_00527180	45 kDa	unknown	1	0.206	0.00033	5	5	6	6	6	6	6
404	Kinesin-like protein OS=Tetrahymena thermophila (strain SB210) OX=312017 GN=TTHERM_00137540 PE=3 SV=2	I7M8Q9	TTHERM_00137540	107 kDa	unknown	1	0.102	0.00033	6	6	6	6	6	6	6
405	60S acidic ribosomal protein OS=Tetrahymena thermophila (strain SB210) OX=312017 GN=TTHERM_00474970 PE=3 SV=2	I7MA52	TTHERM_00474970	20 kDa	unknown	1	0.373	0.00033	6	6	6	6	6	6	6
406	Uncharacterized protein OS=Tetrahymena thermophila (strain SB210) OX=312017 GN=TTHERM_00471850 PE=4 SV=2	I7MD32	TTHERM_00471850	29 kDa	unknown	1	0.185	0.00033	6	6	6	6	6	6	6
407	Kinase domain protein, putative OS=Tetrahymena thermophila (strain SB210) OX=312017 GN=TTHERM_00540090 PE=4 SV=2	I7MDI8	TTHERM_00540090	9 kDa	unknown	1	0.763	0.00033	5	5	6	6	6	6	6
408	40S ribosomal protein S19 OS=Tetrahymena thermophila (strain SB210) OX=312017 GN=TTHERM_00823670 PE=3 SV=1	I7MFD1	TTHERM_00823670	18 kDa	unknown	1	0.387	0.00033	6	6	6	6	6	6	6
409	Uncharacterized protein OS=Tetrahymena thermophila (strain SB210) OX=312017 GN=TTHERM_00242330 PE=4 SV=1	I7MIS8	TTHERM_00242330	20 kDa	unknown	1	0.404	0.00033	6	6	6	6	6	6	6
410	Guanylate kinase OS=Tetrahymena thermophila (strain SB210) OX=312017 GN=TTHERM_00781030 PE=3 SV=1	I7MMN2	TTHERM_00781030	31 kDa	unknown	1	0.258	0.00038	5	6	6	7	6	7	7
411	60S ribosomal protein L6 OS=Tetrahymena thermophila (strain SB210) OX=312017 GN=RPL6 PE=1 SV=1	P0DJ56	RPL6	22 kDa	unknown	1	0.372	0.00033	6	6	6	6	6	6	6
412	Elongation factor G, mitochondrial OS=Tetrahymena thermophila (strain SB210) OX=312017 GN=TTHERM_01194660 PE=3 SV=2	Q22AK9	TTHERM_01194660	83 kDa	unknown	1	0.114	0.00033	6	6	6	6	6	6	6
413	40S ribosomal protein S3 OS=Tetrahymena thermophila (strain SB210) OX=312017 GN=TTHERM_01151500 PE=1 SV=3	Q22AV9	TTHERM_01151500	28 kDa	unknown	1	0.284	0.00033	6	6	6	6	6	6	6
414	40S ribosomal protein S11, putative OS=Tetrahymena thermophila (strain SB210) OX=312017 GN=TTHERM_01109770 PE=1 SV=1	Q22B78	TTHERM_01109770	18 kDa	unknown	1	0.363	0.00033	6	6	6	6	6	6	6
415	Casein kinase I OS=Tetrahymena thermophila (strain SB210) OX=312017 GN=TTHERM_00938880 PE=3 SV=1	Q22DQ4	TTHERM_00938880	38 kDa	unknown	1	0.249	0.00033	6	6	6	6	6	6	6
416	2-oxoisovalerate dehydrogenase subunit beta OS=Tetrahymena thermophila (strain SB210) OX=312017 GN=TTHERM_00704010 PE=4 SV=2	Q22GC3	TTHERM_00704010	40 kDa	unknown	1	0.265	0.00033	5	5	6	6	6	6	6
417	Uncharacterized protein OS=Tetrahymena thermophila (strain SB210) OX=312017 GN=TTHERM_00703800 PE=4 SV=2	Q22GE3	TTHERM_00703800	38 kDa	unknown	1	0.456	0.00033	6	6	6	6	6	6	6
418	KdD6, putative OS=Tetrahymena thermophila (strain SB210) OX=312017 GN=TTHERM_00312820 PE=4 SV=2	Q22KJ9	TTHERM_00312820	30 kDa	unknown	1	0.31	0.00033	6	6	6	6	6	6	6
419	Malate dehydrogenase OS=Tetrahymena thermophila (strain SB210) OX=312017 GN=TTHERM_00030190 PE=3 SV=1	Q22MV4	TTHERM_00030190	38 kDa	unknown	1	0.264	0.00033	6	6	6	6	6	6	6
420	Ribosomal protein L11, amine-terminal domain protein OS=Tetrahymena thermophila (strain SB210) OX=312017 GN=TTHERM_00028740 PE=3 SV=2	Q22N00	TTHERM_00028740	18 kDa	unknown	1	0.415	0.00033	5	5	6	6	6	6	6
421	WD40 domain protein OS=Tetrahymena thermophila (strain SB210) OX=312017 GN=TTHERM_00554350 PE=4 SV=2	Q22UJ0	TTHERM_00554350	42 kDa	unknown	1	0.259	0.00033	6	6	6	6	6	6	6
422	Sperm flagellar protein OS=Tetrahymena thermophila (strain SB210) OX=312017 GN=TTHERM_00161270 PE=4 SV=2	Q22W05	TTHERM_00161270	25 kDa	unknown	1	0.205	0.00033	4	4	6	6	6	6	6
423	Uncharacterized protein OS=Tetrahymena thermophila (strain SB210) OX=312017 GN=TTHERM_00633390 PE=4 SV=2	Q22X14	TTHERM_00633390	194 kDa	unknown	1	0.0433	0.00033	6	6	6	6	6	6	6
424	Dynein heavy chain OS=Tetrahymena thermophila (strain SB210) OX=312017 GN=TTHERM_00355100 PE=4 SV=2	Q22Y61	TTHERM_00355100	511 kDa	unknown	1	0.0168	0.00033	4	6	4	6	4	6	6
472	C2 domain protein OS=Tetrahymena thermophila (strain SB210) OX=312017 GN=TTHERM_00120890 PE=4 SV=1	Q22YY2	TTHERM_00120890	135 kDa	unknown	1	0.0569	0.00027	5	5	5	5	5	6	6
425	Uncharacterized protein OS=Tetrahymena thermophila (strain SB210) OX=312017 GN=TTHERM_00113180 PE=3 SV=3	Q22Z53	TTHERM_00113180	139 kDa	unknown	1	0.0632	0.00033	6	6	6	6	6	6	6
426	Uncharacterized protein OS=Tetrahymena thermophila (strain SB210) OX=312017 GN=TTHERM_00105580 PE=4 SV=1	Q234E0	TTHERM_00105580	26 kDa	unknown	1	0.349	0.00038	6	6	6	6	7	7	7
427	c-Myc-binding protein, putative OS=Tetrahymena thermophila (strain SB210) OX=312017 GN=TTHERM_00077420 PE=3 SV=2	Q23G22	TTHERM_00077420	11 kDa	unknown	1	0.621	0.00033	6	6	6	6	6	6	6
428	Uncharacterized protein OS=Tetrahymena thermophila (strain SB210) OX=312017 GN=TTHERM_00077270 PE=4 SV=1	Q23G37	TTHERM_00077270	36 kDa	unknown	1	0.216	0.00033	5	5	6	6	6	6	6
429	Uncharacterized protein OS=Tetrahymena thermophila (strain SB210) OX=312017 GN=TTHERM_00075680 PE=4 SV=1	Q23G97	TTHERM_00075680	91 kDa	unknown	1	0.095	0.00033	6	6	6	6	6	6	6
430	WD domain, G-beta repeat protein OS=Tetrahymena thermophila (strain SB210) OX=312017 GN=TTHERM_00196380 PE=4 SV=1	Q23JZ6	TTHERM_00196380	83 kDa	unknown	1	0.11	0.00033	6	6	6	6	6	6	6
431	Transmembrane protein, putative OS=Tetrahymena thermophila (strain SB210) OX=312017 GN=TTHERM_00255660 PE=4 SV=2	Q23QL3	TTHERM_00255660	108 kDa	unknown	1	0.103	0.00033	6	6	6	6	6	6	6
432	Uncharacterized protein OS=Tetrahymena thermophila (strain SB210) OX=312017 GN=TTHERM_00731370 PE=4 SV=2	Q245H5	TTHERM_00731370	202 kDa	unknown	1	0.0385	0.00033	6	6	6	6	6	6	6
433	DNA topoisomerase I OS=Tetrahymena thermophila (strain SB210) OX=312017 GN=TTHERM_01299650 PE=3 SV=2	Q24BB2	TTHERM_01299650	81 kDa	unknown	1	0.127	0.00038	7	7	7	7	7	7	7
434	Uncharacterized protein OS=Tetrahymena thermophila (strain SB210) OX=312017 GN=TTHERM_00725820 PE=4 SV=1	Q24GK8	TTHERM_00725820	46 kDa	unknown	1	0.192	0.00033	6	6	6	6	6	6	6
435	Flagellar associated protein, putative OS=Tetrahymena thermophila (strain SB210) OX=312017 GN=TTHERM_000495990 PE=4 SV=1	W7WVU8	TTHERM_000495990	361 kDa	unknown	1	0.0336	0.00043	6	7	7	8	7	8	8
436	Dpy-30 motif protein OS=Tetrahymena thermophila (strain SB210) OX=312017 GN=TTHERM_000569069 PE=4 SV=1	W7WZL8	TTHERM_000569069	95 kDa	unknown	1	0.117	0.00033	6	6	6	6	6	6	6
437	FHA domain-containing protein OS=Tetrahymena thermophila (strain SB210) OX=312017 GN=TTHERM_001109849 PE=4 SV=1	W7X133	TTHERM_001109849	95 kDa	unknown	1	0.109	0.00033	6	6	6	6	6	6	6
438	Uncharacterized protein OS=Tetrahymena thermophila (strain SB210) OX=312017 GN=TTHERM_000497689 PE=4 SV=1	W7XBA7	TTHERM_000497689	40 kDa	unknown	1	0.241	0.00038	6	6	7	7	7	7	7
439	Ubiquitin carboxyl-terminal hydrolase family protein OS=Tetrahymena thermophila (strain SB210) OX=312017 GN=TTHERM_000691151 PE=4 SV=1	W7XGS7	TTHERM_000691151	153 kDa	unknown	1	0.0615	0.00033	6	6	6	6	6	6	6
41.4	Dynein heavy chain 1, axonemal protein OS=Tetrahymena thermophila (strain SB210) OX=312017 GN=TTHERM_00821980 PE=4 SV=2	Q22F12	TTHERM_00821980	482 kDa	unknown	1	0.0181	0.00038	3	7	3	7	3	7	7
440	Lycopene biosynthesis-enhancing protein OS=Tetrahymena thermophila (strain SB210) OX=312017 GN=TTHERM_00600650 PE=4 SV=1	I7LTA1	TTHERM_00600650	38 kDa	unknown	1	0.258	0.00027	5	5	5	5	5	5	5
441	HELP domain protein OS=Tetrahymena thermophila (strain SB210) OX=312017 GN=TTHERM_00559720 PE=3 SV=2	I7LU47	TTHERM_00559720	268 kDa	unknown	1	0.0271	0.00027	5	5	5	5	5	5	5
442	Heterochromatin protein OS=Tetrahymena thermophila (strain SB210) OX=312017 GN=TTHERM_00705240 PE=4 SV=2	I7LU69	TTHERM_00705240	21 kDa	unknown	1	0.299	0.00027	5	5	5	5	5	5	5
443	Uncharacterized protein OS=Tetrahymena thermophila (strain SB210) OX=312017 GN=TTHERM_00145830 PE=4 SV=2	I7LUB7	TTHERM_00145830	111 kDa	unknown	1	0.0641	0.00027	5	5	5	5	5	5	5
444	Thioredoxin-dependent peroxide reductase OS=Tetrahymena thermophila (strain SB210) OX=312017 GN=TTHERM_00295170 PE=4 SV=2	I7LUE6	TTHERM_00295170	30 kDa	unknown	1	0.255	0.00027	5	5	5	5	5	5	5
445	V-type proton ATPase subunit a OS=Tetrahymena thermophila (strain SB210) OX=312017 GN=TTHERM_00266570 PE=3 SV=1	I7LUP6	TTHERM_00266570	100 kDa	unknown	1	0.0844	0.00027	5	5	5	5	5	5	5
446	LRR and guanylate kinase domain protein OS=Tetrahymena thermophila (strain SB210) OX=312017 GN=TTHERM_00188400 PE=4 SV=1	I7LUX8	TTHERM_00188400	53 kDa	unknown	1	0.108	0.00027	5	5	5	5	5	5	5
447	Oxygen-in-dependent coproporphyrinogen III family protein, putative OS=Tetrahymena thermophila (strain SB210) OX=312017 GN=TTHERM_00137520 PE=4 SV=2	I7LVP9	TTHERM_00137520	35 kDa	unknown	1	0.133	0.00027	4	4	5	5	5	5	5
448	Ciliary basal body-associated B9 protein OS=Tetrahymena thermophila (strain SB210) OX=312017 GN=TTHERM_00219110 PE=4 SV=1	I7LVY4	TTHERM_00219110	25 kDa	unknown	1	0.284	0.00027	5	5	5	5	5	5	5
449	Dpy-30 motif protein OS=Tetrahymena thermophila (strain SB210) OX=312017 GN=TTHERM_00474460 PE=4 SV=2	I7LX35	TTHERM_00474460	65 kDa	unknown	1	0.118	0.00027	5	5	5	5	5	5	5
450	EF hand protein OS=Tetrahymena thermophila (strain SB210) OX=312017 GN=TTHERM_00773120 PE=3 SV=1	I7LZG7	TTHERM_00773120	163 kDa	unknown	1	0.0474	0.00033	6	6	6	6	6	6	6
451	Acetyltransferase component of pyruvate dehydrogenase complex OS=Tetrahymena thermophila (strain SB210) OX=312017 GN=TTHERM_00530750 PE=3 SV=1	I7LZY0	TTHERM_00530750	67 kDa	unknown	1	0.0939	0.00033	4	4	6	6	6	6	6
452	Dynein intermediate chain 2 OS=Tetrahymena thermophila (strain SB210) OX=312017 GN=TTHERM_00487150 PE=1 SV=2	I7M008	TTHERM_00487150	78 kDa	unknown	1	0.093	0.00027	5	5	5	5	5	5	5
453	Dynein light chain tctex-type 1 protein OS=Tetrahymena thermophila (strain SB210) OX=312017 GN=TTHERM_00561440 PE=4 SV=1	I7M0N9	TTHERM_00561440	15 kDa	unknown	1	0.339	0.00027	5	5	5	5	5	5	5
454	Bmh1 14-3-3 family protein OS=Tetrahymena thermophila (strain SB210) OX=312017 GN=TTHERM_00216010 PE=3 SV=1	I7M2E3	TTHERM_00216010	28 kDa	unknown	1	0.27	0.00027	5	5	5	5	5	5	5
455	3-oxoacid CoA-transferase OS=Tetrahymena thermophila (strain SB210) OX=312017 GN=TTHERM_00147510 PE=4 SV=2	I7M2T0	TTHERM_00147510	71 kDa	unknown	1	0.122	0.00027	5	5	5	5	5	5	5
456	DEAD/DEAH-box helicase OS=Tetrahymena thermophila (strain SB210) OX=312017 GN=TTHERM_00469380 PE=4 SV=2	I7M447	TTHERM_00469380	66 kDa	unknown	1	0.0954	0.00027	5	5	5	5	5	5	5
457	Uncharacterized protein OS=Tetrahymena thermophila (strain SB210) OX=312017 GN=TTHERM_00145010 PE=1 SV=2	I7M7B1	TTHERM_00145010	179 kDa	unknown	1	0.0526	0.00027	5	5	5	5	5	5	5
458	SPFH domain/band 7 family protein OS=Tetrahymena thermophila (strain SB210) OX=312017 GN=TTHERM_00333230 PE=3 SV=1	I7M863	TTHERM_00333230	32 kDa	unknown	1	0.22	0.00027	5	5	5	5	5	5	5
459	Poly [ADP-ribose] polymerase OS=Tetrahymena thermophila (strain SB210) OX=312017 GN=TTHERM_00823980 PE=4 SV=1	I7MCG2	TTHERM_00823980	69 kDa	unknown	1	0.0748	0.00027	4	4	5	5	5	5	5
460	rRNA 2'-O-methyltransferase fibrillarin OS=Tetrahymena thermophila (strain SB210) OX=312017 GN=TTHERM_00138080 PE=3 SV=1	I7MFA3	TTHERM_00138080	31 kDa	unknown	1	0.214	0.00027	4	4	5	5	5	5	5
461	Uncharacterized protein OS=Tetrahymena thermophila (strain SB210) OX=312017 GN=TTHERM_00471040 PE=3 SV=1	I7MGM5	TTHERM_00471040	126 kDa	unknown	1	0.0692	0.00038	6	6	6	6	7	7	7
462	STOP protein OS=Tetrahymena thermophila (strain SB210) OX=312017 GN=TTHERM_00145790 PE=4 SV=2	I7MI81	TTHERM_00145790	62 kDa	unknown	1	0.0576	0.00027	4	4	5	5	5	5	5
463	Uncharacterized protein OS=Tetrahymena thermophila (strain SB210) OX=312017 GN=TTHERM_00146220 PE=4 SV=2	I7MI96	TTHERM_00146220	58 kDa	unknown	1	0.171	0.00033	6	6	6	6	6	6	6
464	Uncharacterized protein OS=Tetrahymena thermophila (strain SB210) OX=312017 GN=TTHERM_00299910 PE=4 SV=1	I7MIC8	TTHERM_00299910	66 kDa	unknown	1	0.0947	0.00027	5	5	5	5	5	5	5
465	60S ribosomal protein L13a OS=Tetrahymena thermophila (strain SB210) OX=312017 GN=RPL13A PE=1 SV=1	P0DJ15 (+1)	RPL13A	23 kDa	unknown	1	0.212	0.00027	5	5	5	5	5	5	5
466	Antioxidant, AhpC/TSA family protein OS=Tetrahymena thermophila (strain SB210) OX=312017 GN=TTHERM_01194830 PE=3 SV=1	Q22AJ2	TTHERM_01194830	23 kDa	unknown	1	0.374	0.00027	5	5	5	5	5	5	5
467	Uncharacterized protein OS=Tetrahymena thermophila (strain SB210) OX=312017 GN=TTHERM_01054200 PE=3 SV=3	Q22CD1	TTHERM_01054200	44 kDa	unknown	1	0.127	0.00027	5	5	5	5	5	5	5
468	Uncharacterized protein OS=Tetrahymena thermophila (strain SB210) OX=312017 GN=TTHERM_00938840 PE=4 SV=2	Q22DQ8	TTHERM_00938840	34 kDa	unknown	1	0.277	0.00027	5	5	5	5	5	5	5
469	Uncharacterized protein OS=Tetrahymena thermophila (strain SB210) OX=312017 GN=TTHERM_00827050 PE=4 SV=2	Q22EG4	TTHERM_00827050	109 kDa	unknown	1	0.0793	0.00027	5	5	5	5	5	5	5
470	EF-hand domain-containing protein OS=Tetrahymena thermophila (strain SB210) OX=312017 GN=TTHERM_00198160 PE=4 SV=2	Q22NN3	TTHERM_00198160	56 kDa	unknown	1	0.183	0.00033	6	6	6	6	6	6	6
471	50S ribosomal protein L1P OS=Tetrahymena thermophila (strain SB210) OX=312017 GN=TTHERM_00577240 PE=3 SV=2	Q22UX9	TTHERM_00577240	24 kDa	unknown	1	0.302	0.00027	5	5	5	5	5	5	5
473	STOP protein OS=Tetrahymena thermophila (strain SB210) OX=312017 GN=TTHERM_00392840 PE=3 SV=1	Q233G5	TTHERM_00392840	41 kDa	unknown	1	0.196	0.00027	4	4	5	5	5	5	5
474	Heat shock 70 kDa protein OS=Tetrahymena thermophila (strain SB210) OX=312017 GN=TTHERM_00105110 PE=3 SV=1	Q234I5	TTHERM_00105110	71 kDa	unknown	1	0.121	0.00027	5	5	5	5	5	5	5
475	Uncharacterized protein OS=Tetrahymena thermophila (strain SB210) OX=312017 GN=TTHERM_00427570 PE=4 SV=1	Q23AA1	TTHERM_00427570	44 kDa	unknown	1	0.151	0.00027	4	4	5	5	5	5	5
476	Spindle pole protein, putative OS=Tetrahymena thermophila (strain SB210) OX=312017 GN=TTHERM_00044960 PE=4 SV=3	Q23DU6	TTHERM_00044960	85 kDa	unknown	1	0.0671	0.00027	4	5	4	5	4	5	5
477	Uncharacterized protein OS=Tetrahymena thermophila (strain SB210) OX=312017 GN=TTHERM_00382330 PE=1 SV=2	Q23F81	TTHERM_00382330	39 kDa	unknown	1	0.186	0.00027	5	5	5	5	5	5	5
478	Uncharacterized protein OS=Tetrahymena thermophila (strain SB210) OX=312017 GN=TTHERM_00378610 PE=4 SV=3	Q23FF6	TTHERM_00378610	63 kDa	unknown	1	0.154	0.00027	5	5	5	5	5	5	5
479	Uncharacterized protein OS=Tetrahymena thermophila (strain SB210) OX=312017 GN=TTHERM_00997710 PE=4 SV=1	Q23QZ0	TTHERM_00997710	15 kDa	unknown	1	0.496	0.00027	5	5	5	5	5	5	5
480	RNA recognition motif 1 in heterogeneous nuclear ribonucleoprotein hnRNP protein OS=Tetrahymena thermophila (strain SB210) OX=312017 GN=TTHERM_00384800 PE=4 SV=3	Q23RL2	TTHERM_00384800	52 kDa	unknown	1	0.179	0.00033	5	6	5	6	5	6	6
481	Granule lattice protein OS=Tetrahymena thermophila (strain SB210) OX=312017 GN=TTHERM_00624730 PE=4 SV=2	Q240R0	TTHERM_00624730	41 kDa	unknown	1	0.156	0.00027	5	5	5	5	5	5	5
482	Glutamate dehydrogenase OS=Tetrahymena thermophila (strain SB210) OX=312017 GN=TTHERM_01048110 PE=3 SV=1	Q24BX6	TTHERM_01048110	55 kDa	unknown	1	0.199	0.00027	5	5	5	5	5	5	5
483	Uncharacterized protein OS=Tetrahymena thermophila (strain SB210) OX=312017 GN=TTHERM_00713200 PE=4 SV=2	Q24CY1	TTHERM_00713200	100 kDa	unknown	1	0.0727	0.00027	5	5	5	5	5	5	5
484	Rdx family protein OS=Tetrahymena thermophila (strain SB210) OX=312017 GN=TTHERM_01113070 PE=4 SV=2	Q24D45	TTHERM_01113070	104 kDa	unknown	1	0.0546	0.00033	5	5	6	6	6	6	6
485	Uncharacterized protein OS=Tetrahymena thermophila (strain SB210) OX=312017 GN=TTHERM_000035658 PE=4 SV=1	W7X687	TTHERM_000035658	13 kDa	unknown	1	0.479	0.00027	4	4	5	5	5	5	5
486	Uncharacterized protein OS=Tetrahymena thermophila (strain SB210) OX=312017 GN=TTHERM_000655292 PE=4 SV=1	W7X7F7	TTHERM_000655292	11 kDa	unknown	1	0.565	0.00027	5	5	5	5	5	5	5
487	Uncharacterized protein OS=Tetrahymena thermophila (strain SB210) OX=312017 GN=TTHERM_000476849 PE=4 SV=1	W7XJD2	TTHERM_000476849	26 kDa	unknown	1	0.366	0.00033	5	6	5	6	5	6	6
488	Uncharacterized protein OS=Tetrahymena thermophila (strain SB210) OX=312017 GN=TTHERM_000383509 PE=4 SV=1	W7XK12	TTHERM_000383509	28 kDa	unknown	1	0.254	0.00027	4	4	5	5	5	5	5
489	Uncharacterized protein OS=Tetrahymena thermophila (strain SB210) OX=312017 GN=TTHERM_00070740 PE=4 SV=1	I7MHI4	TTHERM_00070740	20 kDa	unknown	1	0.164	0.00027	3	3	4	4	5	5	5
490	Uncharacterized protein OS=Tetrahymena thermophila (strain SB210) OX=312017 GN=TTHERM_00426260 PE=4 SV=3	Q23AD3	TTHERM_00426260	56 kDa	unknown	1	0.0634	0.00027	4	4	5	5	5	5	5
10.6	Na,H/K antiporter P-type ATPase alpha subunit family protein OS=Tetrahymena thermophila (strain SB210) OX=312017 GN=TTHERM_00420900 PE=4 SV=1	I7MH18	TTHERM_00420900	133 kDa	unknown	1	0.0642	0.00027	2	5	2	5	2	5	5
205.2	Granule tip protein OS=Tetrahymena thermophila (strain SB210) OX=312017 GN=TTHERM_00221130 PE=3 SV=2	I7MKW5	TTHERM_00221130	86 kDa	unknown	0	0	0	0	0	0	0	0	0	0
41.5	Dynein heavy chain 1, axonemal protein OS=Tetrahymena thermophila (strain SB210) OX=312017 GN=TTHERM_01027670 PE=4 SV=2	Q22CL1	TTHERM_01027670	490 kDa	unknown	0	0	0	0	0	0	0	0	0	0
491	Aldo/keto reductase family oxidoreductase OS=Tetrahymena thermophila (strain SB210) OX=312017 GN=TTHERM_00526449 PE=3 SV=1	A4VCN4	TTHERM_00526449	40 kDa	unknown	1	0.141	0.00022	3	3	4	4	4	4	4
492	Ankyrin repeat protein OS=Tetrahymena thermophila (strain SB210) OX=312017 GN=TTHERM_00419759 PE=4 SV=1	A4VEY9	TTHERM_00419759	26 kDa	unknown	1	0.273	0.00022	4	4	4	4	4	4	4
493	EF hand protein OS=Tetrahymena thermophila (strain SB210) OX=312017 GN=TTHERM_00823690 PE=4 SV=2	I7LZF9	TTHERM_00823690	26 kDa	unknown	1	0.199	0.00027	4	4	5	5	5	5	5
494	Uncharacterized protein OS=Tetrahymena thermophila (strain SB210) OX=312017 GN=TTHERM_00540130 PE=4 SV=2	I7M0J1	TTHERM_00540130	144 kDa	unknown	1	0.0577	0.00027	5	5	5	5	5	5	5
495	Carbonic anhydrase OS=Tetrahymena thermophila (strain SB210) OX=312017 GN=TTHERM_00151140 PE=3 SV=2	I7M2W0	TTHERM_00151140	33 kDa	unknown	1	0.254	0.00022	4	4	4	4	4	4	4
496	G-quartet DNA-binding protein TGP1 OS=Tetrahymena thermophila (strain SB210) OX=312017 GN=TTHERM_00499420 PE=4 SV=1	I7M314	TTHERM_00499420	83 kDa	unknown	1	0.0978	0.00027	5	5	5	5	5	5	5
497	Kinase domain protein OS=Tetrahymena thermophila (strain SB210) OX=312017 GN=TTHERM_00558360 PE=4 SV=1	I7M351	TTHERM_00558360	25 kDa	unknown	1	0.269	0.00022	4	4	4	4	4	4	4
498	40S ribosomal protein S13 OS=Tetrahymena thermophila (strain SB210) OX=312017 GN=TTHERM_00773330 PE=3 SV=1	I7M5Z6	TTHERM_00773330	18 kDa	unknown	1	0.288	0.00027	5	5	5	5	5	5	5
499	Uncharacterized protein OS=Tetrahymena thermophila (strain SB210) OX=312017 GN=TTHERM_00442600 PE=4 SV=1	I7M6N0	TTHERM_00442600	25 kDa	unknown	1	0.224	0.00027	4	4	5	5	5	5	5
500	Uncharacterized protein OS=Tetrahymena thermophila (strain SB210) OX=312017 GN=TTHERM_00522830 PE=4 SV=2	I7M7M3	TTHERM_00522830	354 kDa	unknown	1	0.0161	0.00022	4	4	4	4	4	4	4
501	Caltractin ICL1d OS=Tetrahymena thermophila (strain SB210) OX=312017 GN=TTHERM_00444870 PE=4 SV=1	I7M9Z5	TTHERM_00444870	19 kDa	unknown	1	0.262	0.00022	4	4	4	4	4	4	4
502	EF-hand pair protein OS=Tetrahymena thermophila (strain SB210) OX=312017 GN=TTHERM_00497600 PE=4 SV=1	I7MB59	TTHERM_00497600	18 kDa	unknown	1	0.329	0.00022	4	4	4	4	4	4	4
503	Fop amine-terminal dimerization domain protein OS=Tetrahymena thermophila (strain SB210) OX=312017 GN=TTHERM_00529770 PE=3 SV=1	I7MCW0	TTHERM_00529770	20 kDa	unknown	1	0.494	0.00022	4	4	4	4	4	4	4
504	EF hand protein OS=Tetrahymena thermophila (strain SB210) OX=312017 GN=TTHERM_00242230 PE=4 SV=1	I7MIS3	TTHERM_00242230	95 kDa	unknown	1	0.0805	0.00022	4	4	4	4	4	4	4
505	WD repeat protein OS=Tetrahymena thermophila (strain SB210) OX=312017 GN=TTHERM_00836640 PE=4 SV=1	I7MJ23	TTHERM_00836640	70 kDa	unknown	1	0.0812	0.00022	4	4	4	4	4	4	4
506	Calponin-homology (CH) domain-containing protein OS=Tetrahymena thermophila (strain SB210) OX=312017 GN=TTHERM_00188990 PE=4 SV=2	I7MJG8	TTHERM_00188990	201 kDa	unknown	1	0.0284	0.00022	4	4	4	4	4	4	4
507	Caltractin OS=Tetrahymena thermophila (strain SB210) OX=312017 GN=TTHERM_00689850 PE=3 SV=1	I7MJL5	TTHERM_00689850	20 kDa	unknown	1	0.365	0.00022	4	4	4	4	4	4	4
508	Dynein light chain roadblock OS=Tetrahymena thermophila (strain SB210) OX=312017 GN=TTHERM_00152040 PE=3 SV=1	I7MLA8	TTHERM_00152040	12 kDa	unknown	1	0.6	0.00022	4	4	4	4	4	4	4
509	Uncharacterized protein OS=Tetrahymena thermophila (strain SB210) OX=312017 GN=TTHERM_01016130 PE=4 SV=2	Q22CS8	TTHERM_01016130	37 kDa	unknown	1	0.166	0.00022	4	4	4	4	4	4	4
510	Elongation factor 2, putative OS=Tetrahymena thermophila (strain SB210) OX=312017 GN=TTHERM_00938820 PE=3 SV=2	Q22DR0	TTHERM_00938820	93 kDa	unknown	1	0.0609	0.00022	4	4	4	4	4	4	4
511	Uncharacterized protein OS=Tetrahymena thermophila (strain SB210) OX=312017 GN=TTHERM_00925600 PE=4 SV=2	Q22DZ9	TTHERM_00925600	105 kDa	unknown	1	0.0535	0.00022	4	4	4	4	4	4	4
512	Uncharacterized protein OS=Tetrahymena thermophila (strain SB210) OX=312017 GN=TTHERM_00835120 PE=1 SV=2	Q22EB6	TTHERM_00835120	52 kDa	unknown	1	0.164	0.00022	4	4	4	4	4	4	4
513	Uncharacterized protein OS=Tetrahymena thermophila (strain SB210) OX=312017 GN=TTHERM_00835010 PE=4 SV=1	Q22EC7	TTHERM_00835010	16 kDa	unknown	1	0.382	0.00022	3	3	4	4	4	4	4
514	Uncharacterized protein OS=Tetrahymena thermophila (strain SB210) OX=312017 GN=TTHERM_00703980 PE=4 SV=2	Q22GC5	TTHERM_00703980	106 kDa	unknown	1	0.0508	0.00022	4	4	4	4	4	4	4
515	ABC transporter family protein OS=Tetrahymena thermophila (strain SB210) OX=312017 GN=TTHERM_00035440 PE=4 SV=1	Q22MH6	TTHERM_00035440	69 kDa	unknown	1	0.0758	0.00022	4	4	4	4	4	4	4
516	GTP-binding nuclear protein OS=Tetrahymena thermophila (strain SB210) OX=312017 GN=TTHERM_00023980 PE=3 SV=2	Q22R83	TTHERM_00023980	26 kDa	unknown	1	0.218	0.00022	4	4	4	4	4	4	4
517	Uncharacterized protein OS=Tetrahymena thermophila (strain SB210) OX=312017 GN=TTHERM_00101130 PE=4 SV=2	Q234T6	TTHERM_00101130	196 kDa	unknown	1	0.0478	0.00022	4	4	4	4	4	4	4
518	WD domain, G-beta repeat protein OS=Tetrahymena thermophila (strain SB210) OX=312017 GN=TTHERM_00320260 PE=4 SV=2	Q237R1	TTHERM_00320260	121 kDa	unknown	1	0.0757	0.00027	5	5	5	5	5	5	5
519	Uncharacterized protein OS=Tetrahymena thermophila (strain SB210) OX=312017 GN=TTHERM_00454050 PE=4 SV=2	Q238R1	TTHERM_00454050	101 kDa	unknown	1	0.0684	0.00022	4	4	4	4	4	4	4
520	60S ribosomal protein L11 OS=Tetrahymena thermophila (strain SB210) OX=312017 GN=TTHERM_00829380 PE=3 SV=1	Q23A84	TTHERM_00829380	20 kDa	unknown	1	0.221	0.00022	4	4	4	4	4	4	4
521	60S ribosomal protein L22 OS=Tetrahymena thermophila (strain SB210) OX=312017 GN=RPL22 PE=1 SV=3	Q23BV5	RPL22	14 kDa	unknown	1	0.322	0.00022	4	4	4	4	4	4	4
522	Uncharacterized protein OS=Tetrahymena thermophila (strain SB210) OX=312017 GN=TTHERM_00050530 PE=4 SV=1	Q23D37	TTHERM_00050530	93 kDa	unknown	1	0.0947	0.00027	5	5	5	5	5	5	5
523	Kinase domain protein, putative OS=Tetrahymena thermophila (strain SB210) OX=312017 GN=TTHERM_00378660 PE=4 SV=3	Q23FF1	TTHERM_00378660	66 kDa	unknown	1	0.0914	0.00022	4	4	4	4	4	4	4
524	Nucleoside diphosphate kinase OS=Tetrahymena thermophila (strain SB210) OX=312017 GN=TTHERM_00894400 PE=4 SV=1	Q23U54	TTHERM_00894400	63 kDa	unknown	1	0.11	0.00022	4	4	4	4	4	4	4
525	Zinc carboxypeptidase family protein, putative OS=Tetrahymena thermophila (strain SB210) OX=312017 GN=TTHERM_00695800 PE=4 SV=1	Q24C92	TTHERM_00695800	71 kDa	unknown	1	0.0899	0.00022	4	4	4	4	4	4	4
526	WD40 domain protein OS=Tetrahymena thermophila (strain SB210) OX=312017 GN=TTHERM_000681920 PE=4 SV=1	W7WWA2	TTHERM_000681920	152 kDa	unknown	1	0.0535	0.00027	4	5	4	5	4	5	5
527	Uncharacterized protein OS=Tetrahymena thermophila (strain SB210) OX=312017 GN=TTHERM_000530016 PE=4 SV=1	W7X7Q9	TTHERM_000530016	126 kDa	unknown	1	0.0584	0.00022	4	4	4	4	4	4	4
528	Uncharacterized protein OS=Tetrahymena thermophila (strain SB210) OX=312017 GN=TTHERM_001293241 PE=4 SV=1	W7XLR7	TTHERM_001293241	49 kDa	unknown	1	0.0604	0.00022	3	3	3	3	4	4	4
529	Dynein light chain 1, axonemal protein OS=Tetrahymena thermophila (strain SB210) OX=312017 GN=TTHERM_00334290 PE=4 SV=1	I7M1N7	TTHERM_00334290	23 kDa	unknown	1	0.233	0.00022	4	4	4	4	4	4	4
530	EF hand protein OS=Tetrahymena thermophila (strain SB210) OX=312017 GN=TTHERM_00492840 PE=4 SV=2	I7M9W2	TTHERM_00492840	67 kDa	unknown	1	0.0682	0.00022	3	3	4	4	4	4	4
531	Dynein light chain tctex-type 1 protein OS=Tetrahymena thermophila (strain SB210) OX=312017 GN=TTHERM_00782060 PE=4 SV=1	Q231T5	TTHERM_00782060	14 kDa	unknown	1	0.244	0.00022	3	3	4	4	4	4	4
532	Flagellar outer dynein arm intermediate protein, putative OS=Tetrahymena thermophila (strain SB210) OX=312017 GN=TTHERM_00079230 PE=1 SV=1	Q23FU1	TTHERM_00079230	77 kDa	unknown	1	0.101	0.00022	4	4	4	4	4	4	4
533	60S ribosomal protein L37a OS=Tetrahymena thermophila (strain SB210) OX=312017 GN=RPL37A PE=1 SV=1	Q23G98	RPL37A	11 kDa	unknown	1	0.379	0.00022	3	3	4	4	4	4	4
534	60S ribosomal protein L17 OS=Tetrahymena thermophila (strain SB210) OX=312017 GN=TTHERM_000339809 PE=3 SV=1	W7X3Z8	TTHERM_000339809	20 kDa	unknown	1	0.251	0.00022	4	4	4	4	4	4	4
535	Tubulin beta chain OS=Tetrahymena thermophila (strain SB210) OX=312017 GN=TTHERM_00834960 PE=3 SV=2	Q22ED2	TTHERM_00834960	51 kDa	unknown	1	0.127	0.00038	5	6	6	7	6	7	7
536	Uncharacterized protein OS=Tetrahymena thermophila (strain SB210) OX=312017 GN=TTHERM_00042690 PE=4 SV=1	Q22LU7	TTHERM_00042690	74 kDa	unknown	1	0.0765	0.00022	4	4	4	4	4	4	4
537	SAS-6_N domain-containing protein OS=Tetrahymena thermophila (strain SB210) OX=312017 GN=TTHERM_00190870 PE=4 SV=1	I7M1I7	TTHERM_00190870	29 kDa	unknown	1	0.237	0.00022	4	4	4	4	4	4	4
538	Acyl-CoA synthetase family (AMP-forming)/AMP-acid ligase family protein OS=Tetrahymena thermophila (strain SB210) OX=312017 GN=TTHERM_00158450 PE=4 SV=1	Q22W89	TTHERM_00158450	67 kDa	unknown	1	0.107	0.00022	4	4	4	4	4	4	4
539	Uncharacterized protein OS=Tetrahymena thermophila (strain SB210) OX=312017 GN=TTHERM_00460500 PE=3 SV=2	Q23Q34	TTHERM_00460500	37 kDa	unknown	1	0.104	0.00022	3	3	4	4	4	4	4
540	Uncharacterized protein OS=Tetrahymena thermophila (strain SB210) OX=312017 GN=TTHERM_00189530 PE=4 SV=2	I7LV00	TTHERM_00189530	104 kDa	unknown	1	0.0571	0.00022	4	4	4	4	4	4	4
541	Uncharacterized protein OS=Tetrahymena thermophila (strain SB210) OX=312017 GN=TTHERM_00189090 PE=4 SV=2	I7MJH2	TTHERM_00189090	149 kDa	unknown	1	0.0318	0.00022	2	3	2	3	2	4	4
542	Uncharacterized protein OS=Tetrahymena thermophila (strain SB210) OX=312017 GN=TTHERM_00535210 PE=4 SV=1	I7MLW3	TTHERM_00535210	12 kDa	unknown	1	0.375	0.00022	4	4	4	4	4	4	4
543	40S ribosomal protein S29 OS=Tetrahymena thermophila (strain SB210) OX=312017 GN=TTHERM_00037090 PE=1 SV=2	Q22MB0	TTHERM_00037090	7 kDa	unknown	1	0.364	0.00022	3	3	4	4	4	4	4
544	Uncharacterized protein OS=Tetrahymena thermophila (strain SB210) OX=312017 GN=TTHERM_00059100 PE=4 SV=2	I7M6W7	TTHERM_00059100	191 kDa	unknown	1	0.0234	0.00022	4	4	4	4	4	4	4
8.4	Dynein heavy chain OS=Tetrahymena thermophila (strain SB210) OX=312017 GN=TTHERM_00420340 PE=4 SV=2	I7LTP7	TTHERM_00420340	512 kDa	unknown	0.59	0.0113	0.00022	1	4	1	4	1	4	4
10.7	Na,H/K antiporter P-type ATPase alpha subunit family protein OS=Tetrahymena thermophila (strain SB210) OX=312017 GN=TTHERM_00643550 PE=4 SV=1	Q23EX6	TTHERM_00643550	138 kDa	unknown	0.19	0.0409	0.00022	1	4	1	4	1	4	4
10.8	Na,H/K antiporter P-type ATPase alpha subunit family protein OS=Tetrahymena thermophila (strain SB210) OX=312017 GN=TTHERM_00049030 PE=3 SV=2	Q23D88	TTHERM_00049030	136 kDa	unknown	0.16	0.0449	0.00022	1	4	1	4	1	4	4
545	EF hand protein OS=Tetrahymena thermophila (strain SB210) OX=312017 GN=TTHERM_00486950 PE=4 SV=1	I7LTH3	TTHERM_00486950	93 kDa	unknown	1	0.0613	0.00022	4	4	4	4	4	4	4
546	Calponin-like domain protein OS=Tetrahymena thermophila (strain SB210) OX=312017 GN=TTHERM_00334410 PE=4 SV=2	I7LV58	TTHERM_00334410	357 kDa	unknown	1	0.0224	0.00022	4	4	4	4	4	4	4
547	Uncharacterized protein OS=Tetrahymena thermophila (strain SB210) OX=312017 GN=TTHERM_00339670 PE=4 SV=2	I7M1R1	TTHERM_00339670	53 kDa	unknown	1	0.132	0.00016	3	3	3	3	3	3	3
548	Zinc finger, C2H2 type family protein OS=Tetrahymena thermophila (strain SB210) OX=312017 GN=TTHERM_00825560 PE=4 SV=1	I7M5X5	TTHERM_00825560	31 kDa	unknown	1	0.192	0.00022	4	4	4	4	4	4	4
549	Calcium-translocating P-type ATPase, PMCA-type protein OS=Tetrahymena thermophila (strain SB210) OX=312017 GN=TTHERM_00522460 PE=4 SV=2	I7M7L6	TTHERM_00522460	132 kDa	unknown	1	0.0572	0.00022	4	4	4	4	4	4	4
550	Coiled-coil and C2 domain protein 2A, putative OS=Tetrahymena thermophila (strain SB210) OX=312017 GN=TTHERM_00348780 PE=4 SV=2	I7M9T7	TTHERM_00348780	188 kDa	unknown	1	0.0331	0.00022	4	4	4	4	4	4	4
551	Calmodulin 7-2 OS=Tetrahymena thermophila (strain SB210) OX=312017 GN=TTHERM_00549500 PE=4 SV=1	I7MDA9	TTHERM_00549500	24 kDa	unknown	1	0.198	0.00016	3	3	3	3	3	3	3
552	DUF4200 domain-containing protein OS=Tetrahymena thermophila (strain SB210) OX=312017 GN=TTHERM_00561730 PE=4 SV=2	I7MDP2	TTHERM_00561730	49 kDa	unknown	1	0.142	0.00016	3	3	3	3	3	3	3
553	Calpain family cysteine protease OS=Tetrahymena thermophila (strain SB210) OX=312017 GN=TTHERM_00522700 PE=4 SV=2	I7ME41	TTHERM_00522700	212 kDa	unknown	1	0.0195	0.00016	3	3	3	3	3	3	3
554	Outer dense fiber protein OS=Tetrahymena thermophila (strain SB210) OX=312017 GN=TTHERM_00825370 PE=4 SV=2	I7MF99	TTHERM_00825370	46 kDa	unknown	1	0.0855	0.00016	3	3	3	3	3	3	3
555	Thioredoxin-like protein OS=Tetrahymena thermophila (strain SB210) OX=312017 GN=TTHERM_00558370 PE=4 SV=2	I7MGY8	TTHERM_00558370	23 kDa	unknown	1	0.237	0.00016	3	3	3	3	3	3	3
556	60S ribosomal protein L35 OS=Tetrahymena thermophila (strain SB210) OX=312017 GN=RPL35 PE=1 SV=1	P0DJ51	RPL35	14 kDa	unknown	1	0.194	0.00016	3	3	3	3	3	3	3
557	Leucine-rich repeat-containing protein 51 OS=Tetrahymena thermophila (strain SB210) OX=312017 GN=TTHERM_00312960 PE=4 SV=2	Q22KI5	TTHERM_00312960	41 kDa	unknown	1	0.113	0.00016	3	3	3	3	3	3	3
558	Dpy-30 motif protein OS=Tetrahymena thermophila (strain SB210) OX=312017 GN=TTHERM_00011880 PE=4 SV=1	Q22RV0	TTHERM_00011880	25 kDa	unknown	1	0.193	0.00016	3	3	3	3	3	3	3
559	EF hand protein OS=Tetrahymena thermophila (strain SB210) OX=312017 GN=TTHERM_00006390 PE=4 SV=1	Q22S97	TTHERM_00006390	23 kDa	unknown	1	0.245	0.00016	3	3	3	3	3	3	3
560	Uncharacterized protein OS=Tetrahymena thermophila (strain SB210) OX=312017 GN=TTHERM_00554590 PE=4 SV=3	Q22UG6	TTHERM_00554590	36 kDa	unknown	1	0.118	0.00016	3	3	3	3	3	3	3
561	Uncharacterized protein OS=Tetrahymena thermophila (strain SB210) OX=312017 GN=TTHERM_00770670 PE=4 SV=2	Q23AS8	TTHERM_00770670	92 kDa	unknown	1	0.0528	0.00016	3	3	3	3	3	3	3
562	Uncharacterized protein OS=Tetrahymena thermophila (strain SB210) OX=312017 GN=TTHERM_00046820 PE=4 SV=2	Q23DK9	TTHERM_00046820	47 kDa	unknown	1	0.11	0.00016	3	3	3	3	3	3	3
563	NADH-ubiquinone oxidoreductase 75 kDa subunit OS=Tetrahymena thermophila (strain SB210) OX=312017 GN=TTHERM_00194260 PE=1 SV=2	Q23KA9	TTHERM_00194260	80 kDa	unknown	1	0.0808	0.00016	3	3	3	3	3	3	3
564	SCP-2 sterol transfer family protein OS=Tetrahymena thermophila (strain SB210) OX=312017 GN=TTHERM_01299660 PE=4 SV=1	Q24BB1	TTHERM_01299660	13 kDa	unknown	1	0.395	0.00016	3	3	3	3	3	3	3
565	Receptor of activated kinase C 1A, component of 40S small ribosomal subunit OS=Tetrahymena thermophila (strain SB210) OX=312017 GN=TTHERM_01113100 PE=1 SV=1	Q24D42	TTHERM_01113100	38 kDa	unknown	1	0.117	0.00016	3	3	3	3	3	3	3
566	EF-hand protein OS=Tetrahymena thermophila (strain SB210) OX=312017 GN=TTHERM_00569490 PE=4 SV=1	Q24I27	TTHERM_00569490	18 kDa	unknown	1	0.348	0.00016	3	3	3	3	3	3	3
567	Tricarboxylate transporter OS=Tetrahymena thermophila (strain SB210) OX=312017 GN=TTHERM_000802459 PE=3 SV=1	W7XKY6	TTHERM_000802459	32 kDa	unknown	1	0.196	0.00016	3	3	3	3	3	3	3
568	Zinc-binding dehydrogenase family oxidoreductase OS=Tetrahymena thermophila (strain SB210) OX=312017 GN=TTHERM_00497380 PE=4 SV=1	I7MB55	TTHERM_00497380	37 kDa	unknown	1	0.124	0.00016	3	3	3	3	3	3	3
569	Uncharacterized protein OS=Tetrahymena thermophila (strain SB210) OX=312017 GN=TTHERM_00492760 PE=4 SV=2	I7MHF2	TTHERM_00492760	39 kDa	unknown	1	0.0595	0.00016	3	3	3	3	3	3	3
570	Zinc-binding dehydrogenase family oxidoreductase OS=Tetrahymena thermophila (strain SB210) OX=312017 GN=TTHERM_00145230 PE=4 SV=1	I7MI61	TTHERM_00145230	40 kDa	unknown	1	0.113	0.00016	3	3	3	3	3	3	3
571	60S ribosomal protein L13 OS=Tetrahymena thermophila (strain SB210) OX=312017 GN=RPL13 PE=1 SV=1	P0DJ58	RPL13	23 kDa	unknown	1	0.155	0.00016	3	3	3	3	3	3	3
572	Uncharacterized protein OS=Tetrahymena thermophila (strain SB210) OX=312017 GN=TTHERM_00043920 PE=4 SV=2	Q23DV1	TTHERM_00043920	154 kDa	unknown	1	0.0286	0.00016	3	3	3	3	3	3	3
573	Cytochrome b5-like heme/steroid-binding domain protein OS=Tetrahymena thermophila (strain SB210) OX=312017 GN=TTHERM_01092470 PE=4 SV=2	Q24BN4	TTHERM_01092470	28 kDa	unknown	1	0.194	0.00016	3	3	3	3	3	3	3
574	60S ribosomal protein L36 OS=Tetrahymena thermophila (strain SB210) OX=312017 GN=RPL36 PE=1 SV=1	Q24F59	RPL36	12 kDa	unknown	1	0.183	0.00016	3	3	3	3	3	3	3
575	Sperm-tail PG-rich repeat protein OS=Tetrahymena thermophila (strain SB210) OX=312017 GN=TTHERM_00724700 PE=4 SV=3	Q24GM1	TTHERM_00724700	42 kDa	unknown	1	0.0797	0.00016	3	3	3	3	3	3	3
576	Uncharacterized protein OS=Tetrahymena thermophila (strain SB210) OX=312017 GN=TTHERM_00659030 PE=4 SV=1	I7M3P7	TTHERM_00659030	97 kDa	unknown	1	0.0329	0.00016	3	3	3	3	3	3	3
577	Uncharacterized protein OS=Tetrahymena thermophila (strain SB210) OX=312017 GN=TTHERM_00311970 PE=4 SV=2	Q22KT2	TTHERM_00311970	98 kDa	unknown	1	0.0373	0.00016	3	3	3	3	3	3	3
578	Uncharacterized protein OS=Tetrahymena thermophila (strain SB210) OX=312017 GN=TTHERM_00997760 PE=4 SV=2	Q23QY5	TTHERM_00997760	181 kDa	unknown	1	0.0191	0.00016	3	3	3	3	3	3	3
579	von willebrand factor type A domain protein OS=Tetrahymena thermophila (strain SB210) OX=312017 GN=TTHERM_00865100 PE=4 SV=1	Q24FF3	TTHERM_00865100	45 kDa	unknown	1	0.0668	0.00016	3	3	3	3	3	3	3
580	40S ribosomal protein S8 OS=Tetrahymena thermophila (strain SB210) OX=312017 GN=TTHERM_01151600 PE=1 SV=1	Q22AV0	TTHERM_01151600	24 kDa	unknown	1	0.163	0.00022	4	4	4	4	4	4	4
581	Uncharacterized protein OS=Tetrahymena thermophila (strain SB210) OX=312017 GN=TTHERM_00443109 PE=4 SV=1	A4VEZ3	TTHERM_00443109	44 kDa	unknown	1	0.123	0.00016	3	3	3	3	3	3	3
582	Actin OS=Tetrahymena thermophila (strain SB210) OX=312017 GN=TTHERM_00975380 PE=3 SV=2	Q22WQ4	TTHERM_00975380	51 kDa	unknown	1	0.0856	0.00016	3	3	3	3	3	3	3
583	Uncharacterized protein OS=Tetrahymena thermophila (strain SB210) OX=312017 GN=TTHERM_000128859 PE=4 SV=1	W7XI50	TTHERM_000128859	59 kDa	unknown	1	0.0646	0.00016	3	3	3	3	3	3	3
584	Uncharacterized protein OS=Tetrahymena thermophila (strain SB210) OX=312017 GN=TTHERM_00125530 PE=4 SV=2	I7MJ59	TTHERM_00125530	76 kDa	unknown	1	0.0458	0.00016	3	3	3	3	3	3	3
585	Uncharacterized protein OS=Tetrahymena thermophila (strain SB210) OX=312017 GN=TTHERM_00439040 PE=4 SV=1	I7M1T7	TTHERM_00439040	81 kDa	unknown	1	0.0636	0.00016	3	3	3	3	3	3	3
586	HECT domain ubiquitin transferase OS=Tetrahymena thermophila (strain SB210) OX=312017 GN=TTHERM_00821790 PE=4 SV=2	Q22F29	TTHERM_00821790	427 kDa	unknown	1	0.011	0.00016	3	3	3	3	3	3	3
587	Kelch motif protein OS=Tetrahymena thermophila (strain SB210) OX=312017 GN=TTHERM_00314970 PE=4 SV=2	I7ML26	TTHERM_00314970	91 kDa	unknown	1	0.0621	0.00022	4	4	4	4	4	4	4
588	Dpy-30 motif protein OS=Tetrahymena thermophila (strain SB210) OX=312017 GN=TTHERM_000526679 PE=4 SV=1	W7XB73	TTHERM_000526679	65 kDa	unknown	1	0.0599	0.00016	3	3	3	3	3	3	3
589	Uncharacterized protein OS=Tetrahymena thermophila (strain SB210) OX=312017 GN=TTHERM_00105260 PE=4 SV=1	Q234H2	TTHERM_00105260	49 kDa	unknown	1	0.137	0.00016	3	3	3	3	3	3	3
590	Chromatin-remodeling ATPase INO80 OS=Tetrahymena thermophila (strain SB210) OX=312017 GN=TTHERM_00343570 PE=3 SV=2	I7MEY9	TTHERM_00343570	207 kDa	unknown	1	0.0189	0.00016	3	3	3	3	3	3	3
591	Uncharacterized protein OS=Tetrahymena thermophila (strain SB210) OX=312017 GN=TTHERM_00530160 PE=4 SV=2	I7M6E6	TTHERM_00530160	69 kDa	unknown	1	0.0636	0.00016	3	3	3	3	3	3	3
592	60S ribosomal protein L35a OS=Tetrahymena thermophila (strain SB210) OX=312017 GN=RPL35A PE=1 SV=1	P0DJ22	RPL35A	13 kDa	unknown	1	0.221	0.00016	3	3	3	3	3	3	3
593	Transport system kinase OS=Tetrahymena thermophila (strain SB210) OX=312017 GN=TTHERM_00938790 PE=4 SV=1	Q22DR3	TTHERM_00938790	18 kDa	unknown	1	0.175	0.00016	3	3	3	3	3	3	3
594	Acetyl-CoA acyltransferase OS=Tetrahymena thermophila (strain SB210) OX=312017 GN=TTHERM_00926980 PE=3 SV=2	Q22DW1	TTHERM_00926980	56 kDa	unknown	1	0.0812	0.00016	3	3	3	3	3	3	3
595	Vacuolar V-type H(+)-ATPase B subunit OS=Tetrahymena thermophila (strain SB210) OX=312017 GN=TTHERM_00529860 PE=3 SV=2	I7M6E0	TTHERM_00529860	65 kDa	unknown	1	0.0864	0.00022	4	4	4	4	4	4	4
596	Uncharacterized protein OS=Tetrahymena thermophila (strain SB210) OX=312017 GN=TTHERM_00989420 PE=4 SV=2	Q240K7	TTHERM_00989420	31 kDa	unknown	1	0.129	0.00016	3	3	3	3	3	3	3
597	Ubiquitin/ribosomal fusion protein, putative OS=Tetrahymena thermophila (strain SB210) OX=312017 GN=TTHERM_00339620 PE=3 SV=1	I7MEQ7	TTHERM_00339620	20 kDa	unknown	1	0.191	0.00016	3	3	3	3	3	3	3
598	Cyclic nucleotide-binding domain protein OS=Tetrahymena thermophila (strain SB210) OX=312017 GN=TTHERM_00473030 PE=3 SV=2	I7M3K6	TTHERM_00473030	44 kDa	unknown	1	0.0949	0.00022	3	3	3	3	4	4	4
599	Uncharacterized protein OS=Tetrahymena thermophila (strain SB210) OX=312017 GN=TTHERM_00569480 PE=4 SV=1	Q24I28	TTHERM_00569480	34 kDa	unknown	1	0.129	0.00022	3	3	4	4	4	4	4
600	Nucleoplasmin protein OS=Tetrahymena thermophila (strain SB210) OX=312017 GN=TTHERM_00429890 PE=4 SV=3	Q231H1	TTHERM_00429890	42 kDa	unknown	1	0.138	0.00022	4	4	4	4	4	4	4
601	Uncharacterized protein OS=Tetrahymena thermophila (strain SB210) OX=312017 GN=TTHERM_00431350 PE=4 SV=1	Q231C4	TTHERM_00431350	21 kDa	unknown	1	0.25	0.00016	3	3	3	3	3	3	3
602	Uncharacterized protein OS=Tetrahymena thermophila (strain SB210) OX=312017 GN=TTHERM_00118740 PE=4 SV=2	Q22YZ5	TTHERM_00118740	37 kDa	unknown	1	0.0965	0.00016	3	3	3	3	3	3	3
603	60S ribosomal protein L24 OS=Tetrahymena thermophila (strain SB210) OX=312017 GN=RPL24 PE=1 SV=1	P0DJ54	RPL24	18 kDa	unknown	1	0.152	0.00016	3	3	3	3	3	3	3
604	Pyruvate dehydrogenase E1 component subunit beta OS=Tetrahymena thermophila (strain SB210) OX=312017 GN=TTHERM_00979780 PE=4 SV=2	Q23JH9	TTHERM_00979780	36 kDa	unknown	1	0.151	0.00016	2	3	2	3	2	3	3
605	Uncharacterized protein OS=Tetrahymena thermophila (strain SB210) OX=312017 GN=TTHERM_000899549 PE=4 SV=1	W7X6G4	TTHERM_000899549	36 kDa	unknown	1	0.123	0.00016	3	3	3	3	3	3	3
606	Centrin6a-from-infraciliary-lattice protein, putative OS=Tetrahymena thermophila (strain SB210) OX=312017 GN=TTHERM_00398080 PE=4 SV=1	I7M0Z7	TTHERM_00398080	25 kDa	unknown	1	0.135	0.00016	2	2	3	3	3	3	3
607	Kelch motif protein OS=Tetrahymena thermophila (strain SB210) OX=312017 GN=TTHERM_00419930 PE=4 SV=2	I7MGY4	TTHERM_00419930	76 kDa	unknown	1	0.0393	0.00016	2	2	2	2	3	3	3
608	V-type ATPase, D subunit OS=Tetrahymena thermophila (strain SB210) OX=312017 GN=TTHERM_00821870 PE=3 SV=2	Q22F22	TTHERM_00821870	29 kDa	unknown	1	0.111	0.00016	2	2	3	3	3	3	3
609	Nucleotide-sugar transporter OS=Tetrahymena thermophila (strain SB210) OX=312017 GN=TTHERM_00654150 PE=4 SV=1	Q23AW2	TTHERM_00654150	44 kDa	unknown	1	0.0256	0.00016	2	2	3	3	3	3	3
610	60S ribosomal protein L10 OS=Tetrahymena thermophila (strain SB210) OX=312017 GN=RPL10 PE=1 SV=1	Q235M8	RPL10	24 kDa	unknown	1	0.163	0.00016	3	3	3	3	3	3	3
611	Sperm-tail PG-rich repeat protein OS=Tetrahymena thermophila (strain SB210) OX=312017 GN=TTHERM_000441959 PE=4 SV=1	W7X9F7	TTHERM_000441959	32 kDa	unknown	1	0.0941	0.00016	3	3	3	3	3	3	3
612	Uncharacterized protein OS=Tetrahymena thermophila (strain SB210) OX=312017 GN=TTHERM_00558120 PE=4 SV=2	I7MLH9	TTHERM_00558120	40 kDa	unknown	1	0.056	0.00016	2	2	2	2	3	3	3
613	Syntaxin-73 protein, putative OS=Tetrahymena thermophila (strain SB210) OX=312017 GN=TTHERM_01002710 PE=4 SV=1	Q22D47	TTHERM_01002710	33 kDa	unknown	1	0.0702	0.00016	2	2	2	2	3	3	3
614	Transmembrane protein, putative OS=Tetrahymena thermophila (strain SB210) OX=312017 GN=TTHERM_00529760 PE=1 SV=1	I7LZW2	TTHERM_00529760	24 kDa	unknown	1	0.163	0.00016	3	3	3	3	3	3	3
615	Structural maintenance of chromosomes protein OS=Tetrahymena thermophila (strain SB210) OX=312017 GN=TTHERM_00446400 PE=3 SV=1	I7MA05	TTHERM_00446400	159 kDa	unknown	1	0.0191	0.00016	2	3	2	3	2	3	3
616	Uncharacterized protein OS=Tetrahymena thermophila (strain SB210) OX=312017 GN=TTHERM_00660170 PE=4 SV=2	I7LVU4	TTHERM_00660170	48 kDa	unknown	1	0.0843	0.00016	3	3	3	3	3	3	3
617	Uncharacterized protein OS=Tetrahymena thermophila (strain SB210) OX=312017 GN=TTHERM_00301730 PE=4 SV=2	I7LXC3	TTHERM_00301730	196 kDa	unknown	1	0.0118	0.00016	2	2	2	2	3	3	3
618	EF-hand protein OS=Tetrahymena thermophila (strain SB210) OX=312017 GN=TTHERM_00623030 PE=4 SV=3	#DECOY#tr|Q240Y1|Q240Y1_TETTS-DECOY		?	unknown	0.96	0	0.00027	4	4	4	4	5	5	5
8.5	Axonemal dynein heavy chain OS=Tetrahymena thermophila (strain SB210) OX=312017 GN=TTHERM_00531870 PE=4 SV=1	Q248H8	TTHERM_00531870	543 kDa	unknown	0.89	0.00771	0.00016	2	3	2	3	2	3	3
619	Dynein_AAA_lid domain-containing protein OS=Tetrahymena thermophila (strain SB210) OX=312017 GN=TTHERM_00467250 PE=4 SV=2	I7M426	TTHERM_00467250	596 kDa	unknown	0.89	0.00497	0.00016	3	3	3	3	3	3	3
8.6	Dynein heavy chain 7, axonemal protein OS=Tetrahymena thermophila (strain SB210) OX=312017 GN=TTHERM_01104900 PE=4 SV=2	Q24D69	TTHERM_01104900	501 kDa	unknown	0.32	0.0106	0.00027	2	5	2	5	2	5	5
620	Dynein heavy chain OS=Tetrahymena thermophila (strain SB210) OX=312017 GN=TTHERM_00774810 PE=4 SV=2	Q23WX6	TTHERM_00774810	278 kDa	unknown	1	0.0285	0.00022	4	4	4	4	4	4	4
621	Choline transporter-like protein OS=Tetrahymena thermophila (strain SB210) OX=312017 GN=TTHERM_00069180 PE=3 SV=1	I7MDF9	TTHERM_00069180	71 kDa	unknown	1	0.108	0.00016	3	3	3	3	3	3	3
622	Coiled-coil protein, putative OS=Tetrahymena thermophila (strain SB210) OX=312017 GN=TTHERM_00666400 PE=4 SV=2	Q23TE2	TTHERM_00666400	60 kDa	unknown	1	0.0823	0.00016	3	3	3	3	3	3	3
623	Uncharacterized protein OS=Tetrahymena thermophila (strain SB210) OX=312017 GN=TTHERM_00614840 PE=4 SV=1	I7MIG8	TTHERM_00614840	18 kDa	unknown	1	0.214	0.00016	3	3	3	3	3	3	3
624	Uncharacterized protein OS=Tetrahymena thermophila (strain SB210) OX=312017 GN=TTHERM_00499500 PE=4 SV=1	I7MLE8	TTHERM_00499500	56 kDa	unknown	1	0.0821	0.00016	3	3	3	3	3	3	3
625	EF hand protein OS=Tetrahymena thermophila (strain SB210) OX=312017 GN=TTHERM_00939240 PE=4 SV=2	Q22DL9	TTHERM_00939240	81 kDa	unknown	1	0.081	0.00016	3	3	3	3	3	3	3
626	Ribosomal protein S9 OS=Tetrahymena thermophila (strain SB210) OX=312017 GN=TTHERM_00706300 PE=4 SV=1	I7MHZ7	TTHERM_00706300	26 kDa	unknown	1	0.128	0.00016	3	3	3	3	3	3	3
627	Amine-terminal domain guanylate-binding protein OS=Tetrahymena thermophila (strain SB210) OX=312017 GN=TTHERM_00804730 PE=4 SV=2	Q235C6	TTHERM_00804730	90 kDa	unknown	1	0.0681	0.00022	3	3	3	3	4	4	4
628	Uncharacterized protein OS=Tetrahymena thermophila (strain SB210) OX=312017 GN=TTHERM_00470470 PE=4 SV=2	I7MGL0	TTHERM_00470470	136 kDa	unknown	1	0.0297	0.00016	2	3	2	3	2	3	3
629	Citrate synthase OS=Tetrahymena thermophila (strain SB210) OX=312017 GN=TTHERM_00529790 PE=3 SV=2	I7MGC5	TTHERM_00529790	53 kDa	unknown	1	0.0606	0.00016	2	3	2	3	2	3	3
630	Uncharacterized protein OS=Tetrahymena thermophila (strain SB210) OX=312017 GN=TTHERM_00941500 PE=4 SV=2	Q24FU5	TTHERM_00941500	189 kDa	unknown	1	0.0206	0.00016	2	3	2	3	2	3	3
631	60S ribosomal protein L32 OS=Tetrahymena thermophila (strain SB210) OX=312017 GN=RPL32 PE=1 SV=1	Q236T0	RPL32	15 kDa	unknown	1	0.209	0.00016	3	3	3	3	3	3	3
632	Kinase domain protein OS=Tetrahymena thermophila (strain SB210) OX=312017 GN=TTHERM_00442920 PE=4 SV=2	I7MD58	TTHERM_00442920	73 kDa	unknown	1	0.0354	0.00016	2	3	2	3	2	3	3
633	Uncharacterized protein OS=Tetrahymena thermophila (strain SB210) OX=312017 GN=TTHERM_00787300 PE=4 SV=2	Q23ZD3	TTHERM_00787300	46 kDa	unknown	1	0.0633	0.00016	2	3	2	3	2	3	3
634	Phospholipid-transporting ATPase OS=Tetrahymena thermophila (strain SB210) OX=312017 GN=TTHERM_00715640 PE=3 SV=1	I7LT38	TTHERM_00715640	131 kDa	unknown	1	0.0423	0.00011	2	2	2	2	2	2	2
635	Uncharacterized protein OS=Tetrahymena thermophila (strain SB210) OX=312017 GN=TTHERM_00421100 PE=4 SV=2	I7LTR2	TTHERM_00421100	25 kDa	unknown	1	0.123	0.00011	2	2	2	2	2	2	2
636	WD domain, G-beta repeat protein OS=Tetrahymena thermophila (strain SB210) OX=312017 GN=TTHERM_00614800 PE=4 SV=1	I7LXD2	TTHERM_00614800	72 kDa	unknown	1	0.0408	0.00011	2	2	2	2	2	2	2
637	Enoyl-CoA hydratase/isomerase OS=Tetrahymena thermophila (strain SB210) OX=312017 GN=TTHERM_00055990 PE=3 SV=1	I7M0C0	TTHERM_00055990	31 kDa	unknown	1	0.132	0.00011	2	2	2	2	2	2	2
638	Acyl-CoA synthetase (AMP-forming)/AMP-acid ligase II OS=Tetrahymena thermophila (strain SB210) OX=312017 GN=TTHERM_00561190 PE=4 SV=2	I7M0N4	TTHERM_00561190	72 kDa	unknown	1	0.0488	0.00011	2	2	2	2	2	2	2
639	40S ribosomal protein S15 OS=Tetrahymena thermophila (strain SB210) OX=312017 GN=TTHERM_00266390 PE=3 SV=1	I7M173	TTHERM_00266390	16 kDa	unknown	1	0.181	0.00011	2	2	2	2	2	2	2
640	Uncharacterized protein OS=Tetrahymena thermophila (strain SB210) OX=312017 GN=TTHERM_00338330 PE=4 SV=1	I7M1Q5	TTHERM_00338330	11 kDa	unknown	1	0.165	0.00011	2	2	2	2	2	2	2
641	Amine-terminal domain guanylate-binding protein OS=Tetrahymena thermophila (strain SB210) OX=312017 GN=TTHERM_00670220 PE=3 SV=2	I7M4A3	TTHERM_00670220	70 kDa	unknown	1	0.0501	0.00011	2	2	2	2	2	2	2
642	Flagellar associated protein OS=Tetrahymena thermophila (strain SB210) OX=312017 GN=TTHERM_00773210 PE=4 SV=2	I7M5Z4	TTHERM_00773210	42 kDa	unknown	1	0.0712	0.00011	2	2	2	2	2	2	2
643	Sperm-tail PG-rich repeat protein OS=Tetrahymena thermophila (strain SB210) OX=312017 GN=TTHERM_00420710 PE=4 SV=2	I7M6R0	TTHERM_00420710	69 kDa	unknown	1	0.043	0.00011	2	2	2	2	2	2	2
644	C2H2-type zinc-finger protein OS=Tetrahymena thermophila (strain SB210) OX=312017 GN=TTHERM_00239260 PE=4 SV=1	I7MAH5	TTHERM_00239260	41 kDa	unknown	1	0.0954	0.00011	2	2	2	2	2	2	2
645	Uncharacterized protein OS=Tetrahymena thermophila (strain SB210) OX=312017 GN=TTHERM_00420130 PE=1 SV=2	I7MD70	TTHERM_00420130	28 kDa	unknown	1	0.171	0.00011	2	2	2	2	2	2	2
646	Sperm-tail PG-rich repeat protein OS=Tetrahymena thermophila (strain SB210) OX=312017 GN=TTHERM_00134870 PE=4 SV=2	I7MF67	TTHERM_00134870	37 kDa	unknown	1	0.111	0.00011	2	2	2	2	2	2	2
647	Peptidase M16 inactive domain protein OS=Tetrahymena thermophila (strain SB210) OX=312017 GN=TTHERM_00502380 PE=1 SV=1	I7MGU2	TTHERM_00502380	58 kDa	unknown	1	0.0526	0.00011	2	2	2	2	2	2	2
648	Uncharacterized protein OS=Tetrahymena thermophila (strain SB210) OX=312017 GN=TTHERM_00340080 PE=4 SV=2	I7MK20	TTHERM_00340080	66 kDa	unknown	1	0.0575	0.00011	2	2	2	2	2	2	2
649	EF hand protein OS=Tetrahymena thermophila (strain SB210) OX=312017 GN=TTHERM_00218510 PE=4 SV=2	I7MKT5	TTHERM_00218510	145 kDa	unknown	1	0.0191	0.00011	2	2	2	2	2	2	2
650	Zinc-binding dehydrogenase family oxidoreductase OS=Tetrahymena thermophila (strain SB210) OX=312017 GN=TTHERM_00151670 PE=4 SV=1	I7MLA1	TTHERM_00151670	39 kDa	unknown	1	0.1	0.00011	2	2	2	2	2	2	2
651	Eukaryotic aspartyl protease OS=Tetrahymena thermophila (strain SB210) OX=312017 GN=TTHERM_00446340 PE=3 SV=2	I7MLV7	TTHERM_00446340	54 kDa	unknown	1	0.0579	0.00011	2	2	2	2	2	2	2
652	60S ribosomal protein L23A OS=Tetrahymena thermophila (strain SB210) OX=312017 GN=RPL23A PE=1 SV=1	P0DJ57	RPL23A	17 kDa	unknown	1	0.2	0.00011	2	2	2	2	2	2	2
653	Carboxy-terminal crystallin fold protein OS=Tetrahymena thermophila (strain SB210) OX=312017 GN=TTHERM_01002870 PE=3 SV=3	Q22D31	TTHERM_01002870	48 kDa	unknown	1	0.0549	0.00011	2	2	2	2	2	2	2
654	SWIB/MDM2 domain protein OS=Tetrahymena thermophila (strain SB210) OX=312017 GN=TTHERM_00925560 PE=4 SV=1	Q22E03	TTHERM_00925560	64 kDa	unknown	1	0.0417	0.00011	2	2	2	2	2	2	2
655	Tetratricopeptide repeat protein OS=Tetrahymena thermophila (strain SB210) OX=312017 GN=TTHERM_00655940 PE=4 SV=2	Q22GW2	TTHERM_00655940	238 kDa	unknown	1	0.0149	0.00011	2	2	2	2	2	2	2
656	ABC-2 family transporter protein OS=Tetrahymena thermophila (strain SB210) OX=312017 GN=TTHERM_00035360 PE=4 SV=1	Q22MI4	TTHERM_00035360	68 kDa	unknown	1	0.065	0.00011	2	2	2	2	2	2	2
657	Ankyrin domain protein OS=Tetrahymena thermophila (strain SB210) OX=312017 GN=TTHERM_00030290 PE=4 SV=1	Q22MU4	TTHERM_00030290	23 kDa	unknown	1	0.123	0.00011	2	2	2	2	2	2	2
658	Transitional endoplasmic reticulum ATPase, putative OS=Tetrahymena thermophila (strain SB210) OX=312017 GN=TTHERM_00365340 PE=4 SV=2	Q22PA7	TTHERM_00365340	89 kDa	unknown	1	0.03	0.00011	2	2	2	2	2	2	2
659	Ribosomal death-associated protein OS=Tetrahymena thermophila (strain SB210) OX=312017 GN=TTHERM_00013070 PE=1 SV=2	Q22RT0	TTHERM_00013070	83 kDa	unknown	1	0.037	0.00011	2	2	2	2	2	2	2
660	SF-assemblin/beta giardin family protein OS=Tetrahymena thermophila (strain SB210) OX=312017 GN=TTHERM_00263290 PE=4 SV=2	Q22U54	TTHERM_00263290	354 kDa	unknown	1	0.00966	0.00011	2	2	2	2	2	2	2
661	Uncharacterized protein OS=Tetrahymena thermophila (strain SB210) OX=312017 GN=TTHERM_00577250 PE=4 SV=1	Q22UX8	TTHERM_00577250	35 kDa	unknown	1	0.083	0.00011	2	2	2	2	2	2	2
662	2 iron, 2 sulfur cluster-binding protein OS=Tetrahymena thermophila (strain SB210) OX=312017 GN=TTHERM_00161210 PE=1 SV=1	Q22W11	TTHERM_00161210	20 kDa	unknown	1	0.145	0.00011	2	2	2	2	2	2	2
663	Uncharacterized protein OS=Tetrahymena thermophila (strain SB210) OX=312017 GN=TTHERM_00158150 PE=4 SV=2	Q22WB9	TTHERM_00158150	96 kDa	unknown	1	0.0349	0.00011	2	2	2	2	2	2	2
664	60S acidic ribosomal protein OS=Tetrahymena thermophila (strain SB210) OX=312017 GN=TTHERM_01005320 PE=3 SV=2	Q22XR4	TTHERM_01005320	22 kDa	unknown	1	0.258	0.00011	2	2	2	2	2	2	2
665	Uncharacterized protein OS=Tetrahymena thermophila (strain SB210) OX=312017 GN=TTHERM_00355820 PE=4 SV=2	Q22XY9	TTHERM_00355820	51 kDa	unknown	1	0.0871	0.00011	2	2	2	2	2	2	2
666	Glutathione S-transferase, amine-terminal domain protein OS=Tetrahymena thermophila (strain SB210) OX=312017 GN=TTHERM_00602860 PE=4 SV=1	Q22YK9	TTHERM_00602860	26 kDa	unknown	1	0.126	0.00011	2	2	2	2	2	2	2
667	Uncharacterized protein OS=Tetrahymena thermophila (strain SB210) OX=312017 GN=TTHERM_00118590 PE=4 SV=3	Q22Z07	TTHERM_00118590	36 kDa	unknown	1	0.123	0.00011	2	2	2	2	2	2	2
668	Pyridine-binding domain transketolase OS=Tetrahymena thermophila (strain SB210) OX=312017 GN=TTHERM_00112550 PE=4 SV=2	Q22ZB6	TTHERM_00112550	72 kDa	unknown	1	0.0917	0.00011	2	2	2	2	2	2	2
669	cAMP-dependent kinase catalytic subunit OS=Tetrahymena thermophila (strain SB210) OX=312017 GN=TTHERM_00433420 PE=3 SV=2	Q231B5	TTHERM_00433420	36 kDa	unknown	1	0.069	0.00011	2	2	2	2	2	2	2
670	Dienelactone hydrolase family protein OS=Tetrahymena thermophila (strain SB210) OX=312017 GN=TTHERM_00594110 PE=4 SV=1	Q232I6	TTHERM_00594110	26 kDa	unknown	1	0.114	0.00011	2	2	2	2	2	2	2
671	Carboxy-terminal crystallin fold protein 12p OS=Tetrahymena thermophila (strain SB210) OX=312017 GN=TTHERM_00086780 PE=4 SV=1	Q236L9	TTHERM_00086780	70 kDa	unknown	1	0.0563	0.00011	2	2	2	2	2	2	2
672	Uncharacterized protein OS=Tetrahymena thermophila (strain SB210) OX=312017 GN=TTHERM_00083450 PE=4 SV=1	Q237A4	TTHERM_00083450	42 kDa	unknown	1	0.0642	0.00011	2	2	2	2	2	2	2
673	DNA-directed RNA polymerase OS=Tetrahymena thermophila (strain SB210) OX=312017 GN=TTHERM_01119540 PE=3 SV=2	Q239M6	TTHERM_01119540	135 kDa	unknown	1	0.026	0.00011	2	2	2	2	2	2	2
674	Nucleolar protein OS=Tetrahymena thermophila (strain SB210) OX=312017 GN=TTHERM_00050590 PE=3 SV=1	Q23D31	TTHERM_00050590	51 kDa	unknown	1	0.0633	0.00011	2	2	2	2	2	2	2
675	Phosphopyruvate hydratase OS=Tetrahymena thermophila (strain SB210) OX=312017 GN=TTHERM_00046480 PE=3 SV=1	Q23DP3	TTHERM_00046480	50 kDa	unknown	1	0.0733	0.00011	2	2	2	2	2	2	2
676	Uncharacterized protein OS=Tetrahymena thermophila (strain SB210) OX=312017 GN=TTHERM_00382200 PE=4 SV=1	Q23F94	TTHERM_00382200	59 kDa	unknown	1	0.0552	0.00011	2	2	2	2	2	2	2
677	Uncharacterized protein OS=Tetrahymena thermophila (strain SB210) OX=312017 GN=TTHERM_00077460 PE=4 SV=3	Q23G18	TTHERM_00077460	54 kDa	unknown	1	0.0624	0.00011	2	2	2	2	2	2	2
678	Bromodomain domain protein OS=Tetrahymena thermophila (strain SB210) OX=312017 GN=TTHERM_00073170 PE=4 SV=2	Q23GE9	TTHERM_00073170	101 kDa	unknown	1	0.0306	0.00011	2	2	2	2	2	2	2
679	Peroxisomal 3-ketoacyl-CoA thiolase B OS=Tetrahymena thermophila (strain SB210) OX=312017 GN=TTHERM_00899460 PE=3 SV=2	Q23YB7	TTHERM_00899460	44 kDa	unknown	1	0.0916	0.00011	2	2	2	2	2	2	2
680	Uncharacterized protein OS=Tetrahymena thermophila (strain SB210) OX=312017 GN=TTHERM_01220370 PE=4 SV=2	Q24CL2	TTHERM_01220370	40 kDa	unknown	1	0.101	0.00011	2	2	2	2	2	2	2
681	Uncharacterized protein OS=Tetrahymena thermophila (strain SB210) OX=312017 GN=TTHERM_00865310 PE=4 SV=2	Q24FD2	TTHERM_00865310	59 kDa	unknown	1	0.0418	0.00011	2	2	2	2	2	2	2
682	C2 domain protein OS=Tetrahymena thermophila (strain SB210) OX=312017 GN=TTHERM_000827129 PE=4 SV=1	W7X4G5	TTHERM_000827129	64 kDa	unknown	1	0.0491	0.00011	2	2	2	2	2	2	2
683	ABC transporter family protein OS=Tetrahymena thermophila (strain SB210) OX=312017 GN=TTHERM_000693287 PE=4 SV=1	W7X6Z6	TTHERM_000693287	199 kDa	unknown	1	0.0269	0.00011	2	2	2	2	2	2	2
684	Uncharacterized protein OS=Tetrahymena thermophila (strain SB210) OX=312017 GN=TTHERM_000355119 PE=4 SV=1	W7X7A8	TTHERM_000355119	37 kDa	unknown	1	0.0348	0.00011	2	2	2	2	2	2	2
685	Metallo-beta-lactamase superfamily protein OS=Tetrahymena thermophila (strain SB210) OX=312017 GN=TTHERM_000690008 PE=4 SV=1	W7XBZ2	TTHERM_000690008	49 kDa	unknown	1	0.0837	0.00011	2	2	2	2	2	2	2
686	60S ribosomal protein L34 OS=Tetrahymena thermophila (strain SB210) OX=312017 GN=TTHERM_00149630 PE=3 SV=1	X1W3R4	TTHERM_00149630	14 kDa	unknown	1	0.309	0.00011	2	2	2	2	2	2	2
687	Uncharacterized protein OS=Tetrahymena thermophila (strain SB210) OX=312017 GN=TTHERM_00295310 PE=4 SV=1	I7MDX8	TTHERM_00295310	55 kDa	unknown	1	0.0758	0.00011	2	2	2	2	2	2	2
688	Uncharacterized protein OS=Tetrahymena thermophila (strain SB210) OX=312017 GN=TTHERM_00486310 PE=1 SV=2	I7MCZ0	TTHERM_00486310	32 kDa	unknown	1	0.104	0.00011	2	2	2	2	2	2	2
689	Uncharacterized protein OS=Tetrahymena thermophila (strain SB210) OX=312017 GN=TTHERM_00704020 PE=4 SV=2	Q22GC2	TTHERM_00704020	88 kDa	unknown	1	0.074	0.00016	3	3	3	3	3	3	3
690	Uncharacterized protein OS=Tetrahymena thermophila (strain SB210) OX=312017 GN=TTHERM_00506920 PE=4 SV=1	I7M152	TTHERM_00506920	92 kDa	unknown	1	0.0393	0.00011	2	2	2	2	2	2	2
691	Ribosomal protein S9 OS=Tetrahymena thermophila (strain SB210) OX=312017 GN=TTHERM_00670170 PE=1 SV=2	I7M4A2	TTHERM_00670170	87 kDa	unknown	1	0.0624	0.00011	2	2	2	2	2	2	2
692	Uncharacterized protein OS=Tetrahymena thermophila (strain SB210) OX=312017 GN=TTHERM_00494010 PE=4 SV=2	I7MHG3	TTHERM_00494010	57 kDa	unknown	1	0.0924	0.00011	2	2	2	2	2	2	2
693	FYVE zinc finger protein OS=Tetrahymena thermophila (strain SB210) OX=312017 GN=TTHERM_00019680 PE=4 SV=2	Q22RB7	TTHERM_00019680	136 kDa	unknown	1	0.0198	0.00011	2	2	2	2	2	2	2
694	5'-3' exoribonuclease OS=Tetrahymena thermophila (strain SB210) OX=312017 GN=TTHERM_00145270 PE=3 SV=1	I7LUA6	TTHERM_00145270	126 kDa	unknown	1	0.00845	0.00011	2	2	2	2	2	2	2
695	60S ribosomal protein L27 OS=Tetrahymena thermophila (strain SB210) OX=312017 GN=TTHERM_00780960 PE=3 SV=2	I7MJ94	TTHERM_00780960	17 kDa	unknown	1	0.132	0.00011	2	2	2	2	2	2	2
696	Transmembrane protein, putative OS=Tetrahymena thermophila (strain SB210) OX=312017 GN=TTHERM_00474520 PE=4 SV=1	I7MLZ8	TTHERM_00474520	149 kDa	unknown	1	0.022	0.00011	2	2	2	2	2	2	2
697	Ubiquitin-40S ribosomal protein S27a OS=Tetrahymena thermophila (strain SB210) OX=312017 GN=TTHERM_00686150 PE=3 SV=1	I7MMJ4	TTHERM_00686150	21 kDa	unknown	1	0.0899	0.00011	2	2	2	2	2	2	2
698	Uncharacterized protein OS=Tetrahymena thermophila (strain SB210) OX=312017 GN=TTHERM_01289020 PE=4 SV=2	Q22A39	TTHERM_01289020	142 kDa	unknown	1	0.0202	0.00011	2	2	2	2	2	2	2
699	Uncharacterized protein OS=Tetrahymena thermophila (strain SB210) OX=312017 GN=TTHERM_01026410 PE=4 SV=1	Q22CN8	TTHERM_01026410	18 kDa	unknown	1	0.16	0.00011	2	2	2	2	2	2	2
700	Ligand-effect modulator 3 LEM3 family protein OS=Tetrahymena thermophila (strain SB210) OX=312017 GN=TTHERM_00196100 PE=3 SV=2	Q23K24	TTHERM_00196100	38 kDa	unknown	1	0.0633	0.00011	2	2	2	2	2	2	2
701	C2 domain-containing protein OS=Tetrahymena thermophila (strain SB210) OX=312017 GN=TTHERM_00193210 PE=4 SV=1	Q23KL4	TTHERM_00193210	73 kDa	unknown	1	0.0342	0.00011	2	2	2	2	2	2	2
702	Uncharacterized protein OS=Tetrahymena thermophila (strain SB210) OX=312017 GN=TTHERM_00785860 PE=4 SV=1	Q23ZH8	TTHERM_00785860	36 kDa	unknown	1	0.0578	0.00011	2	2	2	2	2	2	2
703	2-oxoglutarate/malate carrier protein OS=Tetrahymena thermophila (strain SB210) OX=312017 GN=TTHERM_00713470 PE=3 SV=3	Q24CV5	TTHERM_00713470	53 kDa	unknown	1	0.037	0.00011	2	2	2	2	2	2	2
704	Glutamate dehydrogenase OS=Tetrahymena thermophila (strain SB210) OX=312017 GN=TTHERM_00787250 PE=3 SV=1	Q23ZD8	TTHERM_00787250	56 kDa	unknown	1	0.07	0.00011	2	2	2	2	2	2	2
705	Clathrin heavy chain OS=Tetrahymena thermophila (strain SB210) OX=312017 GN=TTHERM_00275740 PE=3 SV=2	I7LUR8	TTHERM_00275740	197 kDa	unknown	1	0.0214	0.00016	3	3	3	3	3	3	3
706	EF-hand domain-containing protein OS=Tetrahymena thermophila (strain SB210) OX=312017 GN=TTHERM_000069209 PE=4 SV=1	W7XH43	TTHERM_000069209	56 kDa	unknown	1	0.0516	0.00011	2	2	2	2	2	2	2
707	Calponin-like domain protein OS=Tetrahymena thermophila (strain SB210) OX=312017 GN=TTHERM_00703960 PE=4 SV=1	Q22GC7	TTHERM_00703960	122 kDa	unknown	1	0.0294	0.00011	2	2	2	2	2	2	2
708	Uncharacterized protein OS=Tetrahymena thermophila (strain SB210) OX=312017 GN=TTHERM_00469080 PE=4 SV=1	I7MIZ2	TTHERM_00469080	84 kDa	unknown	1	0.0634	0.00016	3	3	3	3	3	3	3
709	Ankyrin domain protein OS=Tetrahymena thermophila (strain SB210) OX=312017 GN=TTHERM_01344720 PE=4 SV=2	Q24FR8	TTHERM_01344720	79 kDa	unknown	1	0.0177	0.00011	2	2	2	2	2	2	2
710	Uncharacterized protein OS=Tetrahymena thermophila (strain SB210) OX=312017 GN=TTHERM_00993040 PE=4 SV=3	Q22D99	TTHERM_00993040	44 kDa	unknown	1	0.0813	0.00011	2	2	2	2	2	2	2
711	Spindle assembly abnormal-like protein, putative OS=Tetrahymena thermophila (strain SB210) OX=312017 GN=TTHERM_00388200 PE=4 SV=1	Q23RG9	TTHERM_00388200	82 kDa	unknown	1	0.0498	0.00011	2	2	2	2	2	2	2
712	MORN motif protein OS=Tetrahymena thermophila (strain SB210) OX=312017 GN=TTHERM_00757760 PE=4 SV=3	Q23JN0	TTHERM_00757760	48 kDa	unknown	1	0.0784	0.00011	2	2	2	2	2	2	2
713	Adaptin carboxy-terminal domain protein OS=Tetrahymena thermophila (strain SB210) OX=312017 GN=TTHERM_00151530 PE=4 SV=2	I7M2W7	TTHERM_00151530	154 kDa	unknown	1	0.0252	0.00011	2	2	2	2	2	2	2
714	Uncharacterized protein OS=Tetrahymena thermophila (strain SB210) OX=312017 GN=TTHERM_00127170 PE=4 SV=2	I7M1C3	TTHERM_00127170	39 kDa	unknown	1	0.129	0.00011	2	2	2	2	2	2	2
715	60S ribosomal protein L26 OS=Tetrahymena thermophila (strain SB210) OX=312017 GN=RPL26 PE=1 SV=2	Q23F79	RPL26	15 kDa	unknown	1	0.222	0.00016	3	3	3	3	3	3	3
716	Uncharacterized protein OS=Tetrahymena thermophila (strain SB210) OX=312017 GN=TTHERM_000251239 PE=4 SV=1	W7XIU0	TTHERM_000251239	847 kDa	unknown	1	0.00354	0.00016	3	3	3	3	3	3	3
717	Uncharacterized protein OS=Tetrahymena thermophila (strain SB210) OX=312017 GN=TTHERM_00264850 PE=3 SV=2	Q22TZ7	TTHERM_00264850	36 kDa	unknown	1	0.0846	0.00011	2	2	2	2	2	2	2
718	SPFH domain/band 7 family protein OS=Tetrahymena thermophila (strain SB210) OX=312017 GN=TTHERM_00144860 PE=3 SV=2	I7M0T0	TTHERM_00144860	52 kDa	unknown	1	0.0377	0.00011	2	2	2	2	2	2	2
719	Dynein light chain OS=Tetrahymena thermophila (strain SB210) OX=312017 GN=TTHERM_00971840 PE=1 SV=1	Q24DI9	TTHERM_00971840	11 kDa	unknown	1	0.194	0.00011	2	2	2	2	2	2	2
720	Hyaluronan/mRNA-binding family protein OS=Tetrahymena thermophila (strain SB210) OX=312017 GN=TTHERM_01339580 PE=4 SV=2	Q24HQ9	TTHERM_01339580	33 kDa	unknown	1	0.0748	0.00011	2	2	2	2	2	2	2
721	IQ calmodulin-binding motif protein OS=Tetrahymena thermophila (strain SB210) OX=312017 GN=TTHERM_00354600 PE=4 SV=2	Q22YB0	TTHERM_00354600	57 kDa	unknown	1	0.0345	0.00011	2	2	2	2	2	2	2
722	EF hand protein OS=Tetrahymena thermophila (strain SB210) OX=312017 GN=TTHERM_01026310 PE=3 SV=2	Q22CP8	TTHERM_01026310	240 kDa	unknown	1	0.00843	0.00011	2	2	2	2	2	2	2
723	EF hand protein OS=Tetrahymena thermophila (strain SB210) OX=312017 GN=TTHERM_00637390 PE=4 SV=2	Q22HG4	TTHERM_00637390	183 kDa	unknown	1	0.0242	0.00011	2	2	2	2	2	2	2
724	Uncharacterized protein OS=Tetrahymena thermophila (strain SB210) OX=312017 GN=TTHERM_00688410 PE=4 SV=1	X1W3T2	TTHERM_00688410	46 kDa	unknown	1	0.0379	0.00011	2	2	2	2	2	2	2
725	Uncharacterized protein OS=Tetrahymena thermophila (strain SB210) OX=312017 GN=TTHERM_00773110 PE=4 SV=2	I7M5Z2	TTHERM_00773110	55 kDa	unknown	1	0.0455	0.00011	2	2	2	2	2	2	2
726	Phosphonopyruvate decarboxylase OS=Tetrahymena thermophila (strain SB210) OX=312017 GN=TTHERM_01287980 PE=4 SV=1	Q24BD4	TTHERM_01287980	47 kDa	unknown	1	0.0833	0.00011	2	2	2	2	2	2	2
727	40S ribosomal protein S24 OS=Tetrahymena thermophila (strain SB210) OX=312017 GN=TTHERM_00467660 PE=1 SV=1	I7MAL3	TTHERM_00467660	17 kDa	unknown	1	0.148	0.00011	2	2	2	2	2	2	2
728	EF hand protein OS=Tetrahymena thermophila (strain SB210) OX=312017 GN=TTHERM_00599890 PE=4 SV=2	I7MCR7	TTHERM_00599890	152 kDa	unknown	1	0.0151	0.00011	2	2	2	2	2	2	2
729	Uncharacterized protein OS=Tetrahymena thermophila (strain SB210) OX=312017 GN=TTHERM_00675590 PE=4 SV=1	Q23E01	TTHERM_00675590	66 kDa	unknown	1	0.0288	0.00011	2	2	2	2	2	2	2
730	Uncharacterized protein OS=Tetrahymena thermophila (strain SB210) OX=312017 GN=TTHERM_00644630 PE=4 SV=3	Q23EW7	TTHERM_00644630	80 kDa	unknown	0.99	0.0222	0.00011	2	2	2	2	2	2	2
731	Transmembrane protein, putative OS=Tetrahymena thermophila (strain SB210) OX=312017 GN=TTHERM_00349050 PE=4 SV=2	I7M3B3	TTHERM_00349050	198 kDa	unknown	0.99	0.0114	0.00011	1	2	1	2	1	2	2
732	Kinesin motor domain-containing protein OS=Tetrahymena thermophila (strain SB210) OX=312017 GN=TTHERM_00460640 PE=4 SV=2	Q23Q20	TTHERM_00460640	184 kDa	unknown	0.99	0.0113	0.00011	2	2	2	2	2	2	2
733	Pyruvate dehydrogenase E1 component subunit beta OS=Tetrahymena thermophila (strain SB210) OX=312017 GN=TTHERM_000784559 PE=4 SV=1	W7X813	TTHERM_000784559	39 kDa	unknown	0.99	0.134	0.00011	1	2	1	2	1	2	2
734	HECT domain ubiquitin transferase OS=Tetrahymena thermophila (strain SB210) OX=312017 GN=TTHERM_00239090 PE=4 SV=2	I7MMC5	TTHERM_00239090	91 kDa	unknown	0.97	0.0234	0.00011	2	2	2	2	2	2	2
735	WD domain, G-beta repeat protein OS=Tetrahymena thermophila (strain SB210) OX=312017 GN=TTHERM_00313030 PE=4 SV=2	Q22KH8	TTHERM_00313030	198 kDa	unknown	0.93	0.00819	0.00011	2	2	2	2	2	2	2
736	Uncharacterized protein OS=Tetrahymena thermophila (strain SB210) OX=312017 GN=TTHERM_00216090 PE=4 SV=2	I7LVW5	TTHERM_00216090	84 kDa	unknown	0.91	0.0324	0.00011	2	2	2	2	2	2	2
737	Calponin-homology (CH) domain-containing protein OS=Tetrahymena thermophila (strain SB210) OX=312017 GN=TTHERM_01142770 PE=4 SV=2	#DECOY#tr|Q22AX1|Q22AX1_TETTS-DECOY		?	unknown	0.9	0	0.00016	3	3	3	3	3	3	3
738	Amine-terminal region of chorein, A TM vesicle-mediated sorter OS=Tetrahymena thermophila (strain SB210) OX=312017 GN=TTHERM_00753290 PE=4 SV=2	#DECOY#tr|Q23NJ1|Q23NJ1_TETTS-DECOY		?	unknown	0.86	0	0.00011	2	2	2	2	2	2	2
739	Uncharacterized protein OS=Tetrahymena thermophila (strain SB210) OX=312017 GN=TTHERM_00526570 PE=4 SV=2	I7MB80	TTHERM_00526570	73 kDa	unknown	0.85	0.0211	0.00011	2	2	2	2	2	2	2
740	Transmembrane protein, putative OS=Tetrahymena thermophila (strain SB210) OX=312017 GN=TTHERM_000490809 PE=4 SV=1	W7XJJ1	TTHERM_000490809	46 kDa	unknown	0.85	0.0321	0.00011	2	2	2	2	2	2	2
741	Cation channel family protein OS=Tetrahymena thermophila (strain SB210) OX=312017 GN=TTHERM_00378480 PE=4 SV=2	Q23FG9	TTHERM_00378480	385 kDa	unknown	0.84	0.00694	0.00011	2	2	2	2	2	2	2
742	Transmembrane protein, putative OS=Tetrahymena thermophila (strain SB210) OX=312017 GN=TTHERM_01193560 PE=4 SV=2	Q22AM0	TTHERM_01193560	240 kDa	unknown	0.81	0.0069	0.00011	1	2	1	2	1	2	2
8.7	Axonemal dynein heavy chain OS=Tetrahymena thermophila (strain SB210) OX=312017 GN=TTHERM_00252430 PE=4 SV=3	Q23QN9	TTHERM_00252430	499 kDa	unknown	0.06	0.00396	0.00011	1	2	1	2	1	2	2
743	Uncharacterized protein OS=Tetrahymena thermophila (strain SB210) OX=312017 GN=TTHERM_00476610 PE=4 SV=1	I7MJR7	TTHERM_00476610	50 kDa	unknown	0.99	0.0635	0.00016	3	3	3	3	3	3	3
744	HATPase_c domain-containing protein OS=Tetrahymena thermophila (strain SB210) OX=312017 GN=TTHERM_00158520 PE=3 SV=1	Q22W82	TTHERM_00158520	82 kDa	unknown	0.99	0.0368	0.00011	2	2	2	2	2	2	2
745	PH domain protein OS=Tetrahymena thermophila (strain SB210) OX=312017 GN=TTHERM_00123750 PE=3 SV=2	Q22YP6	TTHERM_00123750	398 kDa	unknown	0.99	0.00518	0.00011	2	2	2	2	2	2	2
746	Cytochrome b5-like heme/steroid-binding domain protein OS=Tetrahymena thermophila (strain SB210) OX=312017 GN=TTHERM_00047060 PE=4 SV=2	Q23DI5	TTHERM_00047060	98 kDa	unknown	0.95	0.0419	0.00016	2	3	2	3	2	3	3
747	Uncharacterized protein OS=Tetrahymena thermophila (strain SB210) OX=312017 GN=TTHERM_00497130 PE=4 SV=1	I7M4M1	TTHERM_00497130	68 kDa	unknown	0.95	0.039	0.00011	2	2	2	2	2	2	2
748	Kelch motif protein OS=Tetrahymena thermophila (strain SB210) OX=312017 GN=TTHERM_00802420 PE=4 SV=2	Q235F9	TTHERM_00802420	136 kDa	unknown	0.95	0.0144	0.00011	2	2	2	2	2	2	2
749	Uncharacterized protein OS=Tetrahymena thermophila (strain SB210) OX=312017 GN=TTHERM_00140960 PE=4 SV=2	I7M0R3	TTHERM_00140960	76 kDa	unknown	0.95	0.022	0.00011	1	2	1	2	1	2	2
750	Uncharacterized protein OS=Tetrahymena thermophila (strain SB210) OX=312017 GN=TTHERM_00204140 PE=4 SV=1	Q22ND0	TTHERM_00204140	51 kDa	unknown	0.95	0.0569	0.00011	1	2	1	2	1	2	2
751	Tetrin C, putative OS=Tetrahymena thermophila (strain SB210) OX=312017 GN=TTHERM_00545820 PE=4 SV=1	I7M6S7	TTHERM_00545820	89 kDa	unknown	0.95	0.0249	0.00011	1	2	1	2	1	2	2
752	Uncharacterized protein OS=Tetrahymena thermophila (strain SB210) OX=312017 GN=TTHERM_00582070 PE=1 SV=1	Q23Q81	TTHERM_00582070	58 kDa	unknown	0.9	0.0381	0.00011	1	2	1	2	1	2	2
753	Sperm-tail PG-rich repeat protein OS=Tetrahymena thermophila (strain SB210) OX=312017 GN=TTHERM_000326867 PE=4 SV=1	W7XC77	TTHERM_000326867	59 kDa	unknown	0.88	0.0322	0.00011	1	2	1	2	1	2	2
754	Transmembrane protein, putative OS=Tetrahymena thermophila (strain SB210) OX=312017 GN=TTHERM_01270140 PE=4 SV=2	Q22QR3	TTHERM_01270140	153 kDa	unknown	0.84	0.0185	0.00011	2	2	2	2	2	2	2
13.2	Cell surface immobilization antigen OS=Tetrahymena thermophila (strain SB210) OX=312017 GN=TTHERM_00606950 PE=4 SV=1	Q22YJ6	TTHERM_00606950	41 kDa	unknown	0	0	0	0	0	0	0	0	0	0
8.8	Dynein heavy chain 7, axonemal protein OS=Tetrahymena thermophila (strain SB210) OX=312017 GN=TTHERM_00850620 PE=4 SV=2	Q23R22	TTHERM_00850620	558 kDa	unknown	0	0	0	0	0	0	0	0	0	0
END OF FILE
