# Supplementary material for: Structure and assembly of the A-C linker connecting microtubule triplets in centrioles
Source: Sci Adv. 2025 Oct 8;11(41):eady3689. doi: 10.1126/sciadv.ady3689 (PMC12506977; doi:10.1126/sciadv.ady3689)
Supplement: Supplementary file 2 — Tables S5 to S8 [file sciadv.ady3689_tables_s5_to_s8.zip › ady3689_table_s6.xlsx]

## Sheet: F015336_Tetrah_ID_repl1
User	mascot
E-mail	mascot@imsb.biol.ethz.ch
Search title	Conversion of 231004_LU02_aleitner_Cilia_01.c.mzXML to mascot generic
MS data file	231004_LU02_aleitner_Cilia_01.c.mgf
Database	aleitner_Tetrah 202310
Timestamp	6 Oct 2023 at 13:23:37 GMT
Type of search	MS/MS Ion Search
Quantitation	None
Enzyme	Trypsin
Fixed modifications	Carbamidomethyl (C)
Variable modifications	Oxidation (M)
Mass values	Monoisotopic
Protein mass	Unrestricted
Peptide mass tolerance	10 ppm
Fragment mass tolerance	15 ppm
Max missed cleavages	2
Instrument type	ESI-QUAD
Number of queries	62,586
Significance threshold p<	0.013551
Max. number of families	AUTO
Ions score or expect cut-off	0
Preferred taxonomy	All entries
Show Percolator scores?	no
Family	Accession	Description	Score	Mass	Sequence coverage	Num. of matches	Num. of significant matches	Num. of sequences	Num. of significant sequences	emPAI
1	I7M9N6_TETTS	Tubulin alpha chain OS=Tetrahymena thermophila (strain SB210) OX=312017 GN=TTHERM_00558620 PE=3 SV=1	59656	50069	0.79	2158	1834	36	33	53.45
2	Q24B92_TETTS	Tubulin beta chain OS=Tetrahymena thermophila (strain SB210) OX=312017 GN=TTHERM_00348510 PE=3 SV=1	51354	50052	0.84	2059	1759	36	33	75.51
3	Q22HK2_TETTS	Uncharacterized protein OS=Tetrahymena thermophila (strain SB210) OX=312017 GN=TTHERM_00637010 PE=4 SV=2	6232	168513	0.79	267	206	135	114	17.15
4	Q230X9_TETTS	Axonemal dynein heavy chain OS=Tetrahymena thermophila (strain SB210) OX=312017 GN=TTHERM_00433800 PE=4 SV=2	5829	477046	0.64	328	236	225	165	3.7
5	I7MAY1_TETTS	Dynein-1-alpha heavy chain, flagellar inner arm I1 complex protein OS=Tetrahymena thermophila (strain SB210) OX=312017 GN=TTHERM_00688470 PE=4 SV=1	5133	510911	0.54	278	209	204	160	3.03
5	Q22A67_TETTS	Dynein heavy chain, outer arm protein OS=Tetrahymena thermophila (strain SB210) OX=312017 GN=TTHERM_01276420 PE=1 SV=1	1791	536680	0.28	103	69	93	63	0.67
5	I7MLR5_TETTS	Dynein heavy chain 7, axonemal protein OS=Tetrahymena thermophila (strain SB210) OX=312017 GN=TTHERM_00492830 PE=4 SV=2	1362	552894	0.27	97	61	87	58	0.58
5	I7M6H4_TETTS	Dynein-1-alpha heavy chain, flagellar inner arm I1 complex protein, putative OS=Tetrahymena thermophila (strain SB210) OX=312017 GN=TTHERM_00486600 PE=1 SV=2	1063	477978	0.23	79	48	69	44	0.48
5	I7M9J2_TETTS	Outer arm dynein beta heavy chain OS=Tetrahymena thermophila (strain SB210) OX=312017 GN=TTHERM_00499300 PE=1 SV=1	1035	532210	0.25	97	49	94	47	0.46
5	I7LTP7_TETTS	Dynein heavy chain OS=Tetrahymena thermophila (strain SB210) OX=312017 GN=TTHERM_00420340 PE=4 SV=2	948	514276	0.18	59	39	56	37	0.36
5	Q248H8_TETTS	Axonemal dynein heavy chain OS=Tetrahymena thermophila (strain SB210) OX=312017 GN=TTHERM_00531870 PE=4 SV=1	804	546552	0.14	48	38	46	37	0.34
5	Q22Y61_TETTS	Dynein heavy chain OS=Tetrahymena thermophila (strain SB210) OX=312017 GN=TTHERM_00355100 PE=4 SV=2	522	513847	0.1	32	22	31	22	0.2
5	I7M304_TETTS	Dynein heavy chain, amine-terminal region protein OS=Tetrahymena thermophila (strain SB210) OX=312017 GN=TTHERM_00565600 PE=4 SV=2	404	531365	0.1	40	21	38	20	0.18
5	Q22P26_TETTS	Uncharacterized protein OS=Tetrahymena thermophila (strain SB210) OX=312017 GN=TTHERM_00415670 PE=4 SV=2	373	294698	0.15	28	13	27	13	0.21
5	Q24IM0_TETTS	Dynein heavy chain OS=Tetrahymena thermophila (strain SB210) OX=312017 GN=TTHERM_00919540 PE=4 SV=2	362	592375	0.08	34	17	34	17	0.13
5	W7XG67_TETTS	Dynein heavy chain family protein OS=Tetrahymena thermophila (strain SB210) OX=312017 GN=TTHERM_000774820 PE=4 SV=1	133	225259	0.03	4	3	4	3	0.06
6	I7M9Q5_TETTS	Uncharacterized protein OS=Tetrahymena thermophila (strain SB210) OX=312017 GN=TTHERM_00578520 PE=4 SV=2	4856	315287	0.64	243	180	185	143	6
6	I7M149_TETTS	EF-hand pair protein OS=Tetrahymena thermophila (strain SB210) OX=312017 GN=TTHERM_00523050 PE=4 SV=2	458	118977	0.35	36	22	30	20	1.05
7	Q23TU2_TETTS	Dynein heavy chain 2, putative OS=Tetrahymena thermophila (strain SB210) OX=312017 GN=TTHERM_00912290 PE=4 SV=2	4562	561439	0.52	283	194	207	149	2.17
7	I7MN41_TETTS	PBS lyase HEAT domain protein OS=Tetrahymena thermophila (strain SB210) OX=312017 GN=TTHERM_00527090 PE=4 SV=1	703	136719	0.3	33	27	27	21	0.99
8	Q22UM4_TETTS	Hydrocephalus-inducing protein OS=Tetrahymena thermophila (strain SB210) OX=312017 GN=TTHERM_00551040 PE=4 SV=1	4502	562414	0.52	253	192	198	152	2.21
9	Q23KF9_TETTS	EF hand protein OS=Tetrahymena thermophila (strain SB210) OX=312017 GN=TTHERM_00193760 PE=4 SV=3	3981	110881	0.76	192	136	83	58	10.81
10	Q22ZH2_TETTS	WD domain, G-beta repeat protein OS=Tetrahymena thermophila (strain SB210) OX=312017 GN=TTHERM_01094880 PE=4 SV=1	3459	74036	0.76	146	125	46	44	15.88
11	I7MKT7_TETTS	Notchless protein, putative OS=Tetrahymena thermophila (strain SB210) OX=312017 GN=TTHERM_00218620 PE=4 SV=2	3239	221877	0.61	138	107	96	76	3.43
12	I7M688_TETTS	EF-hand protein OS=Tetrahymena thermophila (strain SB210) OX=312017 GN=TTHERM_00649260 PE=4 SV=2	3096	179467	0.73	160	119	106	79	7.17
13	Q22RL2_TETTS	Uncharacterized protein OS=Tetrahymena thermophila (strain SB210) OX=312017 GN=TTHERM_00013760 PE=4 SV=1	2992	107944	0.73	125	93	69	55	9.79
14	I7M2R5_TETTS	Adenylate kinase OS=Tetrahymena thermophila (strain SB210) OX=312017 GN=TTHERM_00317200 PE=3 SV=2	2939	119228	0.81	150	109	73	60	8.26
15	Q22GD1_TETTS	EF-hand pair protein OS=Tetrahymena thermophila (strain SB210) OX=312017 GN=TTHERM_00703920 PE=4 SV=3	2796	67100	0.73	99	80	42	35	9.5
15	Q22LQ9_TETTS	Na,H/K antiporter P-type ATPase alpha subunit family protein OS=Tetrahymena thermophila (strain SB210) OX=312017 GN=TTHERM_00700900 PE=4 SV=1	1463	135886	0.5	56	47	44	36	2.21
15	Q245Y8_TETTS	Na,H/K antiporter P-type ATPase alpha subunit family protein OS=Tetrahymena thermophila (strain SB210) OX=312017 GN=TTHERM_00245100 PE=4 SV=1	597	136194	0.3	30	21	28	19	0.88
15	I7MH18_TETTS	Na,H/K antiporter P-type ATPase alpha subunit family protein OS=Tetrahymena thermophila (strain SB210) OX=312017 GN=TTHERM_00420900 PE=4 SV=1	360	134369	0.16	15	11	14	10	0.42
16	W7X9A6_TETTS	Sperm-associated antigen 6 OS=Tetrahymena thermophila (strain SB210) OX=312017 GN=TTHERM_000157929 PE=4 SV=1	2765	55789	0.83	109	77	35	29	10.5
17	I7M0S7_TETTS	Flagellar microtugule protofilament ribbon protein OS=Tetrahymena thermophila (strain SB210) OX=312017 GN=TTHERM_00143690 PE=4 SV=1	2547	73072	0.7	129	96	46	41	18.71
18	Q231F7_TETTS	Uncharacterized protein OS=Tetrahymena thermophila (strain SB210) OX=312017 GN=TTHERM_00430030 PE=4 SV=3	2457	221947	0.56	129	98	94	73	3.17
19	Q22SA1_TETTS	Uncharacterized protein OS=Tetrahymena thermophila (strain SB210) OX=312017 GN=TTHERM_00006350 PE=4 SV=2	2214	220234	0.49	91	70	76	59	2.15
20	I7MCU1_TETTS	EF-hand protein OS=Tetrahymena thermophila (strain SB210) OX=312017 GN=TTHERM_00584850 PE=4 SV=1	2181	61141	0.8	119	76	37	26	6.04
21	Q23D72_TETTS	Uncharacterized protein OS=Tetrahymena thermophila (strain SB210) OX=312017 GN=TTHERM_00049190 PE=4 SV=2	2127	427699	0.35	129	91	106	78	1.19
22	POC1_TETTS	POC1 centriolar protein homolog OS=Tetrahymena thermophila (strain SB210) OX=312017 GN=TTHERM_01308010 PE=3 SV=1	2082	71801	0.7	77	58	30	27	5.7
23	Q22RN5_TETTS	C1q domain-containing protein OS=Tetrahymena thermophila (strain SB210) OX=312017 GN=TTHERM_00013530 PE=4 SV=2	2048	92656	0.73	85	64	54	43	6.97
24	Q233L0_TETTS	Coiled-coil protein, putative OS=Tetrahymena thermophila (strain SB210) OX=312017 GN=TTHERM_00391400 PE=4 SV=1	1970	105139	0.61	86	66	60	48	6.65
25	Q23WS9_TETTS	Uncharacterized protein OS=Tetrahymena thermophila (strain SB210) OX=312017 GN=TTHERM_00777260 PE=4 SV=2	1883	35554	0.65	84	68	15	13	3.19
26	Q22V08_TETTS	Uncharacterized protein OS=Tetrahymena thermophila (strain SB210) OX=312017 GN=TTHERM_00576950 PE=4 SV=2	1865	256126	0.45	96	72	78	60	1.73
27	Q22AX1_TETTS	Calponin-homology (CH) domain-containing protein OS=Tetrahymena thermophila (strain SB210) OX=312017 GN=TTHERM_01142770 PE=4 SV=2	1861	203012	0.55	108	84	83	68	3.2
28	Q22AS4_TETTS	Uncharacterized protein OS=Tetrahymena thermophila (strain SB210) OX=312017 GN=TTHERM_01164140 PE=4 SV=1	1788	171354	0.63	135	84	93	66	4.47
29	Q23K15_TETTS	Uncharacterized protein OS=Tetrahymena thermophila (strain SB210) OX=312017 GN=TTHERM_00196190 PE=4 SV=3	1763	198131	0.51	105	74	87	60	2.66
30	I7LY62_TETTS	WD repeat protein OS=Tetrahymena thermophila (strain SB210) OX=312017 GN=TTHERM_00498220 PE=4 SV=2	1760	215638	0.52	106	78	84	67	3.02
31	I7MDG0_TETTS	Kinesin motor catalytic domain protein OS=Tetrahymena thermophila (strain SB210) OX=312017 GN=TTHERM_00069230 PE=3 SV=2	1757	139189	0.59	84	65	65	48	3.51
32	I7LWA5_TETTS	Adenylate kinase domain protein OS=Tetrahymena thermophila (strain SB210) OX=312017 GN=TTHERM_00148750 PE=4 SV=2	1677	241730	0.43	91	67	73	54	1.61
33	I7ME23_TETTS	EF-hand pair protein OS=Tetrahymena thermophila (strain SB210) OX=312017 GN=TTHERM_00406590 PE=4 SV=1	1653	57757	0.68	64	57	38	33	11.32
34	Q22YL1_TETTS	Uncharacterized protein OS=Tetrahymena thermophila (strain SB210) OX=312017 GN=TTHERM_00601850 PE=4 SV=1	1602	86837	0.61	82	54	44	33	4.33
35	Q238X3_TETTS	Uncharacterized protein OS=Tetrahymena thermophila (strain SB210) OX=312017 GN=TTHERM_00449470 PE=4 SV=3	1600	25731	0.9	61	49	21	20	25.55
36	I7ML02_TETTS	Uncharacterized protein OS=Tetrahymena thermophila (strain SB210) OX=312017 GN=TTHERM_00305630 PE=3 SV=2	1590	229041	0.35	96	58	67	41	1.28
37	Q23FB7_TETTS	Uncharacterized protein OS=Tetrahymena thermophila (strain SB210) OX=312017 GN=TTHERM_00379000 PE=4 SV=2	1571	132972	0.5	76	56	56	43	3.12
38	CFA61_TETTS	Cilia- and flagella-associated protein 61 OS=Tetrahymena thermophila (strain SB210) OX=312017 GN=CFAP61 PE=4 SV=1	1568	199407	0.52	82	63	64	51	1.99
39	I7LVL5_TETTS	Calpain catalytic domain-containing protein OS=Tetrahymena thermophila (strain SB210) OX=312017 GN=TTHERM_00290850 PE=4 SV=2	1521	180077	0.5	80	58	62	48	2.13
40	Q22NU3_TETTS	Transcription factor iib protein, putative OS=Tetrahymena thermophila (strain SB210) OX=312017 GN=TTHERM_00418580 PE=4 SV=2	1514	23046	0.82	60	50	16	14	25.71
41	Q23RK1_TETTS	Basal body centrin protein OS=Tetrahymena thermophila (strain SB210) OX=312017 GN=TTHERM_00384910 PE=3 SV=1	1502	19368	0.72	78	57	13	11	25.06
42	Q24CI8_TETTS	WD40 domain protein OS=Tetrahymena thermophila (strain SB210) OX=312017 GN=TTHERM_00929540 PE=4 SV=2	1496	152690	0.46	73	54	57	45	2.63
43	I7MG65_TETTS	Uncharacterized protein OS=Tetrahymena thermophila (strain SB210) OX=312017 GN=TTHERM_00584510 PE=3 SV=1	1451	224862	0.35	66	45	53	36	1.02
44	I7LY81_TETTS	Granule lattice protein 1 OS=Tetrahymena thermophila (strain SB210) OX=312017 GN=TTHERM_00527180 PE=4 SV=1	1396	45417	0.47	42	38	14	13	2.38
45	I7M317_TETTS	Parkin co-regulated protein OS=Tetrahymena thermophila (strain SB210) OX=312017 GN=TTHERM_00499570 PE=4 SV=1	1358	28583	0.9	72	53	29	23	39.13
46	I7M6D8_TETTS	Kinesin motor catalytic domain protein OS=Tetrahymena thermophila (strain SB210) OX=312017 GN=TTHERM_00529750 PE=4 SV=1	1355	150128	0.48	72	50	58	42	2.51
47	Q231M9_TETTS	Kinesin motor catalytic domain protein OS=Tetrahymena thermophila (strain SB210) OX=312017 GN=TTHERM_00784600 PE=3 SV=2	1355	146372	0.56	70	47	59	39	2.13
48	Q23AD1_TETTS	TBC1 domain family member 31 OS=Tetrahymena thermophila (strain SB210) OX=312017 GN=TTHERM_00426280 PE=4 SV=2	1339	141769	0.52	66	51	50	41	2.56
49	Q22NW8_TETTS	Radial spoke 3 protein OS=Tetrahymena thermophila (strain SB210) OX=312017 GN=TTHERM_00418270 PE=3 SV=2	1328	110981	0.52	57	42	41	31	2.57
50	I7ME81_TETTS	EF-hand pair protein OS=Tetrahymena thermophila (strain SB210) OX=312017 GN=TTHERM_00267880 PE=4 SV=1	1324	35003	0.82	47	41	22	19	10.31
51	Q233B2_TETTS	Dpy-30 motif protein OS=Tetrahymena thermophila (strain SB210) OX=312017 GN=TTHERM_00394410 PE=3 SV=1	1318	74976	0.69	76	56	43	35	7.24
52	Q23BW0_TETTS	Flagella associated protein OS=Tetrahymena thermophila (strain SB210) OX=312017 GN=TTHERM_00227220 PE=4 SV=2	1318	114022	0.58	89	60	59	42	4.62
53	I7M9T0_TETTS	Uncharacterized protein OS=Tetrahymena thermophila (strain SB210) OX=312017 GN=TTHERM_00348390 PE=4 SV=2	1315	34531	0.71	52	43	20	17	9.32
54	Q234G8_TETTS	WD40 domain protein OS=Tetrahymena thermophila (strain SB210) OX=312017 GN=TTHERM_00105300 PE=4 SV=2	1315	153390	0.48	77	57	60	44	2.42
55	Q23KB9_TETTS	Kinase domain protein OS=Tetrahymena thermophila (strain SB210) OX=312017 GN=TTHERM_00194160 PE=4 SV=1	1280	70534	0.67	57	45	37	31	6.84
56	Q24IL5_TETTS	Uncharacterized protein OS=Tetrahymena thermophila (strain SB210) OX=312017 GN=TTHERM_00919590 PE=4 SV=2	1267	70092	0.74	77	51	43	32	6.94
57	Q231Y6_TETTS	Uncharacterized protein OS=Tetrahymena thermophila (strain SB210) OX=312017 GN=TTHERM_00734110 PE=4 SV=1	1259	89521	0.54	55	41	29	25	2.46
58	I7MLV6_TETTS	Parkin co-regulated protein OS=Tetrahymena thermophila (strain SB210) OX=312017 GN=TTHERM_00446290 PE=4 SV=2	1237	36406	0.72	71	57	27	20	11.99
59	I7LW03_TETTS	Granule tip protein OS=Tetrahymena thermophila (strain SB210) OX=312017 GN=TTHERM_00221120 PE=4 SV=2	1203	89823	0.46	37	32	25	22	1.85
59	I7MKW5_TETTS	Granule tip protein OS=Tetrahymena thermophila (strain SB210) OX=312017 GN=TTHERM_00221130 PE=4 SV=2	381	86653	0.1	12	11	7	7	0.41
60	Q22BM6_TETTS	Uncharacterized protein OS=Tetrahymena thermophila (strain SB210) OX=312017 GN=TTHERM_01093690 PE=4 SV=4	1198	69003	0.78	66	51	47	35	8.26
61	I7M777_TETTS	Separase OS=Tetrahymena thermophila (strain SB210) OX=312017 GN=TTHERM_00705200 PE=4 SV=2	1172	309517	0.35	92	58	80	53	1.11
62	Q22WJ6_TETTS	EF hand protein, putative OS=Tetrahymena thermophila (strain SB210) OX=312017 GN=TTHERM_00155380 PE=4 SV=1	1171	57838	0.64	43	35	26	21	3.7
63	Q22YJ5_TETTS	Cell surface immobilization antigen OS=Tetrahymena thermophila (strain SB210) OX=312017 GN=TTHERM_00606960 PE=4 SV=2	1163	34870	0.36	23	22	5	5	0.84
64	I7M6D6_TETTS	DUF4201 domain-containing protein OS=Tetrahymena thermophila (strain SB210) OX=312017 GN=TTHERM_00529650 PE=4 SV=1	1162	94572	0.54	57	44	39	30	3.45
65	Q240Y1_TETTS	EF-hand protein OS=Tetrahymena thermophila (strain SB210) OX=312017 GN=TTHERM_00623030 PE=4 SV=3	1152	176937	0.4	62	44	54	39	1.57
66	I7MK78_TETTS	Flagellar associated protein, putative OS=Tetrahymena thermophila (strain SB210) OX=312017 GN=TTHERM_00440620 PE=4 SV=1	1148	107203	0.45	56	39	42	27	1.94
67	I7LVN8_TETTS	Uncharacterized protein OS=Tetrahymena thermophila (strain SB210) OX=312017 GN=TTHERM_00134930 PE=4 SV=1	1108	61275	0.66	43	35	29	23	4.31
68	I7MEK6_TETTS	Uncharacterized protein OS=Tetrahymena thermophila (strain SB210) OX=312017 GN=TTHERM_00192030 PE=4 SV=1	1106	61193	0.61	70	43	39	29	8.98
69	Q23BQ2_TETTS	Adenylate kinase family protein OS=Tetrahymena thermophila (strain SB210) OX=312017 GN=TTHERM_00227800 PE=3 SV=2	1104	50287	0.71	47	40	29	26	8.04
70	I7MLZ4_TETTS	Coiled-coil lobo-like protein, putative OS=Tetrahymena thermophila (strain SB210) OX=312017 GN=TTHERM_00473320 PE=3 SV=1	1102	101761	0.61	67	45	49	33	3.17
71	Q22Y95_TETTS	Uncharacterized protein OS=Tetrahymena thermophila (strain SB210) OX=312017 GN=TTHERM_00354760 PE=4 SV=2	1101	89987	0.55	47	35	36	29	3.16
72	Q23PZ5_TETTS	Eukaryotic aspartyl protease OS=Tetrahymena thermophila (strain SB210) OX=312017 GN=TTHERM_00462870 PE=3 SV=3	1092	57801	0.65	41	35	21	18	2.77
73	I7M670_TETTS	Uncharacterized protein OS=Tetrahymena thermophila (strain SB210) OX=312017 GN=TTHERM_00691650 PE=4 SV=2	1085	102563	0.5	53	42	40	33	3.13
74	I7MH46_TETTS	Uncharacterized protein OS=Tetrahymena thermophila (strain SB210) OX=312017 GN=TTHERM_00547950 PE=4 SV=2	1079	170347	0.42	65	44	56	40	1.73
75	I7M8Z8_TETTS	EF hand protein OS=Tetrahymena thermophila (strain SB210) OX=312017 GN=TTHERM_00219350 PE=4 SV=2	1079	56618	0.76	59	44	34	29	8.57
76	I7MIZ3_TETTS	Kinesin motor catalytic domain protein OS=Tetrahymena thermophila (strain SB210) OX=312017 GN=TTHERM_00268010 PE=4 SV=2	1068	159210	0.39	72	44	49	35	1.56
77	Q231B6_TETTS	Uncharacterized protein OS=Tetrahymena thermophila (strain SB210) OX=312017 GN=TTHERM_00433410 PE=4 SV=1	1056	60950	0.75	60	40	40	26	6.61
78	W7X4R1_TETTS	Dynein light chain OS=Tetrahymena thermophila (strain SB210) OX=312017 GN=TTHERM_000649439 PE=3 SV=1	1051	10592	0.75	32	28	7	6	21.78
79	W7X994_TETTS	Calpain family cysteine protease OS=Tetrahymena thermophila (strain SB210) OX=312017 GN=TTHERM_000487129 PE=4 SV=1	1034	107925	0.54	52	39	35	27	2.16
80	W7WVU8_TETTS	Flagellar associated protein, putative OS=Tetrahymena thermophila (strain SB210) OX=312017 GN=TTHERM_000495990 PE=4 SV=1	1033	362843	0.25	62	44	56	40	0.6
81	W7XGD1_TETTS	Nucleoside diphosphate kinase OS=Tetrahymena thermophila (strain SB210) OX=312017 GN=TTHERM_000372529 PE=3 SV=1	1018	42962	0.76	67	46	25	20	9.75
82	Q23K58_TETTS	Rab-GAP TBC domain-containing protein OS=Tetrahymena thermophila (strain SB210) OX=312017 GN=TTHERM_00194770 PE=4 SV=2	1016	146465	0.45	63	46	51	40	2.31
83	I7M3F3_TETTS	Radial spokehead protein OS=Tetrahymena thermophila (strain SB210) OX=312017 GN=TTHERM_00444180 PE=4 SV=2	1001	53761	0.75	42	33	24	21	5.2
84	Q22N53_TETTS	Kinase domain protein OS=Tetrahymena thermophila (strain SB210) OX=312017 GN=TTHERM_00214810 PE=4 SV=2	989	39559	0.75	43	34	25	20	12.19
85	I7LWE3_TETTS	AAA family ATPase CDC48 subfamily protein OS=Tetrahymena thermophila (strain SB210) OX=312017 GN=TTHERM_00151820 PE=4 SV=2	988	101255	0.59	53	41	42	34	3.03
86	Q23DC6_TETTS	Progesterone immunomodulatory-binding factor 1, putative OS=Tetrahymena thermophila (strain SB210) OX=312017 GN=TTHERM_00047650 PE=4 SV=3	982	99259	0.66	74	46	55	38	4.14
86	I7MIZ2_TETTS	Uncharacterized protein OS=Tetrahymena thermophila (strain SB210) OX=312017 GN=TTHERM_00469080 PE=4 SV=1	287	84586	0.29	24	12	20	11	0.74
87	I7MN06_TETTS	Tetratricopeptide repeat protein OS=Tetrahymena thermophila (strain SB210) OX=312017 GN=TTHERM_00497260 PE=4 SV=1	979	110459	0.54	56	38	44	30	2.2
88	I7MMP3_TETTS	Regulatory subunit of type II PKA R-subunit family protein OS=Tetrahymena thermophila (strain SB210) OX=312017 GN=TTHERM_00670610 PE=4 SV=1	969	38836	0.3	33	31	8	7	1.15
88	I7MM07_TETTS	EF hand protein OS=Tetrahymena thermophila (strain SB210) OX=312017 GN=TTHERM_00475060 PE=4 SV=1	185	125630	0.19	13	9	13	9	0.36
89	I7MI81_TETTS	STOP protein OS=Tetrahymena thermophila (strain SB210) OX=312017 GN=TTHERM_00145790 PE=4 SV=2	965	62960	0.67	42	37	32	28	5.67
90	Q23JL9_TETTS	STOP protein OS=Tetrahymena thermophila (strain SB210) OX=312017 GN=TTHERM_00758860 PE=4 SV=1	959	38211	0.78	50	33	24	19	10.54
91	Q24C84_TETTS	Tetratricopeptide repeat protein OS=Tetrahymena thermophila (strain SB210) OX=312017 GN=TTHERM_00695880 PE=4 SV=1	957	88201	0.65	53	49	41	38	5.61
92	CF206_TETTS	Cilia- and flagella-associated protein 206 OS=Tetrahymena thermophila (strain SB210) OX=312017 GN=CFAP206 PE=3 SV=1	945	73957	0.62	48	37	37	29	4.34
93	I7LXC8_TETTS	Mapeg family protein OS=Tetrahymena thermophila (strain SB210) OX=312017 GN=TTHERM_00302050 PE=4 SV=2	944	22354	0.3	41	30	5	5	2.1
94	Q23DH9_TETTS	Uncharacterized protein OS=Tetrahymena thermophila (strain SB210) OX=312017 GN=TTHERM_00047120 PE=4 SV=1	939	40198	0.69	47	26	25	17	5.71
95	I7MJG8_TETTS	Calponin-homology (CH) domain-containing protein OS=Tetrahymena thermophila (strain SB210) OX=312017 GN=TTHERM_00188990 PE=4 SV=2	936	201067	0.31	48	37	43	35	1.11
96	Q22D32_TETTS	Carboxy-terminal crystallin fold protein OS=Tetrahymena thermophila (strain SB210) OX=312017 GN=TTHERM_01002860 PE=4 SV=3	932	48408	0.65	29	25	18	16	3.08
97	Q23A99_TETTS	Radial spokehead protein OS=Tetrahymena thermophila (strain SB210) OX=312017 GN=TTHERM_00427590 PE=4 SV=2	926	57139	0.61	44	39	22	20	3.79
98	I7M308_TETTS	Radial spoke 3 protein OS=Tetrahymena thermophila (strain SB210) OX=312017 GN=TTHERM_00566810 PE=3 SV=1	910	80013	0.42	47	36	25	19	1.91
99	Q22YY2_TETTS	C2 domain protein OS=Tetrahymena thermophila (strain SB210) OX=312017 GN=TTHERM_00120890 PE=4 SV=1	908	134819	0.41	49	36	39	30	1.59
100	Q23A15_TETTS	Trichohyalin-plectin-homology domain-containing protein OS=Tetrahymena thermophila (strain SB210) OX=312017 GN=TTHERM_00884620 PE=4 SV=1	905	62867	0.48	64	37	31	21	4.1
101	I7MLR2_TETTS	Uncharacterized protein OS=Tetrahymena thermophila (strain SB210) OX=312017 GN=TTHERM_00492680 PE=4 SV=1	892	56664	0.67	55	34	32	24	6.08
102	I7MHR3_TETTS	Uncharacterized protein OS=Tetrahymena thermophila (strain SB210) OX=312017 GN=TTHERM_00372420 PE=4 SV=1	891	38250	0.65	33	28	21	18	6.36
103	I7M279_TETTS	DNA polymerase delta C4-type zinc-finger protein OS=Tetrahymena thermophila (strain SB210) OX=312017 GN=TTHERM_00137550 PE=4 SV=1	891	31534	0.78	59	39	23	16	11.84
104	Q22FY9_TETTS	EF-hand pair protein OS=Tetrahymena thermophila (strain SB210) OX=312017 GN=TTHERM_00721680 PE=4 SV=3	890	74074	0.52	39	28	31	22	2.56
105	W7XAM8_TETTS	Peptidase c14 caspase catalytic subunit p20 OS=Tetrahymena thermophila (strain SB210) OX=312017 GN=TTHERM_000268328 PE=4 SV=1	887	80002	0.53	43	33	34	27	3.23
105	I7M6E4_TETTS	Peptidase c14 caspase catalytic subunit p20, putative OS=Tetrahymena thermophila (strain SB210) OX=312017 GN=TTHERM_00530060 PE=4 SV=2	47	80060	0.12	7	4	7	4	0.24
106	Q24BP3_TETTS	MSP (Major sperm protein) domain protein OS=Tetrahymena thermophila (strain SB210) OX=312017 GN=TTHERM_01092380 PE=4 SV=2	887	191577	0.28	41	33	35	30	0.96
106	I7M846_TETTS	MSP (Major sperm protein) domain protein OS=Tetrahymena thermophila (strain SB210) OX=312017 GN=TTHERM_00476840 PE=4 SV=2	143	212689	0.07	9	6	8	6	0.13
107	Q22M20_TETTS	Flagellar associated protein OS=Tetrahymena thermophila (strain SB210) OX=312017 GN=TTHERM_00038990 PE=4 SV=1	878	102697	0.49	53	34	43	26	1.95
107	Q235Y4_TETTS	Flagellar associated protein, putative OS=Tetrahymena thermophila (strain SB210) OX=312017 GN=TTHERM_00094070 PE=4 SV=3	595	119428	0.38	57	31	43	24	1.45
108	I7M0L9_TETTS	Uncharacterized protein OS=Tetrahymena thermophila (strain SB210) OX=312017 GN=TTHERM_00373830 PE=4 SV=2	874	46909	0.63	40	27	26	16	3.67
109	Q23FZ3_TETTS	Outer dense fiber protein OS=Tetrahymena thermophila (strain SB210) OX=312017 GN=TTHERM_00077710 PE=4 SV=2	861	46848	0.8	56	36	27	22	8.69
110	I7MG46_TETTS	LRRC48 protein OS=Tetrahymena thermophila (strain SB210) OX=312017 GN=TTHERM_00316370 PE=4 SV=2	861	68043	0.57	43	35	31	27	4.79
111	I7MGV0_TETTS	Poly [ADP-ribose] polymerase OS=Tetrahymena thermophila (strain SB210) OX=312017 GN=TTHERM_00502600 PE=4 SV=2	860	300350	0.3	61	41	55	39	0.75
112	W7XHB0_TETTS	Uncharacterized protein OS=Tetrahymena thermophila (strain SB210) OX=312017 GN=TTHERM_000285449 PE=4 SV=1	853	80496	0.54	45	35	36	28	3.42
113	Q22X14_TETTS	Calponin-homology (CH) domain-containing protein OS=Tetrahymena thermophila (strain SB210) OX=312017 GN=TTHERM_00633390 PE=4 SV=2	850	194806	0.38	63	40	53	33	1.07
114	I7LWZ7_TETTS	WD domain, G-beta repeat protein OS=Tetrahymena thermophila (strain SB210) OX=312017 GN=TTHERM_00446430 PE=4 SV=1	849	105741	0.39	40	32	31	25	1.75
115	Q23FF7_TETTS	Radial spoke head-like protein OS=Tetrahymena thermophila (strain SB210) OX=312017 GN=TTHERM_00378600 PE=4 SV=2	838	26619	0.72	34	29	18	17	13.82
116	Q22Z98_TETTS	Scp-like extracellular protein, putative OS=Tetrahymena thermophila (strain SB210) OX=312017 GN=TTHERM_00112730 PE=4 SV=2	831	79157	0.57	43	29	37	28	3.53
117	Q22E45_TETTS	Uncharacterized protein OS=Tetrahymena thermophila (strain SB210) OX=312017 GN=TTHERM_00895820 PE=4 SV=1	830	55476	0.69	45	34	25	21	5.31
118	Q22SB5_TETTS	Leucine Rich Repeat family protein OS=Tetrahymena thermophila (strain SB210) OX=312017 GN=TTHERM_00006210 PE=4 SV=1	829	76433	0.54	43	29	31	22	2.42
119	Q23YQ8_TETTS	Tumor suppressor mitostatin protein OS=Tetrahymena thermophila (strain SB210) OX=312017 GN=TTHERM_01207630 PE=4 SV=3	827	60615	0.51	59	43	35	25	7.25
120	Q236L2_TETTS	Uncharacterized protein OS=Tetrahymena thermophila (strain SB210) OX=312017 GN=TTHERM_00086850 PE=4 SV=2	827	19943	0.8	38	33	16	15	27.92
121	Q22NC6_TETTS	Transport system kinase OS=Tetrahymena thermophila (strain SB210) OX=312017 GN=TTHERM_00205170 PE=4 SV=2	824	17751	0.75	42	33	13	13	68.86
122	I7M335_TETTS	Kinesin-like protein OS=Tetrahymena thermophila (strain SB210) OX=312017 GN=TTHERM_00502590 PE=3 SV=1	819	83077	0.48	39	29	27	22	2.1
123	I7LV70_TETTS	Meiosis-specific nuclear structural protein 1 OS=Tetrahymena thermophila (strain SB210) OX=312017 GN=TTHERM_00338110 PE=3 SV=1	815	55470	0.61	55	34	34	23	5.82
124	I7M4K0_TETTS	Hect domain RCC1-like protein OS=Tetrahymena thermophila (strain SB210) OX=312017 GN=TTHERM_00647400 PE=4 SV=2	813	111209	0.47	44	33	35	27	1.83
125	W7XCX2_TETTS	Cilia- and flagella-associated protein 45 OS=Tetrahymena thermophila (strain SB210) OX=312017 GN=TTHERM_001164064 PE=3 SV=1	805	59476	0.53	59	35	34	19	3.84
125	Q23DV1_TETTS	Uncharacterized protein OS=Tetrahymena thermophila (strain SB210) OX=312017 GN=TTHERM_00043920 PE=4 SV=2	105	153881	0.1	14	6	14	6	0.18
125	Q23C58_TETTS	PHD zinc finger protein OS=Tetrahymena thermophila (strain SB210) OX=312017 GN=TTHERM_00222270 PE=4 SV=3	31	131091	0.02	3	2	3	2	0.07
126	I7MD94_TETTS	Protein kinase OS=Tetrahymena thermophila (strain SB210) OX=312017 GN=TTHERM_00543590 PE=4 SV=1	800	82330	0.34	37	28	18	16	1.68
127	Q23Q31_TETTS	MSP domain-containing protein OS=Tetrahymena thermophila (strain SB210) OX=312017 GN=TTHERM_00460530 PE=4 SV=2	799	172737	0.36	63	33	46	31	1.16
128	Q23CU1_TETTS	WD repeat protein OS=Tetrahymena thermophila (strain SB210) OX=312017 GN=TTHERM_00052490 PE=4 SV=2	794	171078	0.36	59	38	50	33	1.29
128	Q22RW0_TETTS	WD domain, G-beta repeat protein OS=Tetrahymena thermophila (strain SB210) OX=312017 GN=TTHERM_00011780 PE=4 SV=2	209	169393	0.11	17	9	16	9	0.26
129	Q22MB1_TETTS	Transmembrane protein, putative OS=Tetrahymena thermophila (strain SB210) OX=312017 GN=TTHERM_00037080 PE=4 SV=2	789	85687	0.55	54	37	36	25	2.48
130	Q231F8_TETTS	Radial spokehead protein OS=Tetrahymena thermophila (strain SB210) OX=312017 GN=TTHERM_00430020 PE=4 SV=2	788	34258	0.71	36	26	23	16	6.23
131	I7MKN3_TETTS	Uncharacterized protein OS=Tetrahymena thermophila (strain SB210) OX=312017 GN=TTHERM_00139700 PE=4 SV=1	787	87939	0.48	63	37	42	24	2.72
132	Q232G0_TETTS	Immobilization antigen OS=Tetrahymena thermophila (strain SB210) OX=312017 GN=TTHERM_00594370 PE=4 SV=1	777	31771	0.43	19	16	4	4	0.71
132	Q232G2_TETTS	Immobilization antigen OS=Tetrahymena thermophila (strain SB210) OX=312017 GN=TTHERM_00594350 PE=4 SV=1	507	31791	0.27	14	12	3	3	0.49
133	Q22MP6_TETTS	Tetratricopeptide repeat protein OS=Tetrahymena thermophila (strain SB210) OX=312017 GN=TTHERM_00031760 PE=4 SV=1	776	105882	0.45	37	26	30	21	1.34
133	I7MA29_TETTS	Uncharacterized protein OS=Tetrahymena thermophila (strain SB210) OX=312017 GN=TTHERM_00537180 PE=4 SV=1	711	61861	0.63	45	27	34	20	3.26
134	I7M8U3_TETTS	Transmembrane protein, putative OS=Tetrahymena thermophila (strain SB210) OX=312017 GN=TTHERM_00590150 PE=4 SV=2	773	88594	0.36	39	28	26	18	1.5
135	Q23K06_TETTS	Uncharacterized protein OS=Tetrahymena thermophila (strain SB210) OX=312017 GN=TTHERM_00196280 PE=4 SV=2	771	64509	0.55	39	29	30	25	4.58
136	I7LT80_TETTS	Growth-arrest-specific microtubule-binding protein OS=Tetrahymena thermophila (strain SB210) OX=312017 GN=TTHERM_00649240 PE=3 SV=1	769	56061	0.58	40	29	28	24	5.2
137	Q229S1_TETTS	Dynein regulatory complex protein 1/2 N-terminal domain-containing protein OS=Tetrahymena thermophila (strain SB210) OX=312017 GN=TTHERM_01345750 PE=4 SV=3	766	99304	0.41	48	27	34	22	1.69
138	I7LWP7_TETTS	Cilia- and flagella-associated protein 91 OS=Tetrahymena thermophila (strain SB210) OX=312017 GN=TTHERM_00578560 PE=3 SV=1	766	76042	0.56	37	25	27	20	2.07
139	W7XI81_TETTS	AAA family ATPase OS=Tetrahymena thermophila (strain SB210) OX=312017 GN=TTHERM_000268319 PE=4 SV=1	765	103063	0.55	62	40	46	30	2.78
140	Q22Z53_TETTS	Uncharacterized protein OS=Tetrahymena thermophila (strain SB210) OX=312017 GN=TTHERM_00113180 PE=3 SV=3	762	139672	0.4	43	34	36	29	1.43
141	H4_TETTS	Histone H4 OS=Tetrahymena thermophila (strain SB210) OX=312017 GN=HHF1 PE=1 SV=2	752	11321	0.64	32	27	9	8	37.46
142	I7MLS4_TETTS	Uncharacterized protein OS=Tetrahymena thermophila (strain SB210) OX=312017 GN=TTHERM_00494280 PE=4 SV=1	748	48622	0.7	45	30	26	19	5.29
143	Q23BS4_TETTS	STOP protein OS=Tetrahymena thermophila (strain SB210) OX=312017 GN=TTHERM_00227580 PE=4 SV=2	748	55180	0.6	37	28	22	19	3.69
144	I7LZX2_TETTS	Abnormal spindle-like microcephaly-associated protein ASH domain-containing protein OS=Tetrahymena thermophila (strain SB210) OX=312017 GN=TTHERM_00530270 PE=4 SV=2	748	137078	0.45	50	32	38	25	1.25
145	Q22KW8_TETTS	Uncharacterized protein OS=Tetrahymena thermophila (strain SB210) OX=312017 GN=TTHERM_01060800 PE=4 SV=2	745	46706	0.49	53	33	20	18	4.15
146	W7XDP3_TETTS	Dynein heavy chain 1, axonemal protein OS=Tetrahymena thermophila (strain SB210) OX=312017 GN=TTHERM_001151438 PE=4 SV=1	741	457131	0.17	52	28	50	28	0.3
146	I7MH00_TETTS	Dynein heavy chain 1, axonemal protein OS=Tetrahymena thermophila (strain SB210) OX=312017 GN=TTHERM_00558640 PE=4 SV=2	459	490535	0.1	35	20	33	19	0.18
146	Q22F12_TETTS	Dynein heavy chain 1, axonemal protein OS=Tetrahymena thermophila (strain SB210) OX=312017 GN=TTHERM_00821980 PE=4 SV=2	289	484601	0.09	69	13	30	13	0.12
146	I7LSV4_TETTS	Dynein heavy chain 1, axonemal protein OS=Tetrahymena thermophila (strain SB210) OX=312017 GN=TTHERM_00947430 PE=4 SV=2	154	495466	0.03	13	6	12	6	0.05
147	I7LTL0_TETTS	Sperm-tail PG-rich repeat protein OS=Tetrahymena thermophila (strain SB210) OX=312017 GN=TTHERM_00441950 PE=4 SV=1	736	29481	0.67	27	25	15	14	8.9
148	Q23WL9_TETTS	Uncharacterized protein OS=Tetrahymena thermophila (strain SB210) OX=312017 GN=TTHERM_00924250 PE=4 SV=2	735	180742	0.37	60	39	51	34	1.24
149	I7MKK1_TETTS	Flagellar WD-repeat protein PF20 OS=Tetrahymena thermophila (strain SB210) OX=312017 GN=TTHERM_00134890 PE=4 SV=2	733	68954	0.61	36	29	28	22	3.15
150	Q24BV2_TETTS	Kinase domain protein OS=Tetrahymena thermophila (strain SB210) OX=312017 GN=TTHERM_01049350 PE=4 SV=2	729	39384	0.7	29	25	21	17	5.25
151	Q23RE1_TETTS	Uncharacterized protein OS=Tetrahymena thermophila (strain SB210) OX=312017 GN=TTHERM_00388480 PE=4 SV=2	726	54685	0.62	37	30	27	22	4.99
152	I7M0G1_TETTS	25 kDa calcium-binding protein OS=Tetrahymena thermophila (strain SB210) OX=312017 GN=TTHERM_00068170 PE=4 SV=2	721	33960	0.52	34	27	12	10	4.74
153	I7M9I4_TETTS	Ptype ATPase, putative OS=Tetrahymena thermophila (strain SB210) OX=312017 GN=TTHERM_00565590 PE=4 SV=1	719	31389	0.84	41	35	23	22	18.42
154	Q23QT7_TETTS	Uncharacterized protein OS=Tetrahymena thermophila (strain SB210) OX=312017 GN=TTHERM_00250960 PE=4 SV=1	717	27849	0.68	20	15	13	9	3.56
155	I7MIG5_TETTS	WD repeat WRAP73-like protein, putative OS=Tetrahymena thermophila (strain SB210) OX=312017 GN=TTHERM_00614690 PE=4 SV=2	714	52237	0.52	28	22	20	16	2.68
156	I7M1C5_TETTS	Uncharacterized protein OS=Tetrahymena thermophila (strain SB210) OX=312017 GN=TTHERM_00128280 PE=4 SV=2	713	49082	0.64	44	27	30	21	5.18
156	Q23RD8_TETTS	Transmembrane protein OS=Tetrahymena thermophila (strain SB210) OX=312017 GN=TTHERM_00388510 PE=4 SV=2	83	100019	0.13	16	2	14	2	0.09
157	Q24GK8_TETTS	Uncharacterized protein OS=Tetrahymena thermophila (strain SB210) OX=312017 GN=TTHERM_00725820 PE=4 SV=1	712	45608	0.56	33	24	24	19	5.46
158	Q23QF3_TETTS	Endo-1,4-beta-xylanase xylA OS=Tetrahymena thermophila (strain SB210) OX=312017 GN=TTHERM_00257250 PE=4 SV=2	711	144404	0.28	28	20	24	17	0.66
159	H2B1_TETTS	Histone H2B.1 OS=Tetrahymena thermophila (strain SB210) OX=312017 GN=HTB1 PE=1 SV=2	710	13581	0.5	34	24	9	9	28.3
160	Q235M9_TETTS	Uncharacterized protein OS=Tetrahymena thermophila (strain SB210) OX=312017 GN=TTHERM_01052990 PE=4 SV=2	707	17786	0.76	36	25	10	8	7.36
161	W7X6U6_TETTS	Uncharacterized protein OS=Tetrahymena thermophila (strain SB210) OX=312017 GN=TTHERM_001016199 PE=4 SV=1	705	81020	0.45	35	22	28	19	1.72
162	Q23FF9_TETTS	Actin OS=Tetrahymena thermophila (strain SB210) OX=312017 GN=TTHERM_00378580 PE=3 SV=3	703	45487	0.72	31	28	22	19	5.48
163	I7LXM9_TETTS	Uncharacterized protein OS=Tetrahymena thermophila (strain SB210) OX=312017 GN=TTHERM_00685990 PE=4 SV=2	691	80399	0.46	41	26	31	21	2.22
164	W7X9F7_TETTS	Sperm-tail PG-rich repeat protein OS=Tetrahymena thermophila (strain SB210) OX=312017 GN=TTHERM_000441959 PE=4 SV=1	691	32043	0.7	42	32	20	16	8.44
165	I7MLH8_TETTS	Dpy-30 motif protein OS=Tetrahymena thermophila (strain SB210) OX=312017 GN=TTHERM_00558060 PE=4 SV=2	688	88617	0.53	47	30	30	21	1.75
166	I7LX98_TETTS	Uncharacterized protein OS=Tetrahymena thermophila (strain SB210) OX=312017 GN=TTHERM_00298350 PE=4 SV=2	688	75812	0.55	36	26	31	24	3.09
167	Q24DJ0_TETTS	Coiled-coil protein, putative OS=Tetrahymena thermophila (strain SB210) OX=312017 GN=TTHERM_00971830 PE=4 SV=1	672	60619	0.5	36	26	25	21	3.38
168	W7XHG5_TETTS	Beige/BEACH domain protein OS=Tetrahymena thermophila (strain SB210) OX=312017 GN=TTHERM_000702269 PE=4 SV=1	671	80109	0.56	44	28	35	23	2.41
169	W7X429_TETTS	EPI21 protein OS=Tetrahymena thermophila (strain SB210) OX=312017 GN=TTHERM_000481318 PE=4 SV=1	665	42767	0.23	25	19	9	7	1.01
169	I7MEM4_TETTS	Uncharacterized protein OS=Tetrahymena thermophila (strain SB210) OX=312017 GN=TTHERM_00481300 PE=4 SV=1	396	32769	0.27	19	16	9	9	2.21
170	W7XBY3_TETTS	Scp-like extracellular protein, putative OS=Tetrahymena thermophila (strain SB210) OX=312017 GN=TTHERM_000439109 PE=4 SV=1	660	84242	0.47	32	24	29	22	2.05
171	I7M1R2_TETTS	F-box/LRR protein OS=Tetrahymena thermophila (strain SB210) OX=312017 GN=TTHERM_00339720 PE=4 SV=2	657	61664	0.57	41	30	27	21	3.57
172	I7LXY5_TETTS	Kinesin motor domain protein OS=Tetrahymena thermophila (strain SB210) OX=312017 GN=TTHERM_00841200 PE=4 SV=2	649	66089	0.45	40	30	29	20	2.64
173	Q23JZ6_TETTS	WD domain, G-beta repeat protein OS=Tetrahymena thermophila (strain SB210) OX=312017 GN=TTHERM_00196380 PE=4 SV=1	648	83622	0.5	29	23	22	18	1.64
174	Q24DP2_TETTS	Uncharacterized protein OS=Tetrahymena thermophila (strain SB210) OX=312017 GN=TTHERM_00790950 PE=4 SV=2	647	81011	0.57	54	35	42	30	4.13
174	A4VD36_TETTS	NLI interacting factor-like phosphatase OS=Tetrahymena thermophila (strain SB210) OX=312017 GN=TTHERM_00351169 PE=4 SV=2	99	64531	0.21	9	5	8	5	0.39
175	I7ME27_TETTS	Uncharacterized protein OS=Tetrahymena thermophila (strain SB210) OX=312017 GN=TTHERM_00521980 PE=4 SV=2	642	318466	0.18	49	26	42	23	0.36
176	Q22KC9_TETTS	Armadillo/beta-catenin repeat protein OS=Tetrahymena thermophila (strain SB210) OX=312017 GN=TTHERM_00313520 PE=4 SV=2	640	65216	0.59	38	28	27	21	2.95
177	I7M740_TETTS	Uncharacterized protein OS=Tetrahymena thermophila (strain SB210) OX=312017 GN=TTHERM_00372430 PE=4 SV=1	638	30452	0.55	31	26	15	13	6.02
178	Q22D31_TETTS	Carboxy-terminal crystallin fold protein OS=Tetrahymena thermophila (strain SB210) OX=312017 GN=TTHERM_01002870 PE=4 SV=3	638	48661	0.56	23	21	18	16	3.06
179	Q22EG4_TETTS	Uncharacterized protein OS=Tetrahymena thermophila (strain SB210) OX=312017 GN=TTHERM_00827050 PE=4 SV=2	637	109199	0.39	36	21	29	18	1.02
179	Q22N59_TETTS	LisH domain-containing protein OS=Tetrahymena thermophila (strain SB210) OX=312017 GN=TTHERM_00214750 PE=4 SV=2	267	116244	0.2	18	11	17	11	0.5
180	Q23YW7_TETTS	Growth-arrest-specific microtubule-binding protein OS=Tetrahymena thermophila (strain SB210) OX=312017 GN=TTHERM_00857910 PE=3 SV=1	631	55253	0.48	39	28	28	19	3.67
181	I7MA06_TETTS	Coiled-coil flagellar protein, putative OS=Tetrahymena thermophila (strain SB210) OX=312017 GN=TTHERM_00446450 PE=4 SV=2	630	110453	0.43	55	28	41	22	1.44
182	CF251_TETTS	Cilia- and flagella-associated protein 251 OS=Tetrahymena thermophila (strain SB210) OX=312017 GN=CFAP251 PE=4 SV=2	630	115454	0.31	29	21	25	19	1.02
183	W7XE68_TETTS	Uncharacterized protein OS=Tetrahymena thermophila (strain SB210) OX=312017 GN=TTHERM_000028908 PE=4 SV=1	627	62575	0.57	30	19	25	17	2.18
184	I7MHF2_TETTS	Uncharacterized protein OS=Tetrahymena thermophila (strain SB210) OX=312017 GN=TTHERM_00492760 PE=4 SV=2	626	39246	0.59	35	25	20	15	6.8
185	Q23K19_TETTS	Cyclic nucleotide-binding domain protein OS=Tetrahymena thermophila (strain SB210) OX=312017 GN=TTHERM_00196150 PE=4 SV=3	625	39703	0.73	30	25	18	16	5.85
186	I7M9L5_TETTS	Radial spokehead protein OS=Tetrahymena thermophila (strain SB210) OX=312017 GN=TTHERM_00502580 PE=4 SV=2	625	57313	0.45	20	16	14	12	1.44
187	I7MI96_TETTS	Uncharacterized protein OS=Tetrahymena thermophila (strain SB210) OX=312017 GN=TTHERM_00146220 PE=4 SV=2	624	57983	0.52	32	23	23	19	3.69
188	Q24BV4_TETTS	Uncharacterized protein OS=Tetrahymena thermophila (strain SB210) OX=312017 GN=TTHERM_01049330 PE=4 SV=1	621	20124	0.66	24	20	10	8	11.3
189	Q22KL0_TETTS	Endo-1,4-beta-xylanase xylA OS=Tetrahymena thermophila (strain SB210) OX=312017 GN=TTHERM_00312710 PE=4 SV=2	619	103338	0.43	32	22	26	18	1.11
190	W7XEY0_TETTS	Uncharacterized protein OS=Tetrahymena thermophila (strain SB210) OX=312017 GN=TTHERM_000945249 PE=4 SV=1	615	81512	0.53	42	30	33	25	2.71
191	I7M0B4_TETTS	Sperm-tail PG-rich repeat protein OS=Tetrahymena thermophila (strain SB210) OX=312017 GN=TTHERM_00549640 PE=4 SV=2	615	39027	0.55	25	23	17	17	6.89
192	Q23DT3_TETTS	Serine/Threonine kinase OS=Tetrahymena thermophila (strain SB210) OX=312017 GN=TTHERM_00046080 PE=4 SV=1	615	74710	0.56	31	26	25	20	2.14
193	I7LTD0_TETTS	STOP protein OS=Tetrahymena thermophila (strain SB210) OX=312017 GN=TTHERM_00529730 PE=4 SV=2	614	69972	0.46	36	26	25	20	2.39
194	Q236M7_TETTS	MORN motif protein OS=Tetrahymena thermophila (strain SB210) OX=312017 GN=TTHERM_00086700 PE=4 SV=2	610	87769	0.54	35	25	30	23	2.06
195	I7LV00_TETTS	MSP (Major sperm protein) domain protein OS=Tetrahymena thermophila (strain SB210) OX=312017 GN=TTHERM_00189530 PE=4 SV=2	608	104230	0.37	30	24	26	21	1.37
196	Q23WS8_TETTS	Uncharacterized protein OS=Tetrahymena thermophila (strain SB210) OX=312017 GN=TTHERM_00777270 PE=4 SV=1	607	35987	0.73	28	26	14	13	4.22
197	W7XGK2_TETTS	phosphopyruvate hydratase OS=Tetrahymena thermophila (strain SB210) OX=312017 GN=TTHERM_000474969 PE=3 SV=1	605	57572	0.65	32	24	26	21	4.09
198	I7MF99_TETTS	Outer dense fiber protein OS=Tetrahymena thermophila (strain SB210) OX=312017 GN=TTHERM_00825370 PE=4 SV=2	600	46525	0.78	28	21	22	17	4.19
199	I7MGE6_TETTS	Uncharacterized protein OS=Tetrahymena thermophila (strain SB210) OX=312017 GN=TTHERM_00149950 PE=4 SV=1	599	78787	0.49	33	23	28	21	2.12
200	Q22GH2_TETTS	Uncharacterized protein OS=Tetrahymena thermophila (strain SB210) OX=312017 GN=TTHERM_00703510 PE=4 SV=3	591	48804	0.6	26	21	21	17	3.4
201	Q22KK0_TETTS	Flagellar associated protein OS=Tetrahymena thermophila (strain SB210) OX=312017 GN=TTHERM_00312810 PE=4 SV=1	590	42826	0.61	34	27	26	19	6.27
202	Q240R1_TETTS	Granule lattice protein OS=Tetrahymena thermophila (strain SB210) OX=312017 GN=TTHERM_00624720 PE=4 SV=3	589	43236	0.32	22	19	13	13	2.59
203	Q22SM5_TETTS	Uncharacterized protein OS=Tetrahymena thermophila (strain SB210) OX=312017 GN=TTHERM_00001120 PE=4 SV=2	589	70445	0.52	34	22	29	18	2.16
204	Q22M31_TETTS	Carboxy-terminal crystallin fold protein 9p OS=Tetrahymena thermophila (strain SB210) OX=312017 GN=TTHERM_00038880 PE=4 SV=2	585	51110	0.54	15	13	13	11	1.5
205	Q24C62_TETTS	Uncharacterized protein OS=Tetrahymena thermophila (strain SB210) OX=312017 GN=TTHERM_00697090 PE=4 SV=3	580	113683	0.4	35	24	32	24	1.47
206	Q23YC0_TETTS	EF-hand pair protein OS=Tetrahymena thermophila (strain SB210) OX=312017 GN=TTHERM_00899430 PE=4 SV=2	580	87942	0.41	26	16	24	15	1.18
207	Q22X54_TETTS	Uncharacterized protein OS=Tetrahymena thermophila (strain SB210) OX=312017 GN=TTHERM_00632990 PE=4 SV=1	577	96584	0.41	31	20	27	18	1.22
208	Q23QG1_TETTS	Uncharacterized protein OS=Tetrahymena thermophila (strain SB210) OX=312017 GN=TTHERM_00257170 PE=4 SV=2	576	85163	0.39	25	19	23	17	1.35
209	Q24GZ2_TETTS	Centrosomal protein, putative OS=Tetrahymena thermophila (strain SB210) OX=312017 GN=TTHERM_01457090 PE=4 SV=1	576	44736	0.7	35	27	27	22	7.91
210	Q22GV3_TETTS	CDP-alcohol phosphatidyltransferase family protein OS=Tetrahymena thermophila (strain SB210) OX=312017 GN=TTHERM_00656030 PE=4 SV=3	576	239200	0.26	45	28	42	27	0.62
211	W7X447_TETTS	EF hand protein, putative OS=Tetrahymena thermophila (strain SB210) OX=312017 GN=TTHERM_000535459 PE=4 SV=1	570	56349	0.59	25	21	19	16	2.35
212	Q22BH4_TETTS	Uncharacterized protein OS=Tetrahymena thermophila (strain SB210) OX=312017 GN=TTHERM_01100380 PE=4 SV=2	568	48659	0.6	39	22	21	18	3.83
213	I7MD32_TETTS	Uncharacterized protein OS=Tetrahymena thermophila (strain SB210) OX=312017 GN=TTHERM_00471850 PE=4 SV=2	563	29073	0.61	27	23	13	12	6.66
214	A4VD56_TETTS	Uncharacterized protein OS=Tetrahymena thermophila (strain SB210) OX=312017 GN=TTHERM_00502359 PE=4 SV=1	560	30540	0.71	35	24	19	16	9.57
215	I7M2F8_TETTS	H(+)-exporting diphosphatase OS=Tetrahymena thermophila (strain SB210) OX=312017 GN=TTHERM_00218790 PE=3 SV=1	553	79843	0.21	18	15	14	12	0.9
216	I7LUL4_TETTS	Uncharacterized protein OS=Tetrahymena thermophila (strain SB210) OX=312017 GN=TTHERM_00522810 PE=4 SV=1	553	27601	0.78	62	35	19	17	12.46
217	Q22CE2_TETTS	STOP protein OS=Tetrahymena thermophila (strain SB210) OX=312017 GN=TTHERM_01044770 PE=3 SV=1	552	32769	0.69	37	26	18	16	6.93
218	Q22CB2_TETTS	Uncharacterized protein OS=Tetrahymena thermophila (strain SB210) OX=312017 GN=TTHERM_01054390 PE=4 SV=2	552	182213	0.35	46	23	43	23	0.72
219	I7LV58_TETTS	Calponin-like domain protein OS=Tetrahymena thermophila (strain SB210) OX=312017 GN=TTHERM_00334410 PE=4 SV=2	549	358631	0.19	39	25	36	22	0.3
220	Q236P7_TETTS	Uncharacterized protein OS=Tetrahymena thermophila (strain SB210) OX=312017 GN=TTHERM_00085510 PE=4 SV=2	546	44427	0.64	31	23	23	16	4.61
221	Q233G5_TETTS	STOP protein OS=Tetrahymena thermophila (strain SB210) OX=312017 GN=TTHERM_00392840 PE=4 SV=1	546	41386	0.69	32	20	21	13	2.8
222	I7MCU6_TETTS	Uncharacterized protein OS=Tetrahymena thermophila (strain SB210) OX=312017 GN=TTHERM_00585100 PE=4 SV=2	542	56531	0.45	23	19	15	13	1.67
223	I7LTG8_TETTS	MORN motif protein OS=Tetrahymena thermophila (strain SB210) OX=312017 GN=TTHERM_00486680 PE=4 SV=1	541	46171	0.69	39	21	30	17	3.79
224	Q22WR6_TETTS	Sperm-tail PG-rich repeat protein OS=Tetrahymena thermophila (strain SB210) OX=312017 GN=TTHERM_00974270 PE=4 SV=2	540	28982	0.74	44	29	17	15	9.34
225	Q23W22_TETTS	Uncharacterized protein OS=Tetrahymena thermophila (strain SB210) OX=312017 GN=TTHERM_00794090 PE=4 SV=2	540	79179	0.55	36	25	27	22	2.28
226	I7MCW2_TETTS	MORN motif protein OS=Tetrahymena thermophila (strain SB210) OX=312017 GN=TTHERM_00529880 PE=4 SV=2	540	48561	0.5	22	17	16	13	2.13
227	Q22AP1_TETTS	Ankyrin repeat protein OS=Tetrahymena thermophila (strain SB210) OX=312017 GN=TTHERM_01179840 PE=4 SV=1	539	66346	0.44	25	21	22	19	2.62
228	Q23J59_TETTS	Cell surface immobilization antigen SerH6, putative OS=Tetrahymena thermophila (strain SB210) OX=312017 GN=TTHERM_00491130 PE=4 SV=1	539	11666	0.5	7	7	2	2	1.03
229	I7MJH2_TETTS	Uncharacterized protein OS=Tetrahymena thermophila (strain SB210) OX=312017 GN=TTHERM_00189090 PE=4 SV=2	539	148922	0.23	20	18	18	16	0.58
230	Q23DN2_TETTS	Uncharacterized protein OS=Tetrahymena thermophila (strain SB210) OX=312017 GN=TTHERM_00046590 PE=4 SV=2	537	156257	0.27	34	19	31	18	0.64
231	I7MJ23_TETTS	WD repeat protein OS=Tetrahymena thermophila (strain SB210) OX=312017 GN=TTHERM_00836640 PE=4 SV=1	537	71325	0.38	21	17	18	16	1.6
232	Q22UW5_TETTS	Kinase domain protein OS=Tetrahymena thermophila (strain SB210) OX=312017 GN=TTHERM_00577380 PE=4 SV=1	536	43923	0.6	25	20	21	18	4.18
233	I7M6R0_TETTS	Sperm-tail PG-rich repeat protein OS=Tetrahymena thermophila (strain SB210) OX=312017 GN=TTHERM_00420710 PE=4 SV=2	534	68733	0.39	22	19	17	14	1.39
234	I7MGN3_TETTS	DnaJ (Hsp40) family B protein OS=Tetrahymena thermophila (strain SB210) OX=312017 GN=TTHERM_00471260 PE=4 SV=1	527	38412	0.6	27	18	21	16	4.86
235	I7MCE9_TETTS	STOP protein OS=Tetrahymena thermophila (strain SB210) OX=312017 GN=TTHERM_00825630 PE=4 SV=1	525	61637	0.46	20	14	16	11	1.14
236	Q239J4_TETTS	Uncharacterized protein OS=Tetrahymena thermophila (strain SB210) OX=312017 GN=TTHERM_01227760 PE=4 SV=3	521	19931	0.65	21	17	7	6	2.53
237	Q22HI7_TETTS	C1q domain-containing protein OS=Tetrahymena thermophila (strain SB210) OX=312017 GN=TTHERM_00637160 PE=4 SV=1	519	91391	0.46	34	23	31	22	1.8
238	I7MAA4_TETTS	Uncharacterized protein OS=Tetrahymena thermophila (strain SB210) OX=312017 GN=TTHERM_00459450 PE=4 SV=2	518	464908	0.12	46	17	43	17	0.17
239	Q24IL2_TETTS	Camsap CH domain protein OS=Tetrahymena thermophila (strain SB210) OX=312017 GN=TTHERM_00919620 PE=4 SV=1	518	105517	0.35	27	20	24	19	1.16
240	I7MCF6_TETTS	Uncharacterized protein OS=Tetrahymena thermophila (strain SB210) OX=312017 GN=TTHERM_00823650 PE=4 SV=1	516	19602	0.84	27	23	13	12	12
241	W7X7Q9_TETTS	Uncharacterized protein OS=Tetrahymena thermophila (strain SB210) OX=312017 GN=TTHERM_000530016 PE=4 SV=1	515	126313	0.38	40	22	33	19	0.97
242	I7MMU5_TETTS	Coiled-coil protein, putative OS=Tetrahymena thermophila (strain SB210) OX=312017 GN=TTHERM_00690020 PE=4 SV=2	515	48829	0.53	35	22	25	16	3.4
242	Q22WZ7_TETTS	Uncharacterized protein OS=Tetrahymena thermophila (strain SB210) OX=312017 GN=TTHERM_00633560 PE=4 SV=1	319	67500	0.33	21	13	19	11	1
243	I7M2G0_TETTS	Sperm-tail PG-rich repeat protein OS=Tetrahymena thermophila (strain SB210) OX=312017 GN=TTHERM_00218910 PE=4 SV=1	512	33571	0.61	32	24	20	15	7.58
244	I7M9S5_TETTS	C3H1-type domain-containing protein OS=Tetrahymena thermophila (strain SB210) OX=312017 GN=TTHERM_00348140 PE=4 SV=2	504	240686	0.25	46	27	44	27	0.62
245	W7XHA5_TETTS	Rtdr1-prov protein, putative OS=Tetrahymena thermophila (strain SB210) OX=312017 GN=TTHERM_000773538 PE=4 SV=1	504	40985	0.61	25	17	19	14	3.27
246	Q22UJ0_TETTS	WD40 domain protein OS=Tetrahymena thermophila (strain SB210) OX=312017 GN=TTHERM_00554350 PE=4 SV=2	501	42875	0.59	24	18	17	13	2.63
247	Q22X16_TETTS	EF-hand domain-containing protein OS=Tetrahymena thermophila (strain SB210) OX=312017 GN=TTHERM_00633370 PE=4 SV=3	499	65813	0.5	29	17	24	15	1.64
248	I7M493_TETTS	Uncharacterized protein OS=Tetrahymena thermophila (strain SB210) OX=312017 GN=TTHERM_00780680 PE=4 SV=1	497	79503	0.42	29	26	21	19	1.78
249	I7MIS3_TETTS	EF hand protein OS=Tetrahymena thermophila (strain SB210) OX=312017 GN=TTHERM_00242230 PE=4 SV=1	494	95411	0.41	28	20	23	17	1.14
250	I7MA87_TETTS	Adenylate kinase OS=Tetrahymena thermophila (strain SB210) OX=312017 GN=TTHERM_00455540 PE=4 SV=1	493	50918	0.59	24	20	19	16	2.81
251	Q23G18_TETTS	Uncharacterized protein OS=Tetrahymena thermophila (strain SB210) OX=312017 GN=TTHERM_00077460 PE=4 SV=3	490	53742	0.54	30	23	25	19	3.51
252	I7MMU7_TETTS	33 kDa inner dynein arm light chain, axonemal protein OS=Tetrahymena thermophila (strain SB210) OX=312017 GN=TTHERM_00841210 PE=4 SV=1	489	28513	0.69	20	15	14	10	3.4
253	Q22CT6_TETTS	Uncharacterized protein OS=Tetrahymena thermophila (strain SB210) OX=312017 GN=TTHERM_01016050 PE=4 SV=2	489	26275	0.74	17	17	14	14	8.47
254	Q23ME2_TETTS	Uncharacterized protein OS=Tetrahymena thermophila (strain SB210) OX=312017 GN=TTHERM_00621170 PE=4 SV=3	486	53295	0.53	23	18	18	14	2.06
255	Q24FW1_TETTS	CAF1 family ribonuclease OS=Tetrahymena thermophila (strain SB210) OX=312017 GN=TTHERM_00940340 PE=4 SV=3	480	86091	0.41	28	22	23	19	1.57
256	Q23JN0_TETTS	MORN motif protein OS=Tetrahymena thermophila (strain SB210) OX=312017 GN=TTHERM_00757760 PE=4 SV=3	478	48553	0.58	21	16	16	13	2.13
257	I7LX35_TETTS	Dpy-30 motif protein OS=Tetrahymena thermophila (strain SB210) OX=312017 GN=TTHERM_00474460 PE=4 SV=2	476	65323	0.6	35	23	29	18	2.24
258	I7M5Z4_TETTS	Flagellar associated protein OS=Tetrahymena thermophila (strain SB210) OX=312017 GN=TTHERM_00773210 PE=4 SV=2	475	42096	0.41	15	12	12	10	1.75
259	Q23K94_TETTS	EF-hand pair protein OS=Tetrahymena thermophila (strain SB210) OX=312017 GN=TTHERM_00194410 PE=4 SV=2	475	261771	0.21	47	22	45	22	0.43
260	I7MLH9_TETTS	STOP protein OS=Tetrahymena thermophila (strain SB210) OX=312017 GN=TTHERM_00558120 PE=4 SV=2	474	39736	0.63	24	17	18	14	3.47
261	W7XH07_TETTS	Transmembrane protein OS=Tetrahymena thermophila (strain SB210) OX=312017 GN=TTHERM_000849319 PE=4 SV=1	473	56473	0.31	22	17	11	10	1.29
262	Q24GN6_TETTS	Uncharacterized protein OS=Tetrahymena thermophila (strain SB210) OX=312017 GN=TTHERM_00977740 PE=4 SV=3	473	87879	0.39	54	24	34	19	1.78
263	Q234M4_TETTS	Kinase domain protein OS=Tetrahymena thermophila (strain SB210) OX=312017 GN=TTHERM_00102740 PE=4 SV=3	471	66249	0.45	24	17	20	16	1.99
264	Q245H5_TETTS	Calponin-homology (CH) domain-containing protein OS=Tetrahymena thermophila (strain SB210) OX=312017 GN=TTHERM_00731370 PE=4 SV=2	471	202456	0.15	20	14	19	13	0.32
265	W7X3S1_TETTS	Uncharacterized protein OS=Tetrahymena thermophila (strain SB210) OX=312017 GN=TTHERM_001001529 PE=4 SV=1	465	48817	0.46	21	18	12	11	1.85
266	I7LV93_TETTS	IC97/Casc1 N-terminal domain-containing protein OS=Tetrahymena thermophila (strain SB210) OX=312017 GN=TTHERM_00437360 PE=3 SV=2	464	86449	0.43	33	26	28	21	1.82
267	Q234T6_TETTS	MSP domain-containing protein OS=Tetrahymena thermophila (strain SB210) OX=312017 GN=TTHERM_00101130 PE=4 SV=2	462	197133	0.25	36	23	31	21	0.58
268	Q23TB8_TETTS	3-hydroxyacyl-CoA dehydrogenase OS=Tetrahymena thermophila (strain SB210) OX=312017 GN=TTHERM_00666640 PE=3 SV=1	462	32673	0.5	15	13	10	9	2.22
268	RL36_TETTS	Large ribosomal subunit protein eL36 OS=Tetrahymena thermophila (strain SB210) OX=312017 GN=RPL36 PE=1 SV=1	65	11663	0.32	5	4	4	3	1.9
269	Q240R7_TETTS	Protofilament ribbon protein OS=Tetrahymena thermophila (strain SB210) OX=312017 GN=TTHERM_00624660 PE=1 SV=3	462	34368	0.53	23	17	16	11	3.96
270	I7M772_TETTS	Uncharacterized protein OS=Tetrahymena thermophila (strain SB210) OX=312017 GN=TTHERM_00561710 PE=4 SV=1	454	15612	0.81	15	14	11	11	17.82
271	Q237C4_TETTS	Dpy-30 motif protein OS=Tetrahymena thermophila (strain SB210) OX=312017 GN=TTHERM_00082260 PE=4 SV=1	452	13771	0.82	15	15	6	6	5.13
272	A4VD15_TETTS	Dynein regulatory complex protein 10 OS=Tetrahymena thermophila (strain SB210) OX=312017 GN=TTHERM_00535929 PE=3 SV=2	449	51400	0.38	23	18	19	14	2.47
273	Q23RF2_TETTS	Oxygen-in-dependent coproporphyrinogen III family protein, putative OS=Tetrahymena thermophila (strain SB210) OX=312017 GN=TTHERM_00388370 PE=4 SV=2	448	32762	0.6	29	19	16	11	5.12
273	Q22ZD1_TETTS	Oxygen-in-dependent coproporphyrinogen III family protein, putative OS=Tetrahymena thermophila (strain SB210) OX=312017 GN=TTHERM_00112400 PE=4 SV=4	221	38804	0.34	17	10	12	6	0.93
274	I7M6W7_TETTS	IQ calmodulin-binding motif protein OS=Tetrahymena thermophila (strain SB210) OX=312017 GN=TTHERM_00059100 PE=4 SV=2	448	191504	0.25	36	22	34	21	0.64
275	I7MCW0_TETTS	Fop amine-terminal dimerization domain protein OS=Tetrahymena thermophila (strain SB210) OX=312017 GN=TTHERM_00529770 PE=3 SV=1	445	19602	0.46	9	9	6	6	2.61
276	Q233H6_TETTS	Outer dynein arm docking complex protein oda protein OS=Tetrahymena thermophila (strain SB210) OX=312017 GN=TTHERM_00392730 PE=1 SV=3	442	63367	0.41	24	18	22	16	1.94
277	Q22M16_TETTS	EF hand protein OS=Tetrahymena thermophila (strain SB210) OX=312017 GN=TTHERM_00039030 PE=4 SV=2	442	80455	0.31	19	14	18	13	0.99
278	I7LY02_TETTS	SWIM-type domain-containing protein OS=Tetrahymena thermophila (strain SB210) OX=312017 GN=TTHERM_00682980 PE=4 SV=1	441	26670	0.61	24	17	15	9	3.17
279	Q23NK3_TETTS	Uncharacterized protein OS=Tetrahymena thermophila (strain SB210) OX=312017 GN=TTHERM_00752170 PE=4 SV=1	440	19373	0.75	18	15	11	10	7.68
280	Q23D77_TETTS	EF-hand protein OS=Tetrahymena thermophila (strain SB210) OX=312017 GN=TTHERM_00049140 PE=4 SV=2	440	196196	0.23	39	25	37	24	0.69
281	Q22YZ5_TETTS	Uncharacterized protein OS=Tetrahymena thermophila (strain SB210) OX=312017 GN=TTHERM_00118740 PE=4 SV=2	437	37302	0.63	27	18	19	11	2.5
282	Q23S05_TETTS	Dynein regulatory complex protein 9 OS=Tetrahymena thermophila (strain SB210) OX=312017 GN=TTHERM_00625950 PE=4 SV=1	435	44992	0.5	31	19	24	14	2.76
283	I7LUX8_TETTS	LRR and guanylate kinase domain protein OS=Tetrahymena thermophila (strain SB210) OX=312017 GN=TTHERM_00188400 PE=4 SV=1	435	53149	0.51	26	21	20	16	2.6
284	Q24IJ6_TETTS	Tetratricopeptide repeat protein OS=Tetrahymena thermophila (strain SB210) OX=312017 GN=TTHERM_00920770 PE=4 SV=1	433	60200	0.32	15	14	14	14	1.7
285	Q236L3_TETTS	EF-hand protein OS=Tetrahymena thermophila (strain SB210) OX=312017 GN=TTHERM_00086840 PE=4 SV=1	428	99982	0.38	30	22	25	18	1.16
286	I7M9W2_TETTS	EF hand protein OS=Tetrahymena thermophila (strain SB210) OX=312017 GN=TTHERM_00492840 PE=4 SV=2	428	66798	0.55	31	21	27	19	2.36
287	I7M2C6_TETTS	EF hand protein OS=Tetrahymena thermophila (strain SB210) OX=312017 GN=TTHERM_00660320 PE=1 SV=1	427	35223	0.54	17	13	14	10	2.77
288	I7MHJ2_TETTS	Uncharacterized protein OS=Tetrahymena thermophila (strain SB210) OX=312017 GN=TTHERM_00494830 PE=4 SV=1	426	46273	0.53	20	13	17	12	2.01
289	I7M8Q8_TETTS	Transmembrane protein OS=Tetrahymena thermophila (strain SB210) OX=312017 GN=TTHERM_00136490 PE=4 SV=2	426	73765	0.39	31	17	21	14	1.25
290	I7M8Q9_TETTS	Kinesin-like protein OS=Tetrahymena thermophila (strain SB210) OX=312017 GN=TTHERM_00137540 PE=3 SV=2	424	107405	0.27	20	16	16	13	0.68
290	I7MDZ5_TETTS	Kinesin-like protein OS=Tetrahymena thermophila (strain SB210) OX=312017 GN=TTHERM_00297200 PE=3 SV=1	138	86540	0.15	12	7	7	6	0.34
290	I7MJT9_TETTS	Kinesin-like protein OS=Tetrahymena thermophila (strain SB210) OX=312017 GN=TTHERM_00481220 PE=3 SV=1	53	85231	0.11	6	2	6	2	0.11
291	A4VDZ5_TETTS	RIB43A protein OS=Tetrahymena thermophila (strain SB210) OX=312017 GN=TTHERM_00641119 PE=1 SV=1	424	17334	0.64	35	23	11	8	10.22
292	W7WWA2_TETTS	WD40 domain protein OS=Tetrahymena thermophila (strain SB210) OX=312017 GN=TTHERM_000681920 PE=4 SV=1	424	152552	0.26	30	18	29	18	0.66
293	Q24CL2_TETTS	Kinase domain protein OS=Tetrahymena thermophila (strain SB210) OX=312017 GN=TTHERM_01220370 PE=4 SV=2	424	40014	0.4	15	14	10	9	1.6
294	I7MJK1_TETTS	Macronuclear actin OS=Tetrahymena thermophila (strain SB210) OX=312017 GN=TTHERM_00190950 PE=3 SV=1	423	42528	0.55	25	17	15	11	2.67
295	W7X133_TETTS	FHA domain-containing protein OS=Tetrahymena thermophila (strain SB210) OX=312017 GN=TTHERM_001109849 PE=4 SV=1	422	95123	0.41	28	19	25	18	1.25
296	I7M609_TETTS	Kelch motif protein OS=Tetrahymena thermophila (strain SB210) OX=312017 GN=TTHERM_00760390 PE=4 SV=1	421	48172	0.49	23	20	16	14	2.76
297	Q22TZ7_TETTS	Sperm-tail PG-rich repeat protein OS=Tetrahymena thermophila (strain SB210) OX=312017 GN=TTHERM_00264850 PE=3 SV=2	418	36640	0.59	30	21	19	16	6.17
298	Q24C59_TETTS	B-box zinc finger protein OS=Tetrahymena thermophila (strain SB210) OX=312017 GN=TTHERM_00697130 PE=4 SV=2	417	62525	0.44	20	13	18	12	1.27
299	W7XBA7_TETTS	Uncharacterized protein OS=Tetrahymena thermophila (strain SB210) OX=312017 GN=TTHERM_000497689 PE=4 SV=1	417	40018	0.62	21	13	18	10	1.89
300	I7MFP6_TETTS	Uncharacterized protein OS=Tetrahymena thermophila (strain SB210) OX=312017 GN=TTHERM_00220800 PE=3 SV=2	416	19668	0.79	14	13	12	12	12
301	Q22V20_TETTS	Uncharacterized protein OS=Tetrahymena thermophila (strain SB210) OX=312017 GN=TTHERM_00576790 PE=4 SV=2	414	97059	0.43	33	19	30	18	1.21
302	Q24C99_TETTS	Kinase domain protein OS=Tetrahymena thermophila (strain SB210) OX=312017 GN=TTHERM_00695730 PE=4 SV=1	411	47021	0.35	14	11	11	9	1.47
303	Q22ZA8_TETTS	STOP protein OS=Tetrahymena thermophila (strain SB210) OX=312017 GN=TTHERM_00112630 PE=4 SV=2	409	65578	0.5	28	19	20	13	1.33
304	I7MHC8_TETTS	EF hand protein OS=Tetrahymena thermophila (strain SB210) OX=312017 GN=TTHERM_00059190 PE=4 SV=2	407	110551	0.24	20	15	18	14	0.72
305	Q240Y0_TETTS	Tetratricopeptide repeat protein OS=Tetrahymena thermophila (strain SB210) OX=312017 GN=TTHERM_00623040 PE=4 SV=2	407	54600	0.42	21	16	16	12	1.55
306	I7M0J9_TETTS	Adenylyl cyclase, putative OS=Tetrahymena thermophila (strain SB210) OX=312017 GN=TTHERM_00370730 PE=4 SV=2	404	46071	0.53	22	17	16	12	2.03
307	I7MLW2_TETTS	Uncharacterized protein OS=Tetrahymena thermophila (strain SB210) OX=312017 GN=TTHERM_00535160 PE=4 SV=2	402	61732	0.47	28	22	23	18	2.47
308	I7MK14_TETTS	60S ribosomal protein L3, putative OS=Tetrahymena thermophila (strain SB210) OX=312017 GN=TTHERM_00497880 PE=3 SV=1	397	44563	0.37	18	14	15	12	2.15
309	Q22CF9_TETTS	Radial spoke head-like protein OS=Tetrahymena thermophila (strain SB210) OX=312017 GN=TTHERM_01044600 PE=3 SV=2	395	90508	0.33	24	17	21	15	1.03
310	I7M6N0_TETTS	Uncharacterized protein OS=Tetrahymena thermophila (strain SB210) OX=312017 GN=TTHERM_00442600 PE=4 SV=1	395	25116	0.75	15	14	13	12	6.53
311	H2A1_TETTS	Histone H2A.1 OS=Tetrahymena thermophila (strain SB210) OX=312017 GN=HTA2 PE=1 SV=2	395	14275	0.57	33	25	6	6	6.66
311	H2AV_TETTS	Histone H2A.Z OS=Tetrahymena thermophila (strain SB210) OX=312017 GN=HTA3 PE=1 SV=2	295	15306	0.47	15	11	5	5	2.91
312	Q24HM7_TETTS	Ndc1 protein OS=Tetrahymena thermophila (strain SB210) OX=312017 GN=TTHERM_01055600 PE=4 SV=3	394	44484	0.29	7	7	5	5	0.61
313	Q22GC5_TETTS	Uncharacterized protein OS=Tetrahymena thermophila (strain SB210) OX=312017 GN=TTHERM_00703980 PE=4 SV=2	393	106032	0.31	26	13	24	12	0.62
314	I7MGG0_TETTS	Uncharacterized protein OS=Tetrahymena thermophila (strain SB210) OX=312017 GN=TTHERM_00485750 PE=4 SV=1	392	24084	0.74	31	14	17	9	4.76
315	A4VEY5_TETTS	Uncharacterized protein OS=Tetrahymena thermophila (strain SB210) OX=312017 GN=TTHERM_00420939 PE=4 SV=2	390	42718	0.57	19	12	16	10	1.7
316	Q22WU7_TETTS	40S ribosomal protein S5 OS=Tetrahymena thermophila (strain SB210) OX=312017 GN=TTHERM_01386050 PE=1 SV=1	388	22747	0.44	13	12	7	6	2.04
317	I7MMN2_TETTS	guanylate kinase OS=Tetrahymena thermophila (strain SB210) OX=312017 GN=TTHERM_00781030 PE=3 SV=1	385	31288	0.45	12	11	9	8	1.95
318	Q245C2_TETTS	MORN motif protein OS=Tetrahymena thermophila (strain SB210) OX=312017 GN=TTHERM_00732890 PE=4 SV=1	382	37258	0.54	17	13	14	12	2.92
319	Q23ZD3_TETTS	Uncharacterized protein OS=Tetrahymena thermophila (strain SB210) OX=312017 GN=TTHERM_00787300 PE=4 SV=2	382	46207	0.45	19	16	17	15	2.98
320	Q236J3_TETTS	Alveolin 2 OS=Tetrahymena thermophila (strain SB210) OX=312017 GN=TTHERM_00088030 PE=4 SV=2	380	83401	0.37	30	17	23	16	1.27
321	MLH_TETTS	Micronuclear linker histone polyprotein OS=Tetrahymena thermophila (strain SB210) OX=312017 GN=MLH PE=1 SV=2	380	70600	0.18	16	11	9	6	0.53
322	Q22CC7_TETTS	Uncharacterized protein OS=Tetrahymena thermophila (strain SB210) OX=312017 GN=TTHERM_01054240 PE=4 SV=2	380	104210	0.28	24	18	23	17	1.01
323	Q237T1_TETTS	Uncharacterized protein OS=Tetrahymena thermophila (strain SB210) OX=312017 GN=TTHERM_00320040 PE=4 SV=1	378	21325	0.64	30	17	11	9	4.91
324	Q237R1_TETTS	WD domain, G-beta repeat protein OS=Tetrahymena thermophila (strain SB210) OX=312017 GN=TTHERM_00320260 PE=4 SV=2	377	121863	0.23	18	13	16	12	0.52
325	I7LTH3_TETTS	EF hand protein OS=Tetrahymena thermophila (strain SB210) OX=312017 GN=TTHERM_00486950 PE=4 SV=1	373	92672	0.33	25	15	20	13	0.82
326	I7LT41_TETTS	EF hand protein OS=Tetrahymena thermophila (strain SB210) OX=312017 GN=TTHERM_00715790 PE=3 SV=2	373	190263	0.13	21	14	21	14	0.37
327	Q24D45_TETTS	Rdx family protein OS=Tetrahymena thermophila (strain SB210) OX=312017 GN=TTHERM_01113070 PE=4 SV=2	372	104133	0.25	23	17	19	15	0.85
328	Q234E0_TETTS	Allergen OS=Tetrahymena thermophila (strain SB210) OX=312017 GN=TTHERM_00105580 PE=4 SV=1	370	25684	0.6	29	20	12	8	2.73
329	I7MI66_TETTS	Uncharacterized protein OS=Tetrahymena thermophila (strain SB210) OX=312017 GN=TTHERM_00456720 PE=4 SV=2	369	106659	0.38	27	15	25	15	0.82
330	I7LWQ5_TETTS	Dpy-30 motif protein OS=Tetrahymena thermophila (strain SB210) OX=312017 GN=TTHERM_00579000 PE=3 SV=2	369	7701	0.87	12	11	5	4	7.33
331	I7M351_TETTS	Kinase domain protein OS=Tetrahymena thermophila (strain SB210) OX=312017 GN=TTHERM_00558360 PE=4 SV=1	366	24964	0.85	19	13	15	11	5.41
332	I7MB59_TETTS	EF-hand pair protein OS=Tetrahymena thermophila (strain SB210) OX=312017 GN=TTHERM_00497600 PE=4 SV=1	366	18171	0.73	12	12	10	10	9
332	Q241P0_TETTS	Calmodulin 1 OS=Tetrahymena thermophila (strain SB210) OX=312017 GN=TTHERM_00630500 PE=4 SV=2	328	16797	0.73	15	12	8	7	6.37
332	Q24I27_TETTS	EF-hand protein OS=Tetrahymena thermophila (strain SB210) OX=312017 GN=TTHERM_00569490 PE=4 SV=1	287	18120	0.78	15	9	11	8	5.38
333	I7LUR8_TETTS	Clathrin heavy chain OS=Tetrahymena thermophila (strain SB210) OX=312017 GN=TTHERM_00275740 PE=3 SV=2	365	198809	0.18	24	17	21	15	0.38
334	I7MDS5_TETTS	Uncharacterized protein OS=Tetrahymena thermophila (strain SB210) OX=312017 GN=TTHERM_00143710 PE=4 SV=2	365	99662	0.22	15	7	13	7	0.35
335	W7WZL8_TETTS	Dpy-30 motif protein OS=Tetrahymena thermophila (strain SB210) OX=312017 GN=TTHERM_000569069 PE=4 SV=1	361	95776	0.3	23	16	16	12	0.71
336	Q24GP6_TETTS	Sperm-tail PG-rich repeat protein OS=Tetrahymena thermophila (strain SB210) OX=312017 GN=TTHERM_00977640 PE=4 SV=2	359	47053	0.38	19	16	15	14	2.55
337	Q239M8_TETTS	Tetratricopeptide repeat protein OS=Tetrahymena thermophila (strain SB210) OX=312017 GN=TTHERM_01119520 PE=4 SV=1	358	51128	0.32	14	10	11	8	0.95
338	I7LVQ4_TETTS	B-box zinc finger protein OS=Tetrahymena thermophila (strain SB210) OX=312017 GN=TTHERM_00137790 PE=4 SV=2	358	94007	0.21	13	10	12	9	0.51
339	Q233I2_TETTS	Uncharacterized protein OS=Tetrahymena thermophila (strain SB210) OX=312017 GN=TTHERM_00392670 PE=4 SV=2	357	209693	0.14	23	16	20	13	0.3
340	W7XKI8_TETTS	Cilia- and flagella-associated protein 157 OS=Tetrahymena thermophila (strain SB210) OX=312017 GN=TTHERM_000418499 PE=3 SV=1	357	66540	0.34	21	15	15	12	1.16
341	I7LVH7_TETTS	Polyubiquitin OS=Tetrahymena thermophila (strain SB210) OX=312017 GN=TTHERM_00346510 PE=4 SV=1	356	34010	0.13	16	10	4	3	0.45
342	Q22D83_TETTS	Uncharacterized protein OS=Tetrahymena thermophila (strain SB210) OX=312017 GN=TTHERM_00998940 PE=4 SV=1	356	24256	0.36	11	8	6	4	1.38
343	I7MH51_TETTS	Sperm-tail PG-rich repeat protein OS=Tetrahymena thermophila (strain SB210) OX=312017 GN=TTHERM_00548170 PE=4 SV=1	355	54557	0.56	24	14	22	14	1.98
344	Q22Y57_TETTS	Transmembrane protein, putative OS=Tetrahymena thermophila (strain SB210) OX=312017 GN=TTHERM_00355140 PE=4 SV=2	353	203037	0.13	17	15	15	14	0.34
345	Q22AI6_TETTS	Uncharacterized protein OS=Tetrahymena thermophila (strain SB210) OX=312017 GN=TTHERM_01205240 PE=4 SV=1	353	102426	0.28	21	10	18	10	0.52
346	I7MGV5_TETTS	Transmembrane protein, putative OS=Tetrahymena thermophila (strain SB210) OX=312017 GN=TTHERM_00502720 PE=4 SV=1	353	52662	0.22	15	10	8	5	0.63
347	I7LVP9_TETTS	Oxygen-in-dependent coproporphyrinogen III family protein, putative OS=Tetrahymena thermophila (strain SB210) OX=312017 GN=TTHERM_00137520 PE=4 SV=2	353	34582	0.49	19	12	16	10	2.4
348	Q22PA7_TETTS	Transitional endoplasmic reticulum ATPase, putative OS=Tetrahymena thermophila (strain SB210) OX=312017 GN=TTHERM_00365340 PE=4 SV=2	351	89030	0.18	12	9	10	7	0.4
349	Q23AS8_TETTS	Uncharacterized protein OS=Tetrahymena thermophila (strain SB210) OX=312017 GN=TTHERM_00770670 PE=4 SV=2	351	92873	0.31	21	13	19	12	0.74
350	I7MKB1_TETTS	Uncharacterized protein OS=Tetrahymena thermophila (strain SB210) OX=312017 GN=TTHERM_00283820 PE=4 SV=2	350	42765	0.46	19	15	17	14	3.03
351	Q240R0_TETTS	Granule lattice protein OS=Tetrahymena thermophila (strain SB210) OX=312017 GN=TTHERM_00624730 PE=4 SV=2	347	41667	0.25	8	8	5	5	0.67
352	Q24CW4_TETTS	ABC-2 family transporter protein OS=Tetrahymena thermophila (strain SB210) OX=312017 GN=TTHERM_00713380 PE=4 SV=2	347	76873	0.2	13	10	11	8	0.56
353	W7XD48_TETTS	Uncharacterized protein OS=Tetrahymena thermophila (strain SB210) OX=312017 GN=TTHERM_000509119 PE=4 SV=1	346	39090	0.66	27	14	23	13	3.11
354	Q233Y0_TETTS	Uncharacterized protein OS=Tetrahymena thermophila (strain SB210) OX=312017 GN=TTHERM_00984980 PE=4 SV=1	346	39626	0.47	22	12	17	10	1.92
355	Q22GX4_TETTS	Elongation factor 1-alpha OS=Tetrahymena thermophila (strain SB210) OX=312017 GN=TTHERM_00655820 PE=3 SV=1	346	48729	0.64	27	22	19	14	2.71
356	I7MD03_TETTS	Methyltransferase domain protein OS=Tetrahymena thermophila (strain SB210) OX=312017 GN=TTHERM_00486990 PE=4 SV=2	346	30493	0.55	15	10	12	8	2.48
357	I7M7T5_TETTS	Uncharacterized protein OS=Tetrahymena thermophila (strain SB210) OX=312017 GN=TTHERM_00125270 PE=4 SV=1	346	75277	0.34	22	15	15	11	0.87
358	Q22RH5_TETTS	Coiled-coil domain-containing protein 153 OS=Tetrahymena thermophila (strain SB210) OX=312017 GN=TTHERM_00016120 PE=3 SV=2	343	22115	0.6	23	15	11	9	7.14
359	Q231B2_TETTS	Uncharacterized protein OS=Tetrahymena thermophila (strain SB210) OX=312017 GN=TTHERM_00433450 PE=4 SV=2	341	17812	0.73	25	15	12	10	12.4
360	Q22W05_TETTS	Sperm flagellar protein OS=Tetrahymena thermophila (strain SB210) OX=312017 GN=TTHERM_00161270 PE=4 SV=2	339	25258	0.61	16	11	11	7	2.21
361	Q22U54_TETTS	SF-assemblin/beta giardin family protein OS=Tetrahymena thermophila (strain SB210) OX=312017 GN=TTHERM_00263290 PE=3 SV=2	339	354883	0.04	16	12	11	9	0.11
362	Q22MU4_TETTS	Ankyrin domain protein OS=Tetrahymena thermophila (strain SB210) OX=312017 GN=TTHERM_00030290 PE=4 SV=1	338	23229	0.52	15	14	11	10	5.15
363	Q22T00_TETTS	Uncharacterized protein OS=Tetrahymena thermophila (strain SB210) OX=312017 GN=TTHERM_00187170 PE=1 SV=1	338	64655	0.45	32	20	25	16	1.88
364	I7M0Z7_TETTS	Centrin6a-from-infraciliary-lattice protein, putative OS=Tetrahymena thermophila (strain SB210) OX=312017 GN=TTHERM_00398080 PE=4 SV=1	338	25197	0.53	13	10	9	7	2.23
365	I7LUY9_TETTS	KdD6, putative OS=Tetrahymena thermophila (strain SB210) OX=312017 GN=TTHERM_00188980 PE=4 SV=1	337	30371	0.34	10	8	6	4	0.74
366	Q248D6_TETTS	Sperm-tail PG-rich repeat protein OS=Tetrahymena thermophila (strain SB210) OX=312017 GN=TTHERM_00532310 PE=4 SV=2	337	108794	0.27	21	14	19	12	0.6
367	I7MEN4_TETTS	Flagellar associated protein OS=Tetrahymena thermophila (strain SB210) OX=312017 GN=TTHERM_00334300 PE=4 SV=2	335	369784	0.14	37	21	34	20	0.26
368	Q22CD1_TETTS	Sperm-tail PG-rich repeat protein OS=Tetrahymena thermophila (strain SB210) OX=312017 GN=TTHERM_01054200 PE=3 SV=3	334	44390	0.45	27	17	16	13	2.47
369	Q24D41_TETTS	DHHC zinc finger protein OS=Tetrahymena thermophila (strain SB210) OX=312017 GN=TTHERM_01113110 PE=4 SV=3	333	60676	0.36	17	13	16	13	1.49
370	I7LUZ7_TETTS	Uncharacterized protein OS=Tetrahymena thermophila (strain SB210) OX=312017 GN=TTHERM_00189380 PE=4 SV=2	332	33243	0.53	21	16	14	10	3.07
371	Q23PU5_TETTS	Uncharacterized protein OS=Tetrahymena thermophila (strain SB210) OX=312017 GN=TTHERM_00463380 PE=4 SV=2	332	26178	0.67	35	18	18	13	10.23
372	Q236L9_TETTS	Carboxy-terminal crystallin fold protein 12p OS=Tetrahymena thermophila (strain SB210) OX=312017 GN=TTHERM_00086780 PE=4 SV=1	329	71762	0.33	15	10	13	9	0.71
373	I7M8D8_TETTS	Dual specificity phosphatase domain protein OS=Tetrahymena thermophila (strain SB210) OX=312017 GN=TTHERM_00279780 PE=4 SV=1	328	36816	0.57	18	15	12	11	2.55
374	I7MGS3_TETTS	Lmbr1-like motif protein OS=Tetrahymena thermophila (strain SB210) OX=312017 GN=TTHERM_00499580 PE=4 SV=2	328	107063	0.26	18	11	18	11	0.55
375	Q22ND0_TETTS	Uncharacterized protein OS=Tetrahymena thermophila (strain SB210) OX=312017 GN=TTHERM_00204140 PE=4 SV=1	327	50977	0.45	16	13	13	10	1.31
376	Q23DE2_TETTS	MORN motif protein OS=Tetrahymena thermophila (strain SB210) OX=312017 GN=TTHERM_00047490 PE=4 SV=3	324	47682	0.41	17	14	15	13	2.19
377	I7MF67_TETTS	Sperm-tail PG-rich repeat protein OS=Tetrahymena thermophila (strain SB210) OX=312017 GN=TTHERM_00134870 PE=4 SV=2	324	36659	0.46	31	17	16	13	3.51
378	Q23FF1_TETTS	Kinase domain protein, putative OS=Tetrahymena thermophila (strain SB210) OX=312017 GN=TTHERM_00378660 PE=4 SV=3	323	65892	0.46	29	14	22	11	1.17
379	I7MCG2_TETTS	Poly [ADP-ribose] polymerase OS=Tetrahymena thermophila (strain SB210) OX=312017 GN=TTHERM_00823980 PE=4 SV=1	317	69366	0.41	21	14	21	14	1.37
380	A4VE20_TETTS	Basal body centrin protein OS=Tetrahymena thermophila (strain SB210) OX=312017 GN=TTHERM_00523059 PE=4 SV=2	316	19639	0.78	22	15	14	13	18.94
381	Q24DR3_TETTS	Leucine rich repeat protein OS=Tetrahymena thermophila (strain SB210) OX=312017 GN=TTHERM_00790740 PE=4 SV=1	316	77247	0.38	23	15	19	13	1.05
382	Q22MX7_TETTS	Transmembrane protein OS=Tetrahymena thermophila (strain SB210) OX=312017 GN=TTHERM_00029960 PE=4 SV=1	316	40924	0.37	11	8	9	7	1.07
383	Q24C31_TETTS	Flagellar associated protein OS=Tetrahymena thermophila (strain SB210) OX=312017 GN=TTHERM_00697450 PE=4 SV=1	312	53126	0.39	15	10	13	9	1.06
384	A4VEY9_TETTS	Ankyrin repeat protein OS=Tetrahymena thermophila (strain SB210) OX=312017 GN=TTHERM_00419759 PE=4 SV=1	311	26806	0.5	10	8	10	8	2.54
385	Q231B0_TETTS	Vacuolar ATP synthase OS=Tetrahymena thermophila (strain SB210) OX=312017 GN=TTHERM_00433470 PE=3 SV=2	310	44717	0.42	14	10	12	9	1.35
386	I7M3Y8_TETTS	DnaJ (Hsp40) family B protein OS=Tetrahymena thermophila (strain SB210) OX=312017 GN=TTHERM_00238810 PE=4 SV=1	309	39647	0.49	17	14	16	14	3.48
387	Q22KI5_TETTS	Leucine-rich repeat-containing protein 51 OS=Tetrahymena thermophila (strain SB210) OX=312017 GN=TTHERM_00312960 PE=4 SV=2	309	41156	0.51	22	15	17	12	2.45
387	I7MB54_TETTS	Uncharacterized protein OS=Tetrahymena thermophila (strain SB210) OX=312017 GN=TTHERM_00497320 PE=4 SV=2	39	76333	0.04	3	2	3	2	0.12
388	Q22GC7_TETTS	Calponin-like domain protein OS=Tetrahymena thermophila (strain SB210) OX=312017 GN=TTHERM_00703960 PE=4 SV=1	307	122349	0.2	17	12	15	11	0.47
389	Q22A20_TETTS	Uncharacterized protein OS=Tetrahymena thermophila (strain SB210) OX=312017 GN=TTHERM_01298450 PE=4 SV=2	306	19323	0.82	20	15	13	11	9.92
390	I7ML26_TETTS	Kelch motif protein OS=Tetrahymena thermophila (strain SB210) OX=312017 GN=TTHERM_00314970 PE=4 SV=2	304	92078	0.25	14	11	14	11	0.67
391	Q22VW8_TETTS	Uncharacterized protein OS=Tetrahymena thermophila (strain SB210) OX=312017 GN=TTHERM_00161660 PE=4 SV=1	303	16532	0.71	16	13	11	10	11.54
392	Q23EX8_TETTS	Trichohyalin-plectin-homology domain-containing protein OS=Tetrahymena thermophila (strain SB210) OX=312017 GN=TTHERM_00643530 PE=4 SV=2	300	61599	0.47	45	19	29	16	2.24
393	Q23Q34_TETTS	Sperm-tail PG-rich repeat protein OS=Tetrahymena thermophila (strain SB210) OX=312017 GN=TTHERM_00460500 PE=3 SV=2	300	36623	0.61	25	17	17	11	2.58
394	I7MCV5_TETTS	Uncharacterized protein OS=Tetrahymena thermophila (strain SB210) OX=312017 GN=TTHERM_00529510 PE=4 SV=1	299	17640	0.51	8	7	6	6	3.15
395	I7MH11_TETTS	Uncharacterized protein OS=Tetrahymena thermophila (strain SB210) OX=312017 GN=TTHERM_00727670 PE=4 SV=1	299	28956	0.57	17	14	13	10	3.98
396	Q24CV5_TETTS	2-oxoglutarate/malate carrier protein OS=Tetrahymena thermophila (strain SB210) OX=312017 GN=TTHERM_00713470 PE=3 SV=3	299	53468	0.26	11	9	10	8	0.89
397	W7X6G9_TETTS	Uncharacterized protein OS=Tetrahymena thermophila (strain SB210) OX=312017 GN=TTHERM_000703669 PE=4 SV=1	299	38389	0.47	13	13	10	10	2.37
398	I7M3J0_TETTS	Phosphate carrier protein OS=Tetrahymena thermophila (strain SB210) OX=312017 GN=TTHERM_00535740 PE=3 SV=1	299	33507	0.55	15	13	12	11	3.02
399	I7LWU9_TETTS	DUF4200 domain-containing protein OS=Tetrahymena thermophila (strain SB210) OX=312017 GN=TTHERM_00492560 PE=4 SV=2	297	70791	0.24	14	11	12	9	0.72
400	Q22HK6_TETTS	60S acidic ribosomal protein P0 OS=Tetrahymena thermophila (strain SB210) OX=312017 GN=TTHERM_00636970 PE=3 SV=2	296	35612	0.44	13	7	11	6	1.04
401	Q22B75_TETTS	Uncharacterized protein OS=Tetrahymena thermophila (strain SB210) OX=312017 GN=TTHERM_01109800 PE=4 SV=1	296	25076	0.63	22	17	11	10	4.38
402	Q24GM1_TETTS	Sperm-tail PG-rich repeat protein OS=Tetrahymena thermophila (strain SB210) OX=312017 GN=TTHERM_00724700 PE=4 SV=3	294	42095	0.45	21	15	15	10	2.04
403	Q22V42_TETTS	Uncharacterized protein OS=Tetrahymena thermophila (strain SB210) OX=312017 GN=TTHERM_00575580 PE=4 SV=1	292	48859	0.28	13	11	11	10	1.39
404	I7LW36_TETTS	Tetratricopeptide repeat protein OS=Tetrahymena thermophila (strain SB210) OX=312017 GN=TTHERM_00304340 PE=4 SV=2	291	54987	0.26	10	9	9	8	0.86
405	W7X469_TETTS	Radial spoke head-like protein OS=Tetrahymena thermophila (strain SB210) OX=312017 GN=TTHERM_000196029 PE=4 SV=1	291	25527	0.63	19	14	14	12	6.27
406	Q234H2_TETTS	Leucine rich repeat protein OS=Tetrahymena thermophila (strain SB210) OX=312017 GN=TTHERM_00105260 PE=4 SV=1	288	49285	0.43	11	10	10	9	1.18
407	Q23WL7_TETTS	Uncharacterized protein OS=Tetrahymena thermophila (strain SB210) OX=312017 GN=TTHERM_00924270 PE=4 SV=1	285	46346	0.36	14	9	13	9	1.28
408	I7LXG4_TETTS	C2 domain protein OS=Tetrahymena thermophila (strain SB210) OX=312017 GN=TTHERM_00239140 PE=4 SV=1	285	66545	0.3	15	13	12	11	1.02
409	I7LWJ2_TETTS	Coiled-coil flagellar protein, putative OS=Tetrahymena thermophila (strain SB210) OX=312017 GN=TTHERM_00500750 PE=4 SV=2	285	109791	0.25	23	12	22	12	0.6
410	Q22D99_TETTS	Uncharacterized protein OS=Tetrahymena thermophila (strain SB210) OX=312017 GN=TTHERM_00993040 PE=4 SV=3	283	43877	0.6	15	12	13	10	1.64
411	Q22DQ4_TETTS	Casein kinase OS=Tetrahymena thermophila (strain SB210) OX=312017 GN=TTHERM_00938880 PE=4 SV=1	283	38028	0.39	14	10	9	8	1.44
412	Q22A39_TETTS	Uncharacterized protein OS=Tetrahymena thermophila (strain SB210) OX=312017 GN=TTHERM_01289020 PE=4 SV=2	283	141741	0.2	22	10	22	10	0.35
413	I7M294_TETTS	Uncharacterized protein OS=Tetrahymena thermophila (strain SB210) OX=312017 GN=TTHERM_00138340 PE=4 SV=1	280	24420	0.51	14	14	9	9	4.63
414	Q234T0_TETTS	Uncharacterized protein OS=Tetrahymena thermophila (strain SB210) OX=312017 GN=TTHERM_00101190 PE=4 SV=1	280	35830	0.46	13	9	10	8	1.58
415	Q23QG2_TETTS	Uncharacterized protein OS=Tetrahymena thermophila (strain SB210) OX=312017 GN=TTHERM_00257160 PE=3 SV=2	279	116753	0.19	21	10	18	10	0.44
416	I7M0C0_TETTS	Enoyl-CoA hydratase/isomerase OS=Tetrahymena thermophila (strain SB210) OX=312017 GN=TTHERM_00055990 PE=3 SV=1	279	31520	0.35	8	8	6	6	1.24
417	Q23QF5_TETTS	High mobility group (HMG) box protein OS=Tetrahymena thermophila (strain SB210) OX=312017 GN=TTHERM_00257230 PE=4 SV=2	278	29786	0.18	17	13	7	6	1.71
418	Q22GH8_TETTS	Transport system kinase OS=Tetrahymena thermophila (strain SB210) OX=312017 GN=TTHERM_00703450 PE=4 SV=1	278	18810	0.46	11	7	9	5	2.06
419	Q24FD2_TETTS	Uncharacterized protein OS=Tetrahymena thermophila (strain SB210) OX=312017 GN=TTHERM_00865310 PE=4 SV=2	278	59402	0.38	19	14	17	12	1.37
420	Q23K36_TETTS	SelT/selW/selH selenoprotein domain protein OS=Tetrahymena thermophila (strain SB210) OX=312017 GN=TTHERM_00195980 PE=4 SV=1	277	48172	0.29	13	9	10	6	0.7
421	I7ML51_TETTS	Acyl carrier reductase OS=Tetrahymena thermophila (strain SB210) OX=312017 GN=TTHERM_00317440 PE=3 SV=1	276	49041	0.27	10	7	9	6	0.68
422	I7MEI5_TETTS	EF hand protein OS=Tetrahymena thermophila (strain SB210) OX=312017 GN=TTHERM_00190880 PE=4 SV=2	276	55924	0.38	17	12	15	11	1.31
423	Q233K7_TETTS	MORN motif protein OS=Tetrahymena thermophila (strain SB210) OX=312017 GN=TTHERM_00391430 PE=4 SV=1	275	57860	0.18	8	6	6	4	0.34
424	Q238Q9_TETTS	DNA polymerase delta C4-type zinc-finger protein OS=Tetrahymena thermophila (strain SB210) OX=312017 GN=TTHERM_00454070 PE=4 SV=2	274	35016	0.47	15	9	12	7	1.34
425	I7M3P7_TETTS	Uncharacterized protein OS=Tetrahymena thermophila (strain SB210) OX=312017 GN=TTHERM_00659030 PE=4 SV=1	273	96687	0.28	23	17	19	16	1.03
426	Q24HN9_TETTS	EF-hand pair protein OS=Tetrahymena thermophila (strain SB210) OX=312017 GN=TTHERM_01055480 PE=4 SV=1	272	21747	0.51	7	7	6	6	2.19
427	I7MD43_TETTS	Uncharacterized protein OS=Tetrahymena thermophila (strain SB210) OX=312017 GN=TTHERM_00442140 PE=4 SV=1	269	15018	0.68	14	9	9	7	6.02
428	I7LT67_TETTS	EF hand protein OS=Tetrahymena thermophila (strain SB210) OX=312017 GN=TTHERM_00691900 PE=4 SV=1	268	22586	0.45	11	8	7	6	2.07
429	Q22T05_TETTS	EF hand protein OS=Tetrahymena thermophila (strain SB210) OX=312017 GN=TTHERM_00187120 PE=4 SV=2	268	20549	0.57	12	10	11	9	5.31
430	I7M7M3_TETTS	IQ calmodulin-binding motif protein OS=Tetrahymena thermophila (strain SB210) OX=312017 GN=TTHERM_00522830 PE=4 SV=2	268	355175	0.09	27	13	24	12	0.16
431	I7MMW4_TETTS	STOP protein OS=Tetrahymena thermophila (strain SB210) OX=312017 GN=TTHERM_00682990 PE=4 SV=1	268	69726	0.29	15	9	14	9	0.74
432	I7M2B1_TETTS	Uncharacterized protein OS=Tetrahymena thermophila (strain SB210) OX=312017 GN=TTHERM_00590060 PE=4 SV=1	267	54723	0.43	18	10	14	9	1.02
433	I7LTJ7_TETTS	SNF7 family protein OS=Tetrahymena thermophila (strain SB210) OX=312017 GN=TTHERM_00471510 PE=4 SV=1	267	27486	0.63	9	6	8	5	1.15
434	Q23AB2_TETTS	Cilia- and flagella-associated protein 299 OS=Tetrahymena thermophila (strain SB210) OX=312017 GN=TTHERM_00427460 PE=4 SV=1	266	29046	0.41	14	9	11	7	1.77
435	Q240K7_TETTS	Uncharacterized protein OS=Tetrahymena thermophila (strain SB210) OX=312017 GN=TTHERM_00989420 PE=4 SV=2	266	30809	0.38	10	6	8	4	0.73
436	I7M9Z5_TETTS	Caltractin ICL1d OS=Tetrahymena thermophila (strain SB210) OX=312017 GN=TTHERM_00444870 PE=4 SV=1	265	19469	0.45	13	10	7	6	3.54
437	I7MHI4_TETTS	Uncharacterized protein OS=Tetrahymena thermophila (strain SB210) OX=312017 GN=TTHERM_00070740 PE=3 SV=1	265	19672	0.42	11	11	6	6	2.61
438	Q23B01_TETTS	Scp-like extracellular protein OS=Tetrahymena thermophila (strain SB210) OX=312017 GN=TTHERM_00653760 PE=4 SV=2	264	76361	0.23	12	7	12	7	0.48
439	Q24DD0_TETTS	EF-hand protein OS=Tetrahymena thermophila (strain SB210) OX=312017 GN=TTHERM_01126390 PE=4 SV=3	264	108530	0.2	15	9	13	8	0.37
440	Q22H17_TETTS	Uncharacterized protein OS=Tetrahymena thermophila (strain SB210) OX=312017 GN=TTHERM_00655350 PE=4 SV=2	264	89285	0.31	23	14	20	12	0.78
441	Q22CP8_TETTS	EF hand protein OS=Tetrahymena thermophila (strain SB210) OX=312017 GN=TTHERM_01026310 PE=3 SV=2	263	240178	0.14	23	9	23	9	0.17
442	I7LVT3_TETTS	MORN repeat protein OS=Tetrahymena thermophila (strain SB210) OX=312017 GN=TTHERM_00590130 PE=4 SV=1	262	43142	0.35	9	6	7	5	0.64
443	Q23FU1_TETTS	Flagellar outer dynein arm intermediate protein, putative OS=Tetrahymena thermophila (strain SB210) OX=312017 GN=TTHERM_00079230 PE=1 SV=1	262	77549	0.25	15	10	13	8	0.55
444	I7MI85_TETTS	Scp-like extracellular protein, putative OS=Tetrahymena thermophila (strain SB210) OX=312017 GN=TTHERM_00145900 PE=4 SV=2	262	75686	0.34	21	10	18	9	0.66
445	I7M1T7_TETTS	Kinase domain protein OS=Tetrahymena thermophila (strain SB210) OX=312017 GN=TTHERM_00439040 PE=4 SV=1	262	81247	0.25	16	12	15	12	0.88
446	Q23A35_TETTS	EF hand protein OS=Tetrahymena thermophila (strain SB210) OX=312017 GN=TTHERM_00833830 PE=3 SV=2	261	110654	0.2	15	10	15	10	0.47
447	I7LUZ3_TETTS	Histone H3 OS=Tetrahymena thermophila (strain SB210) OX=312017 GN=TTHERM_000570549 PE=3 SV=1	261	15477	0.64	22	11	9	6	4.07
447	H33_TETTS	Histone H3.3 OS=Tetrahymena thermophila (strain SB210) OX=312017 GN=HHT3 PE=1 SV=2	93	15531	0.32	14	7	6	3	1.24
448	I7MJ15_TETTS	Uncharacterized protein OS=Tetrahymena thermophila (strain SB210) OX=312017 GN=TTHERM_00685980 PE=4 SV=1	260	37660	0.31	9	8	6	5	0.76
449	Q23AJ2_TETTS	Uncharacterized protein OS=Tetrahymena thermophila (strain SB210) OX=312017 GN=TTHERM_00424680 PE=4 SV=2	259	19722	0.59	11	10	8	7	3.43
450	I7M6E9_TETTS	Uncharacterized protein OS=Tetrahymena thermophila (strain SB210) OX=312017 GN=TTHERM_00530370 PE=4 SV=2	259	111866	0.2	11	6	11	6	0.26
451	Q22GC2_TETTS	Uncharacterized protein OS=Tetrahymena thermophila (strain SB210) OX=312017 GN=TTHERM_00704020 PE=4 SV=2	259	88233	0.27	20	12	18	12	0.79
452	Q23CI8_TETTS	phosphoglycerate kinase OS=Tetrahymena thermophila (strain SB210) OX=312017 GN=TTHERM_00856750 PE=3 SV=1	259	149626	0.18	19	12	16	10	0.33
453	I7MDP2_TETTS	DUF4200 domain-containing protein OS=Tetrahymena thermophila (strain SB210) OX=312017 GN=TTHERM_00561730 PE=4 SV=2	257	48991	0.36	14	8	13	7	0.84
454	I7MGL0_TETTS	Uncharacterized protein OS=Tetrahymena thermophila (strain SB210) OX=312017 GN=TTHERM_00470470 PE=4 SV=2	257	136295	0.17	15	11	13	11	0.41
455	Q22X30_TETTS	Uncharacterized protein OS=Tetrahymena thermophila (strain SB210) OX=312017 GN=TTHERM_00633230 PE=4 SV=3	257	37824	0.45	16	10	13	10	2.07
456	Q23DU6_TETTS	Spindle pole protein, putative OS=Tetrahymena thermophila (strain SB210) OX=312017 GN=TTHERM_00044960 PE=4 SV=3	257	85072	0.28	22	13	21	12	0.83
457	I7LT79_TETTS	Splicing factor subunit 3, putative OS=Tetrahymena thermophila (strain SB210) OX=312017 GN=TTHERM_00649180 PE=4 SV=1	254	51892	0.31	12	10	9	7	0.78
458	Q22UX8_TETTS	Uncharacterized protein OS=Tetrahymena thermophila (strain SB210) OX=312017 GN=TTHERM_00577250 PE=4 SV=1	253	34663	0.77	18	17	16	15	5.28
459	Q245G0_TETTS	EF hand protein OS=Tetrahymena thermophila (strain SB210) OX=312017 GN=TTHERM_00732510 PE=4 SV=2	253	107199	0.18	21	11	17	10	0.49
460	Q22Y63_TETTS	Transmembrane protein, putative OS=Tetrahymena thermophila (strain SB210) OX=312017 GN=TTHERM_00355080 PE=4 SV=2	253	124520	0.2	20	9	18	9	0.36
461	I7MGM5_TETTS	Uncharacterized protein OS=Tetrahymena thermophila (strain SB210) OX=312017 GN=TTHERM_00471040 PE=3 SV=1	252	126573	0.15	12	7	12	7	0.27
462	Q234I5_TETTS	Heat shock 70 kDa protein OS=Tetrahymena thermophila (strain SB210) OX=312017 GN=TTHERM_00105110 PE=3 SV=1	251	71682	0.26	17	14	15	13	1.17
463	Q22AJ2_TETTS	Antioxidant, AhpC/TSA family protein OS=Tetrahymena thermophila (strain SB210) OX=312017 GN=TTHERM_01194830 PE=3 SV=1	250	23140	0.49	9	7	8	6	1.99
464	Q230V2_TETTS	Ribosomal protein S9 component of cytosolic 80S ribosome and 40S small subunit OS=Tetrahymena thermophila (strain SB210) OX=312017 GN=TTHERM_00434070 PE=1 SV=3	250	27940	0.42	14	10	11	8	2.35
465	Q24C92_TETTS	Zinc carboxypeptidase family protein, putative OS=Tetrahymena thermophila (strain SB210) OX=312017 GN=TTHERM_00695800 PE=4 SV=1	248	71291	0.31	13	9	11	8	0.61
466	Q22GE3_TETTS	Uncharacterized protein OS=Tetrahymena thermophila (strain SB210) OX=312017 GN=TTHERM_00703800 PE=4 SV=2	248	38025	0.47	7	6	6	6	0.95
467	I7LVQ8_TETTS	Oxidoreductase, putative OS=Tetrahymena thermophila (strain SB210) OX=312017 GN=TTHERM_00137990 PE=1 SV=2	247	55142	0.27	12	8	11	8	0.86
468	I7M706_TETTS	Kinesin motor catalytic domain protein OS=Tetrahymena thermophila (strain SB210) OX=312017 GN=TTHERM_00071090 PE=3 SV=2	247	115782	0.17	15	10	15	10	0.45
469	I7M9C4_TETTS	40S ribosomal protein S4 OS=Tetrahymena thermophila (strain SB210) OX=312017 GN=TTHERM_00149300 PE=3 SV=2	246	38140	0.51	21	13	18	12	2.8
470	I7LUB7_TETTS	Uncharacterized protein OS=Tetrahymena thermophila (strain SB210) OX=312017 GN=TTHERM_00145830 PE=4 SV=2	245	111860	0.13	11	9	11	9	0.41
471	I7MDA9_TETTS	Calmodulin 7-2 OS=Tetrahymena thermophila (strain SB210) OX=312017 GN=TTHERM_00549500 PE=4 SV=1	245	23873	0.54	22	16	15	13	8.94
472	Q23FF6_TETTS	Uncharacterized protein OS=Tetrahymena thermophila (strain SB210) OX=312017 GN=TTHERM_00378610 PE=4 SV=3	244	63098	0.32	13	7	13	7	0.61
473	I7MFA3_TETTS	rRNA 2'-O-methyltransferase fibrillarin OS=Tetrahymena thermophila (strain SB210) OX=312017 GN=TTHERM_00138080 PE=3 SV=1	244	31496	0.56	12	8	10	7	1.56
474	I7M989_TETTS	IQ and ubiquitin-like domain protein OS=Tetrahymena thermophila (strain SB210) OX=312017 GN=TTHERM_00316930 PE=4 SV=2	243	48885	0.46	23	13	18	12	1.85
475	Q230V9_TETTS	Transmembrane protein, putative OS=Tetrahymena thermophila (strain SB210) OX=312017 GN=TTHERM_00434000 PE=4 SV=2	240	55814	0.32	8	7	8	7	0.71
476	Q236K7_TETTS	STOP protein OS=Tetrahymena thermophila (strain SB210) OX=312017 GN=TTHERM_00086900 PE=4 SV=1	240	48486	0.44	18	10	16	9	1.2
477	Q23KE5_TETTS	MSP domain-containing protein OS=Tetrahymena thermophila (strain SB210) OX=312017 GN=TTHERM_00193900 PE=4 SV=2	240	198139	0.11	13	10	13	10	0.24
478	I7MMT6_TETTS	KdD6 OS=Tetrahymena thermophila (strain SB210) OX=312017 GN=TTHERM_00688560 PE=4 SV=1	239	29339	0.41	11	10	10	9	2.67
479	I7LZV1_TETTS	ATP synthase subunit beta OS=Tetrahymena thermophila (strain SB210) OX=312017 GN=TTHERM_00585260 PE=1 SV=1	238	53570	0.45	15	8	13	7	0.74
480	W7XDG5_TETTS	Trichohyalin-plectin-homology domain-containing protein OS=Tetrahymena thermophila (strain SB210) OX=312017 GN=TTHERM_000300119 PE=4 SV=1	236	40632	0.41	14	11	12	9	1.56
481	Q23RX9_TETTS	Kelch motif protein OS=Tetrahymena thermophila (strain SB210) OX=312017 GN=TTHERM_00627200 PE=4 SV=1	235	76710	0.22	13	10	10	8	0.56
482	Q237C5_TETTS	Sperm-tail PG-rich repeat protein OS=Tetrahymena thermophila (strain SB210) OX=312017 GN=TTHERM_00082250 PE=4 SV=1	235	43541	0.48	20	15	17	13	2.56
483	RL23A_TETTS	Large ribosomal subunit protein uL23 OS=Tetrahymena thermophila (strain SB210) OX=312017 GN=RPL23A PE=1 SV=1	232	16851	0.31	4	4	4	4	1.7
484	Q22UX9_TETTS	50S ribosomal protein L1P OS=Tetrahymena thermophila (strain SB210) OX=312017 GN=TTHERM_00577240 PE=3 SV=2	231	24719	0.34	9	8	7	6	1.78
485	I7MJL5_TETTS	Caltractin OS=Tetrahymena thermophila (strain SB210) OX=312017 GN=TTHERM_00689850 PE=4 SV=1	231	19538	0.39	6	4	4	3	0.91
486	Q23U54_TETTS	Nucleoside diphosphate kinase OS=Tetrahymena thermophila (strain SB210) OX=312017 GN=TTHERM_00894400 PE=4 SV=1	229	63671	0.47	23	14	21	13	1.39
487	Q23CV9_TETTS	ADP/ATP translocase OS=Tetrahymena thermophila (strain SB210) OX=312017 GN=TTHERM_00052310 PE=3 SV=1	227	34175	0.44	14	10	12	9	2.05
488	I7MCL6_TETTS	Tetratricopeptide repeat protein OS=Tetrahymena thermophila (strain SB210) OX=312017 GN=TTHERM_00723620 PE=4 SV=2	227	92130	0.18	13	9	12	9	0.52
489	Q22RV0_TETTS	Dpy-30 motif protein OS=Tetrahymena thermophila (strain SB210) OX=312017 GN=TTHERM_00011880 PE=4 SV=1	227	25224	0.41	8	5	8	5	1.31
490	I7LVN3_TETTS	Uncharacterized protein OS=Tetrahymena thermophila (strain SB210) OX=312017 GN=TTHERM_00133650 PE=4 SV=2	226	53216	0.37	16	12	15	12	1.62
491	I7M742_TETTS	V-type proton ATPase subunit a OS=Tetrahymena thermophila (strain SB210) OX=312017 GN=TTHERM_00372530 PE=3 SV=2	226	107756	0.22	19	10	17	9	0.43
492	Q22WR8_TETTS	Thioredoxin-like protein OS=Tetrahymena thermophila (strain SB210) OX=312017 GN=TTHERM_00974160 PE=4 SV=1	225	17147	0.64	9	9	6	6	3.35
493	I7MA35_TETTS	Uncharacterized protein OS=Tetrahymena thermophila (strain SB210) OX=312017 GN=TTHERM_00473020 PE=4 SV=1	224	47767	0.2	7	7	5	5	0.56
494	Q22HG4_TETTS	EF hand protein OS=Tetrahymena thermophila (strain SB210) OX=312017 GN=TTHERM_00637390 PE=4 SV=2	224	183788	0.15	18	7	16	7	0.18
495	RL4_TETTS	Large ribosomal subunit protein uL4 OS=Tetrahymena thermophila (strain SB210) OX=312017 GN=RPL4 PE=1 SV=1	223	45193	0.42	15	11	14	10	1.56
496	W7XGH7_TETTS	Kinase domain protein OS=Tetrahymena thermophila (strain SB210) OX=312017 GN=TTHERM_000599829 PE=4 SV=1	221	66881	0.27	15	9	12	9	0.77
497	I7LXT7_TETTS	Tetratricopeptide repeat protein OS=Tetrahymena thermophila (strain SB210) OX=312017 GN=TTHERM_00670910 PE=4 SV=2	221	54708	0.19	8	4	8	4	0.37
498	Q22LN6_TETTS	Uncharacterized protein OS=Tetrahymena thermophila (strain SB210) OX=312017 GN=TTHERM_00701130 PE=4 SV=2	220	96415	0.28	18	10	17	10	0.56
499	Q23H78_TETTS	Uncharacterized protein OS=Tetrahymena thermophila (strain SB210) OX=312017 GN=TTHERM_00820670 PE=4 SV=3	220	77347	0.27	17	12	15	11	0.84
500	I7M6S7_TETTS	Tetrin C, putative OS=Tetrahymena thermophila (strain SB210) OX=312017 GN=TTHERM_00545820 PE=4 SV=1	220	89706	0.23	16	7	15	7	0.4
501	Q238Q8_TETTS	40S ribosomal protein S15a OS=Tetrahymena thermophila (strain SB210) OX=312017 GN=TTHERM_00454080 PE=1 SV=1	219	15068	0.72	10	8	9	7	5.92
502	I7MIC8_TETTS	Uncharacterized protein OS=Tetrahymena thermophila (strain SB210) OX=312017 GN=TTHERM_00299910 PE=4 SV=1	218	66366	0.4	26	12	23	11	1.03
503	I7M008_TETTS	Dynein intermediate chain 2 OS=Tetrahymena thermophila (strain SB210) OX=312017 GN=TTHERM_00487150 PE=1 SV=2	217	78529	0.21	11	8	11	8	0.55
504	Q22DN3_TETTS	Uncharacterized protein OS=Tetrahymena thermophila (strain SB210) OX=312017 GN=TTHERM_00939100 PE=4 SV=1	217	69816	0.17	10	7	10	7	0.53
505	W7X5T6_TETTS	Dynein light chain OS=Tetrahymena thermophila (strain SB210) OX=312017 GN=TTHERM_000756449 PE=3 SV=1	216	11225	0.62	7	6	4	4	3.37
506	Q23DK9_TETTS	Kinase domain protein OS=Tetrahymena thermophila (strain SB210) OX=312017 GN=TTHERM_00046820 PE=4 SV=2	215	46712	0.32	16	10	12	8	1.07
507	W7XJD2_TETTS	B box-type domain-containing protein OS=Tetrahymena thermophila (strain SB210) OX=312017 GN=TTHERM_000476849 PE=4 SV=1	214	26613	0.38	9	8	8	7	2.03
508	I7MDI8_TETTS	Kinase domain protein, putative OS=Tetrahymena thermophila (strain SB210) OX=312017 GN=TTHERM_00540090 PE=4 SV=2	214	9089	0.59	11	11	4	4	8.48
509	Q24F19_TETTS	STOP protein OS=Tetrahymena thermophila (strain SB210) OX=312017 GN=TTHERM_00945260 PE=3 SV=1	214	46518	0.32	12	9	10	8	1.08
510	Q22GW2_TETTS	Tetratricopeptide repeat protein OS=Tetrahymena thermophila (strain SB210) OX=312017 GN=TTHERM_00655940 PE=4 SV=2	213	238883	0.06	10	6	9	6	0.11
511	I7MMT2_TETTS	SF-assemblin/beta giardin protein OS=Tetrahymena thermophila (strain SB210) OX=312017 GN=TTHERM_00688340 PE=3 SV=2	212	29371	0.48	14	10	13	9	2.65
512	RL8_TETTS	Large ribosomal subunit protein uL2 OS=Tetrahymena thermophila (strain SB210) OX=312017 GN=RPL8 PE=1 SV=1	212	28917	0.34	10	7	8	6	1.4
513	Q24FF3_TETTS	von willebrand factor type A domain protein OS=Tetrahymena thermophila (strain SB210) OX=312017 GN=TTHERM_00865100 PE=4 SV=1	210	45264	0.3	12	7	9	6	0.76
514	I7M173_TETTS	40S ribosomal protein S15 OS=Tetrahymena thermophila (strain SB210) OX=312017 GN=TTHERM_00266390 PE=3 SV=1	210	15921	0.45	7	5	5	4	1.87
515	Q23ZH8_TETTS	Uncharacterized protein OS=Tetrahymena thermophila (strain SB210) OX=312017 GN=TTHERM_00785860 PE=4 SV=1	209	35869	0.39	13	10	11	9	1.9
516	Q23RU1_TETTS	Cation channel family protein OS=Tetrahymena thermophila (strain SB210) OX=312017 GN=TTHERM_00628570 PE=4 SV=3	208	58306	0.34	13	7	10	6	0.55
517	Q22WE6_TETTS	EF-hand domain-containing protein OS=Tetrahymena thermophila (strain SB210) OX=312017 GN=TTHERM_00157880 PE=4 SV=2	207	53800	0.33	13	8	13	8	0.88
518	I7MLJ0_TETTS	Uncharacterized protein OS=Tetrahymena thermophila (strain SB210) OX=312017 GN=TTHERM_00727490 PE=4 SV=1	207	114513	0.23	23	10	20	9	0.4
519	I7LVM3_TETTS	40S ribosomal protein S18, putative OS=Tetrahymena thermophila (strain SB210) OX=312017 GN=TTHERM_00131110 PE=3 SV=1	206	17926	0.59	11	8	9	7	4.16
520	I7LXD2_TETTS	WD domain, G-beta repeat protein OS=Tetrahymena thermophila (strain SB210) OX=312017 GN=TTHERM_00614800 PE=4 SV=1	205	73212	0.23	11	9	11	9	0.69
521	I7MK20_TETTS	Transmembrane protein OS=Tetrahymena thermophila (strain SB210) OX=312017 GN=TTHERM_00340080 PE=4 SV=2	204	66129	0.27	12	10	12	10	0.91
522	W7XB73_TETTS	Dpy-30 motif protein OS=Tetrahymena thermophila (strain SB210) OX=312017 GN=TTHERM_000526679 PE=4 SV=1	203	65299	0.41	19	14	18	13	1.34
523	Q22D68_TETTS	Phospholipid scramblase OS=Tetrahymena thermophila (strain SB210) OX=312017 GN=TTHERM_00999090 PE=3 SV=3	203	32870	0.16	4	3	3	3	0.47
524	I7MMM2_TETTS	Calcium-translocating P-type ATPase, PMCA-type protein OS=Tetrahymena thermophila (strain SB210) OX=312017 GN=TTHERM_00780510 PE=4 SV=2	203	137067	0.1	11	7	9	6	0.21
525	W7WX86_TETTS	EF-hand calcium-binding domain protein OS=Tetrahymena thermophila (strain SB210) OX=312017 GN=TTHERM_001232262 PE=4 SV=1	202	22019	0.63	14	12	11	10	5.79
526	I7LU14_TETTS	MFS transporter OS=Tetrahymena thermophila (strain SB210) OX=312017 GN=TTHERM_00540260 PE=4 SV=1	202	59345	0.17	9	8	7	6	0.54
527	Q22SC5_TETTS	Uncharacterized protein OS=Tetrahymena thermophila (strain SB210) OX=312017 GN=TTHERM_00006110 PE=4 SV=2	200	120485	0.1	7	6	7	6	0.24
528	Q22G42_TETTS	60S ribosomal protein L7 OS=Tetrahymena thermophila (strain SB210) OX=312017 GN=TTHERM_00721150 PE=3 SV=2	200	27654	0.45	13	9	11	7	1.92
529	Q24BN4_TETTS	Cytochrome b5-like heme/steroid-binding domain protein OS=Tetrahymena thermophila (strain SB210) OX=312017 GN=TTHERM_01092470 PE=4 SV=2	199	27678	0.52	11	9	8	6	1.92
530	Q22Y40_TETTS	Endo-1,4-beta-xylanase xylA OS=Tetrahymena thermophila (strain SB210) OX=312017 GN=TTHERM_00355310 PE=4 SV=2	198	100986	0.1	7	5	7	5	0.24
531	I7LZR0_TETTS	Uncharacterized protein OS=Tetrahymena thermophila (strain SB210) OX=312017 GN=TTHERM_00649160 PE=4 SV=2	198	42818	0.4	14	10	14	10	1.7
532	Q24DL2_TETTS	Uncharacterized protein OS=Tetrahymena thermophila (strain SB210) OX=312017 GN=TTHERM_00969620 PE=4 SV=1	197	27205	0.38	9	8	8	7	1.97
533	Q24FV5_TETTS	IQ calmodulin-binding motif protein OS=Tetrahymena thermophila (strain SB210) OX=312017 GN=TTHERM_00941400 PE=4 SV=2	197	31402	0.53	17	11	15	9	2.36
534	I7M0R3_TETTS	Uncharacterized protein OS=Tetrahymena thermophila (strain SB210) OX=312017 GN=TTHERM_00140960 PE=4 SV=2	196	76083	0.26	15	7	14	7	0.48
535	I7MCR3_TETTS	Uncharacterized protein OS=Tetrahymena thermophila (strain SB210) OX=312017 GN=TTHERM_00649460 PE=4 SV=2	196	48168	0.43	21	13	17	11	1.64
536	Q22BM2_TETTS	Uncharacterized protein OS=Tetrahymena thermophila (strain SB210) OX=312017 GN=TTHERM_01093730 PE=4 SV=1	195	23670	0.66	15	11	12	10	4.95
537	Q248I1_TETTS	Uncharacterized protein OS=Tetrahymena thermophila (strain SB210) OX=312017 GN=TTHERM_00531840 PE=4 SV=2	195	46336	0.28	10	7	9	7	0.9
538	I7M3B3_TETTS	Transmembrane protein, putative OS=Tetrahymena thermophila (strain SB210) OX=312017 GN=TTHERM_00349050 PE=4 SV=2	193	198874	0.11	16	8	16	8	0.19
539	Q23QZ0_TETTS	Ubiquitin-like domain-containing protein OS=Tetrahymena thermophila (strain SB210) OX=312017 GN=TTHERM_00997710 PE=4 SV=1	193	15351	0.59	9	7	7	6	4.13
540	I7M152_TETTS	Uncharacterized protein OS=Tetrahymena thermophila (strain SB210) OX=312017 GN=TTHERM_00506920 PE=4 SV=1	191	91936	0.24	12	8	12	8	0.45
541	I7MJR9_TETTS	60S ribosomal protein L18a OS=Tetrahymena thermophila (strain SB210) OX=312017 GN=TTHERM_00476670 PE=3 SV=2	190	22092	0.36	7	6	6	5	1.59
542	Q22Y73_TETTS	EF hand protein OS=Tetrahymena thermophila (strain SB210) OX=312017 GN=TTHERM_00354980 PE=4 SV=2	188	73339	0.23	11	8	10	8	0.59
543	Q232I6_TETTS	Dienelactone hydrolase family protein OS=Tetrahymena thermophila (strain SB210) OX=312017 GN=TTHERM_00594110 PE=4 SV=1	188	26409	0.36	11	8	7	5	1.22
544	A4VD76_TETTS	40S ribosomal protein S6 OS=Tetrahymena thermophila (strain SB210) OX=312017 GN=TTHERM_00149798 PE=1 SV=1	187	32806	0.31	13	8	10	6	1.17
545	Q240R4_TETTS	Uncharacterized protein OS=Tetrahymena thermophila (strain SB210) OX=312017 GN=TTHERM_00624690 PE=4 SV=3	187	39192	0.33	12	5	10	4	0.54
546	Q23D61_TETTS	Uncharacterized protein OS=Tetrahymena thermophila (strain SB210) OX=312017 GN=TTHERM_00049300 PE=4 SV=1	187	32110	0.25	4	3	4	3	0.49
547	I7M4B5_TETTS	MORN motif protein OS=Tetrahymena thermophila (strain SB210) OX=312017 GN=TTHERM_00670840 PE=4 SV=1	186	62240	0.11	5	3	5	3	0.23
548	Q22DL9_TETTS	EF hand protein OS=Tetrahymena thermophila (strain SB210) OX=312017 GN=TTHERM_00939240 PE=4 SV=2	186	81013	0.15	9	6	7	5	0.3
549	C0NA18_TETTS	EF hand protein, putative OS=Tetrahymena thermophila (strain SB210) OX=312017 GN=TTHERM_01109949 PE=4 SV=1	186	80836	0.22	14	8	13	8	0.53
550	Q23D37_TETTS	Uncharacterized protein OS=Tetrahymena thermophila (strain SB210) OX=312017 GN=TTHERM_00050530 PE=4 SV=1	186	93471	0.25	37	10	16	9	0.51
551	I7MK35_TETTS	Uncharacterized protein OS=Tetrahymena thermophila (strain SB210) OX=312017 GN=TTHERM_00498260 PE=4 SV=1	185	39867	0.34	15	7	12	6	0.9
552	Q23RC7_TETTS	Normocyte-binding protein, putative OS=Tetrahymena thermophila (strain SB210) OX=312017 GN=TTHERM_00388620 PE=4 SV=3	184	31309	0.39	9	5	8	5	0.97
553	Q22AP7_TETTS	Casein kinase OS=Tetrahymena thermophila (strain SB210) OX=312017 GN=TTHERM_01179780 PE=3 SV=2	184	39122	0.25	8	6	6	5	0.72
554	I7LY45_TETTS	Flagellar associated protein OS=Tetrahymena thermophila (strain SB210) OX=312017 GN=TTHERM_00497300 PE=4 SV=2	184	359684	0.11	25	11	23	11	0.14
555	I7M9N1_TETTS	Uncharacterized protein OS=Tetrahymena thermophila (strain SB210) OX=312017 GN=TTHERM_00558350 PE=4 SV=1	183	35238	0.41	7	5	7	5	0.83
556	I7MGS6_TETTS	Uncharacterized protein OS=Tetrahymena thermophila (strain SB210) OX=312017 GN=TTHERM_00500740 PE=4 SV=1	182	30471	0.44	11	8	11	8	2.03
557	I7M3M0_TETTS	Tetrin C, putative OS=Tetrahymena thermophila (strain SB210) OX=312017 GN=TTHERM_00474830 PE=4 SV=1	181	87093	0.21	13	8	13	8	0.48
558	Q22S97_TETTS	EF hand protein OS=Tetrahymena thermophila (strain SB210) OX=312017 GN=TTHERM_00006390 PE=4 SV=1	180	22665	0.35	6	5	5	4	1.53
559	I7MIG8_TETTS	Uncharacterized protein OS=Tetrahymena thermophila (strain SB210) OX=312017 GN=TTHERM_00614840 PE=4 SV=1	180	17925	0.56	11	8	9	8	5.53
560	Q23KG1_TETTS	40S ribosomal protein S2, putative OS=Tetrahymena thermophila (strain SB210) OX=312017 GN=TTHERM_00193740 PE=1 SV=3	180	33716	0.47	15	10	12	7	1.41
561	Q236Y7_TETTS	SPRY domain protein OS=Tetrahymena thermophila (strain SB210) OX=312017 GN=TTHERM_00083620 PE=4 SV=1	179	70592	0.26	9	5	9	5	0.35
562	I7M0G3_TETTS	Uncharacterized protein OS=Tetrahymena thermophila (strain SB210) OX=312017 GN=TTHERM_00069280 PE=4 SV=2	179	125551	0.18	15	12	13	12	0.51
563	Q23KD2_TETTS	Uncharacterized protein OS=Tetrahymena thermophila (strain SB210) OX=312017 GN=TTHERM_00194030 PE=4 SV=2	178	20279	0.5	9	9	8	8	4.23
564	I7MDX9_TETTS	EF hand protein, putative OS=Tetrahymena thermophila (strain SB210) OX=312017 GN=TTHERM_00295360 PE=4 SV=2	178	142580	0.12	11	9	10	8	0.27
565	I7LU96_TETTS	Uncharacterized protein OS=Tetrahymena thermophila (strain SB210) OX=312017 GN=TTHERM_00143720 PE=4 SV=2	177	49587	0.22	10	4	8	4	0.41
566	Q237A4_TETTS	Sperm-tail PG-rich repeat protein OS=Tetrahymena thermophila (strain SB210) OX=312017 GN=TTHERM_00083450 PE=4 SV=1	177	42101	0.28	11	7	9	6	0.83
567	I7M3G3_TETTS	C2 domain protein OS=Tetrahymena thermophila (strain SB210) OX=312017 GN=TTHERM_00444770 PE=4 SV=2	177	302551	0.08	20	7	18	7	0.1
568	I7MB72_TETTS	Uncharacterized protein OS=Tetrahymena thermophila (strain SB210) OX=312017 GN=TTHERM_00525130 PE=4 SV=1	176	28674	0.44	15	9	10	7	1.81
569	I7M408_TETTS	Transmembrane protein OS=Tetrahymena thermophila (strain SB210) OX=312017 GN=TTHERM_00241950 PE=4 SV=2	176	152772	0.11	12	7	11	7	0.22
570	I7MJ34_TETTS	60S acidic ribosomal protein OS=Tetrahymena thermophila (strain SB210) OX=312017 GN=TTHERM_00837950 PE=3 SV=1	176	11702	0.61	5	5	4	4	3.14
571	RL22_TETTS	Large ribosomal subunit protein eL22 OS=Tetrahymena thermophila (strain SB210) OX=312017 GN=RPL22 PE=1 SV=3	175	13828	0.47	7	5	6	4	2.32
572	I7M345_TETTS	Uncharacterized protein OS=Tetrahymena thermophila (strain SB210) OX=312017 GN=TTHERM_00558030 PE=4 SV=1	175	12756	0.36	5	4	3	3	1.65
573	RL6_TETTS	Large ribosomal subunit protein eL6 OS=Tetrahymena thermophila (strain SB210) OX=312017 GN=RPL6 PE=1 SV=1	175	21719	0.5	12	8	9	8	3.7
574	I7M0E4_TETTS	STOP protein OS=Tetrahymena thermophila (strain SB210) OX=312017 GN=TTHERM_00059260 PE=4 SV=2	175	72458	0.33	18	8	15	8	0.6
575	I7M863_TETTS	SPFH domain/band 7 family protein OS=Tetrahymena thermophila (strain SB210) OX=312017 GN=TTHERM_00333230 PE=3 SV=1	175	32272	0.37	9	9	8	8	1.86
576	Q22LZ4_TETTS	Uncharacterized protein OS=Tetrahymena thermophila (strain SB210) OX=312017 GN=TTHERM_00039250 PE=4 SV=1	174	44840	0.22	7	5	7	5	0.61
577	Q23G22_TETTS	c-Myc-binding protein, putative OS=Tetrahymena thermophila (strain SB210) OX=312017 GN=TTHERM_00077420 PE=3 SV=2	174	11214	0.71	13	9	10	7	8.12
578	I7LWQ0_TETTS	Kinase domain protein OS=Tetrahymena thermophila (strain SB210) OX=312017 GN=TTHERM_00578720 PE=4 SV=1	172	24774	0.42	9	6	8	5	1.34
579	X1W3T2_TETTS	IQ calmodulin-binding motif protein OS=Tetrahymena thermophila (strain SB210) OX=312017 GN=TTHERM_00688410 PE=4 SV=1	172	46571	0.36	13	8	12	8	1.08
580	I7ML36_TETTS	Uncharacterized protein OS=Tetrahymena thermophila (strain SB210) OX=312017 GN=TTHERM_00316540 PE=4 SV=1	172	27363	0.53	10	7	9	7	1.94
581	I7M7F0_TETTS	Transmembrane protein, putative OS=Tetrahymena thermophila (strain SB210) OX=312017 GN=TTHERM_00294930 PE=4 SV=2	172	106889	0.17	17	8	14	7	0.32
582	Q22YB0_TETTS	IQ calmodulin-binding motif protein OS=Tetrahymena thermophila (strain SB210) OX=312017 GN=TTHERM_00354600 PE=4 SV=2	171	57456	0.26	11	7	11	7	0.68
583	I7MA16_TETTS	Uncharacterized protein OS=Tetrahymena thermophila (strain SB210) OX=312017 GN=TTHERM_00535530 PE=4 SV=2	171	23223	0.67	12	6	10	5	1.48
584	I7LWW2_TETTS	Uncharacterized protein OS=Tetrahymena thermophila (strain SB210) OX=312017 GN=TTHERM_00494220 PE=4 SV=1	170	27474	0.47	10	6	9	6	1.51
585	A4VDX2_TETTS	IQ calmodulin-binding motif protein OS=Tetrahymena thermophila (strain SB210) OX=312017 GN=TTHERM_00266279 PE=4 SV=2	170	137044	0.09	10	4	9	4	0.13
586	Q22CS8_TETTS	Sperm-tail PG-rich repeat protein OS=Tetrahymena thermophila (strain SB210) OX=312017 GN=TTHERM_01016130 PE=4 SV=2	170	37342	0.5	17	10	15	9	1.79
587	I7M2E3_TETTS	Bmh1 14-3-3 family protein OS=Tetrahymena thermophila (strain SB210) OX=312017 GN=TTHERM_00216010 PE=3 SV=1	169	28228	0.25	6	4	5	3	0.57
588	I7LWV9_TETTS	ZZ-type zinc finger protein OS=Tetrahymena thermophila (strain SB210) OX=312017 GN=TTHERM_00494070 PE=4 SV=2	168	76094	0.25	12	8	10	7	0.48
589	Q22DW4_TETTS	Uncharacterized protein OS=Tetrahymena thermophila (strain SB210) OX=312017 GN=TTHERM_00926950 PE=4 SV=3	168	71510	0.21	11	5	11	5	0.35
590	I7MGY8_TETTS	Thioredoxin-like protein OS=Tetrahymena thermophila (strain SB210) OX=312017 GN=TTHERM_00558370 PE=4 SV=2	167	22668	0.52	7	5	6	5	1.53
591	Q237E4_TETTS	MORN repeat-containing protein 5 OS=Tetrahymena thermophila (strain SB210) OX=312017 GN=TTHERM_00324550 PE=4 SV=2	167	22930	0.39	9	7	7	6	2
592	W7X3Z8_TETTS	60S ribosomal protein L17 OS=Tetrahymena thermophila (strain SB210) OX=312017 GN=TTHERM_000339809 PE=3 SV=1	165	20533	0.37	6	4	5	3	0.85
593	W7XKY6_TETTS	Tricarboxylate transporter OS=Tetrahymena thermophila (strain SB210) OX=312017 GN=TTHERM_000802459 PE=3 SV=1	164	31816	0.38	11	5	9	5	0.94
594	I7MDY7_TETTS	Transmembrane protein OS=Tetrahymena thermophila (strain SB210) OX=312017 GN=TTHERM_00295780 PE=4 SV=2	164	73516	0.18	11	5	10	4	0.26
595	W7XBA6_TETTS	Dynein light chain OS=Tetrahymena thermophila (strain SB210) OX=312017 GN=TTHERM_000463528 PE=3 SV=1	163	11149	0.44	5	5	3	3	2.05
596	I7MM26_TETTS	cAMP-dependent kinase catalytic subunit OS=Tetrahymena thermophila (strain SB210) OX=312017 GN=TTHERM_00658860 PE=3 SV=2	163	36922	0.25	7	6	5	5	0.78
597	I7LZG7_TETTS	EF hand protein OS=Tetrahymena thermophila (strain SB210) OX=312017 GN=TTHERM_00773120 PE=3 SV=1	162	163120	0.12	17	7	16	7	0.2
598	I7MLZ6_TETTS	WD domain, G-beta repeat protein OS=Tetrahymena thermophila (strain SB210) OX=312017 GN=TTHERM_00474420 PE=4 SV=2	162	90479	0.15	9	4	8	4	0.21
599	Q23A01_TETTS	DUF4200 domain-containing protein OS=Tetrahymena thermophila (strain SB210) OX=312017 GN=TTHERM_00885770 PE=4 SV=2	162	76474	0.13	8	4	7	4	0.25
600	Q23DQ2_TETTS	PHD-finger protein OS=Tetrahymena thermophila (strain SB210) OX=312017 GN=TTHERM_00046390 PE=4 SV=3	162	108734	0.11	10	4	10	4	0.17
601	Q232Y6_TETTS	Uncharacterized protein OS=Tetrahymena thermophila (strain SB210) OX=312017 GN=TTHERM_00394670 PE=4 SV=1	161	58824	0.15	7	4	7	4	0.34
602	Q22AV0_TETTS	40S ribosomal protein S8 OS=Tetrahymena thermophila (strain SB210) OX=312017 GN=TTHERM_01151600 PE=1 SV=1	161	24292	0.49	13	7	11	6	1.83
603	I7M5Z2_TETTS	Uncharacterized protein OS=Tetrahymena thermophila (strain SB210) OX=312017 GN=TTHERM_00773110 PE=4 SV=2	161	55060	0.24	11	9	9	7	0.72
604	Q22T81_TETTS	Uncharacterized protein OS=Tetrahymena thermophila (strain SB210) OX=312017 GN=TTHERM_00185310 PE=4 SV=2	161	40500	0.56	21	10	19	10	1.85
605	I7LZH1_TETTS	60S ribosomal protein L7a OS=Tetrahymena thermophila (strain SB210) OX=312017 GN=TTHERM_00773340 PE=3 SV=2	160	29108	0.49	16	8	13	7	1.77
606	Q238R1_TETTS	Uncharacterized protein OS=Tetrahymena thermophila (strain SB210) OX=312017 GN=TTHERM_00454050 PE=4 SV=2	160	101092	0.17	12	6	11	6	0.29
607	Q22AV9_TETTS	40S ribosomal protein S3 OS=Tetrahymena thermophila (strain SB210) OX=312017 GN=TTHERM_01151500 PE=1 SV=3	160	27685	0.37	11	6	9	6	1.5
608	I7LU20_TETTS	DNA polymerase delta C4-type zinc-finger protein OS=Tetrahymena thermophila (strain SB210) OX=312017 GN=TTHERM_00370750 PE=4 SV=1	159	32249	0.39	13	6	11	5	0.93
609	Q231A9_TETTS	WD domain, G-beta repeat protein OS=Tetrahymena thermophila (strain SB210) OX=312017 GN=TTHERM_00433480 PE=4 SV=2	159	184572	0.07	9	5	8	5	0.12
610	Q24F54_TETTS	Amine-terminal domain guanylate-binding protein OS=Tetrahymena thermophila (strain SB210) OX=312017 GN=TTHERM_01129710 PE=3 SV=4	158	97726	0.18	12	7	12	7	0.36
611	I7MK31_TETTS	DUF4200 domain-containing protein OS=Tetrahymena thermophila (strain SB210) OX=312017 GN=TTHERM_00498160 PE=4 SV=2	158	48401	0.14	6	5	6	5	0.55
612	W7X6X6_TETTS	Zinc finger, C2HC5-type family protein OS=Tetrahymena thermophila (strain SB210) OX=312017 GN=TTHERM_000293429 PE=3 SV=1	158	105091	0.15	10	5	10	5	0.23
613	I7MAL9_TETTS	Sperm-tail PG-rich repeat protein OS=Tetrahymena thermophila (strain SB210) OX=312017 GN=TTHERM_00468010 PE=4 SV=1	157	23887	0.55	14	9	11	8	3.11
614	I7ME76_TETTS	E1-E2 ATPase family protein OS=Tetrahymena thermophila (strain SB210) OX=312017 GN=TTHERM_00266610 PE=4 SV=1	157	151615	0.06	6	4	6	4	0.12
615	I7MLM2_TETTS	Uncharacterized protein OS=Tetrahymena thermophila (strain SB210) OX=312017 GN=TTHERM_00579340 PE=4 SV=2	157	38007	0.45	15	12	12	10	2.06
616	Q22WB9_TETTS	Uncharacterized protein OS=Tetrahymena thermophila (strain SB210) OX=312017 GN=TTHERM_00158150 PE=4 SV=2	157	96721	0.18	14	8	14	8	0.42
617	I7M5Z8_TETTS	Uncharacterized protein OS=Tetrahymena thermophila (strain SB210) OX=312017 GN=TTHERM_00773430 PE=4 SV=1	156	37985	0.32	13	8	10	6	0.96
618	Q233X6_TETTS	Uncharacterized protein OS=Tetrahymena thermophila (strain SB210) OX=312017 GN=TTHERM_00985020 PE=4 SV=3	156	48046	0.09	4	4	3	3	0.3
619	W7X7A8_TETTS	STOP protein OS=Tetrahymena thermophila (strain SB210) OX=312017 GN=TTHERM_000355119 PE=4 SV=1	155	37534	0.41	14	10	12	8	1.47
620	W7X4J5_TETTS	Uncharacterized protein OS=Tetrahymena thermophila (strain SB210) OX=312017 GN=TTHERM_000938919 PE=4 SV=1	155	66872	0.26	13	5	13	5	0.38
621	I7ME34_TETTS	Concanavalin A-like lectin/glucanase family protein OS=Tetrahymena thermophila (strain SB210) OX=312017 GN=TTHERM_00522330 PE=4 SV=2	153	200551	0.11	12	8	11	8	0.19
622	Q23CX4_TETTS	Tetrin B OS=Tetrahymena thermophila (strain SB210) OX=312017 GN=TTHERM_00052160 PE=4 SV=2	153	87339	0.19	12	8	12	8	0.48
623	Q23F81_TETTS	Uncharacterized protein OS=Tetrahymena thermophila (strain SB210) OX=312017 GN=TTHERM_00382330 PE=1 SV=2	152	39170	0.24	7	7	7	7	1.14
624	I7M6C1_TETTS	MORN motif protein OS=Tetrahymena thermophila (strain SB210) OX=312017 GN=TTHERM_00584930 PE=4 SV=1	151	49128	0.39	15	8	14	8	1
625	I7MFD1_TETTS	40S ribosomal protein S19 OS=Tetrahymena thermophila (strain SB210) OX=312017 GN=TTHERM_00823670 PE=3 SV=1	151	17786	0.34	7	5	5	4	1.57
626	I7M1K1_TETTS	MFS transporter OS=Tetrahymena thermophila (strain SB210) OX=312017 GN=TTHERM_00191630 PE=4 SV=1	151	68759	0.17	10	7	7	6	0.45
627	I7MLY6_TETTS	RIIa domain protein OS=Tetrahymena thermophila (strain SB210) OX=312017 GN=TTHERM_00537370 PE=4 SV=1	151	16110	0.53	8	7	6	6	3.75
628	Q23DU5_TETTS	Uncharacterized protein OS=Tetrahymena thermophila (strain SB210) OX=312017 GN=TTHERM_00044970 PE=4 SV=3	151	29953	0.24	5	4	4	3	0.53
629	Q23FL3_TETTS	Radial spoke head-like protein OS=Tetrahymena thermophila (strain SB210) OX=312017 GN=TTHERM_00080020 PE=4 SV=3	150	121544	0.12	10	5	10	5	0.19
630	I7MD19_TETTS	40S ribosomal protein S7 OS=Tetrahymena thermophila (strain SB210) OX=312017 GN=TTHERM_00471090 PE=1 SV=1	150	23231	0.58	14	6	10	6	1.97
631	I7LU69_TETTS	Heterochromatin protein OS=Tetrahymena thermophila (strain SB210) OX=312017 GN=TTHERM_00705240 PE=4 SV=2	150	21128	0.43	12	9	9	6	2.31
632	Q22T56_TETTS	Uncharacterized protein OS=Tetrahymena thermophila (strain SB210) OX=312017 GN=TTHERM_00185560 PE=4 SV=3	150	27395	0.17	3	3	2	2	0.36
633	I7ML52_TETTS	EF-hand domain-containing protein OS=Tetrahymena thermophila (strain SB210) OX=312017 GN=TTHERM_00317490 PE=4 SV=2	149	96552	0.2	27	6	15	6	0.3
634	I7MKT5_TETTS	EF hand protein OS=Tetrahymena thermophila (strain SB210) OX=312017 GN=TTHERM_00218510 PE=4 SV=2	149	145318	0.09	10	7	10	7	0.23
635	Q22EC7_TETTS	Dpy-30 motif protein OS=Tetrahymena thermophila (strain SB210) OX=312017 GN=TTHERM_00835010 PE=4 SV=1	149	16091	0.43	10	7	5	3	1.18
636	Q24FR8_TETTS	Ankyrin domain protein OS=Tetrahymena thermophila (strain SB210) OX=312017 GN=TTHERM_01344720 PE=4 SV=2	148	79058	0.22	16	7	15	7	0.46
637	Q22XY9_TETTS	Uncharacterized protein OS=Tetrahymena thermophila (strain SB210) OX=312017 GN=TTHERM_00355820 PE=4 SV=2	147	50839	0.11	4	3	4	3	0.29
638	I7MLE8_TETTS	Uncharacterized protein OS=Tetrahymena thermophila (strain SB210) OX=312017 GN=TTHERM_00499500 PE=4 SV=1	147	55614	0.27	12	8	11	8	0.85
639	I7MIS8_TETTS	Uncharacterized protein OS=Tetrahymena thermophila (strain SB210) OX=312017 GN=TTHERM_00242330 PE=4 SV=1	147	20501	0.55	9	7	8	6	2.42
640	I7LW73_TETTS	Uncharacterized protein OS=Tetrahymena thermophila (strain SB210) OX=312017 GN=TTHERM_00316430 PE=4 SV=1	146	40001	0.24	5	4	5	4	0.53
641	Q240I4_TETTS	Uncharacterized protein OS=Tetrahymena thermophila (strain SB210) OX=312017 GN=TTHERM_00991630 PE=4 SV=1	143	20923	0.32	5	5	4	4	1.24
642	RL37A_TETTS	Large ribosomal subunit protein eL43 OS=Tetrahymena thermophila (strain SB210) OX=312017 GN=RPL37A PE=1 SV=1	143	11571	0.54	7	4	5	3	1.93
643	Q22MV4_TETTS	Malate dehydrogenase OS=Tetrahymena thermophila (strain SB210) OX=312017 GN=TTHERM_00030190 PE=3 SV=1	142	38109	0.21	4	4	4	4	0.56
644	W7XBZ2_TETTS	Metallo-beta-lactamase superfamily protein OS=Tetrahymena thermophila (strain SB210) OX=312017 GN=TTHERM_000690008 PE=4 SV=1	142	49062	0.31	9	5	9	5	0.54
645	RL26_TETTS	Large ribosomal subunit protein uL24 OS=Tetrahymena thermophila (strain SB210) OX=312017 GN=RPL26 PE=1 SV=2	142	15373	0.44	8	5	7	5	2.91
646	Q237A2_TETTS	Myosin heavy chain OS=Tetrahymena thermophila (strain SB210) OX=312017 GN=TTHERM_00083470 PE=4 SV=2	141	90287	0.11	7	4	7	4	0.21
647	Q22HL6_TETTS	Uncharacterized protein OS=Tetrahymena thermophila (strain SB210) OX=312017 GN=TTHERM_00636870 PE=4 SV=2	141	28504	0.28	6	5	6	5	1.1
648	Q237T6_TETTS	33 kDa inner dynein arm light chain, axonemal protein OS=Tetrahymena thermophila (strain SB210) OX=312017 GN=TTHERM_00319990 PE=4 SV=1	139	28298	0.47	11	8	8	7	1.85
649	Q239Q2_TETTS	Uncharacterized protein OS=Tetrahymena thermophila (strain SB210) OX=312017 GN=TTHERM_01190430 PE=4 SV=2	138	28109	0.43	8	6	7	5	1.12
650	Q24C24_TETTS	Dual specificity protein phosphatase OS=Tetrahymena thermophila (strain SB210) OX=312017 GN=TTHERM_00697520 PE=4 SV=2	138	45103	0.33	10	5	9	5	0.6
651	Q23E01_TETTS	Uncharacterized protein OS=Tetrahymena thermophila (strain SB210) OX=312017 GN=TTHERM_00675590 PE=4 SV=1	137	66375	0.15	6	4	6	4	0.29
652	Q23F94_TETTS	Uncharacterized protein OS=Tetrahymena thermophila (strain SB210) OX=312017 GN=TTHERM_00382200 PE=4 SV=1	136	58603	0.23	11	7	9	7	0.66
653	W7XGS7_TETTS	Ubiquitin carboxyl-terminal hydrolase family protein OS=Tetrahymena thermophila (strain SB210) OX=312017 GN=TTHERM_000691151 PE=4 SV=1	136	153989	0.11	14	8	13	7	0.22
654	I7LUE6_TETTS	Thioredoxin-dependent peroxide reductase OS=Tetrahymena thermophila (strain SB210) OX=312017 GN=TTHERM_00295170 PE=4 SV=2	135	30820	0.5	12	6	9	6	1.28
655	A4VEZ3_TETTS	Uncharacterized protein OS=Tetrahymena thermophila (strain SB210) OX=312017 GN=TTHERM_00443109 PE=4 SV=1	135	44524	0.17	7	5	6	4	0.47
656	I7MLA8_TETTS	Dynein light chain roadblock OS=Tetrahymena thermophila (strain SB210) OX=312017 GN=TTHERM_00152040 PE=3 SV=1	134	11813	0.49	6	5	4	3	1.87
657	I7MA33_TETTS	Transmembrane protein, putative OS=Tetrahymena thermophila (strain SB210) OX=312017 GN=TTHERM_00537380 PE=4 SV=1	133	44324	0.13	4	4	3	3	0.33
658	Q245I5_TETTS	Transmembrane protein OS=Tetrahymena thermophila (strain SB210) OX=312017 GN=TTHERM_00730280 PE=4 SV=2	133	120471	0.15	9	4	9	4	0.15
659	I7MHG3_TETTS	Uncharacterized protein OS=Tetrahymena thermophila (strain SB210) OX=312017 GN=TTHERM_00494010 PE=4 SV=2	132	57676	0.13	5	4	5	4	0.34
660	Q23DW3_TETTS	Sperm-tail PG-rich repeat protein OS=Tetrahymena thermophila (strain SB210) OX=312017 GN=TTHERM_00043800 PE=4 SV=1	132	44577	0.28	8	6	8	6	0.77
661	Q22TF3_TETTS	Transmembrane protein, putative OS=Tetrahymena thermophila (strain SB210) OX=312017 GN=TTHERM_00171720 PE=4 SV=2	132	85534	0.06	4	4	4	4	0.22
662	Q23QD4_TETTS	Lipoprotein, putative OS=Tetrahymena thermophila (strain SB210) OX=312017 GN=TTHERM_00581490 PE=4 SV=1	132	31929	0.28	9	6	8	6	1.21
663	Q22KT2_TETTS	Uncharacterized protein OS=Tetrahymena thermophila (strain SB210) OX=312017 GN=TTHERM_00311970 PE=4 SV=2	131	97742	0.14	12	5	11	5	0.24
664	Q22DQ8_TETTS	Uncharacterized protein OS=Tetrahymena thermophila (strain SB210) OX=312017 GN=TTHERM_00938840 PE=4 SV=2	130	33936	0.36	9	4	7	4	0.65
665	W7X687_TETTS	Transmembrane protein OS=Tetrahymena thermophila (strain SB210) OX=312017 GN=TTHERM_000035658 PE=4 SV=1	130	13809	0.45	4	4	3	3	1.48
666	Q22N63_TETTS	WD domain, G-beta repeat protein OS=Tetrahymena thermophila (strain SB210) OX=312017 GN=TTHERM_00214710 PE=4 SV=2	130	170259	0.14	24	8	19	8	0.22
667	Q23KL4_TETTS	C2 domain-containing protein OS=Tetrahymena thermophila (strain SB210) OX=312017 GN=TTHERM_00193210 PE=4 SV=1	129	73408	0.15	8	7	5	5	0.34
668	I7MFZ2_TETTS	Uncharacterized protein OS=Tetrahymena thermophila (strain SB210) OX=312017 GN=TTHERM_00309870 PE=4 SV=2	129	115886	0.2	12	8	12	8	0.34
669	W7X6Z6_TETTS	ABC transporter family protein OS=Tetrahymena thermophila (strain SB210) OX=312017 GN=TTHERM_000693287 PE=4 SV=1	127	199471	0.08	9	4	9	4	0.09
670	I7LXG3_TETTS	SNF7 family protein OS=Tetrahymena thermophila (strain SB210) OX=312017 GN=TTHERM_00239080 PE=4 SV=1	127	23925	0.2	4	3	3	3	0.69
671	W7XBF5_TETTS	Uncharacterized protein OS=Tetrahymena thermophila (strain SB210) OX=312017 GN=TTHERM_000287919 PE=1 SV=1	127	11007	0.47	2	2	2	2	1.12
672	I7MCE2_TETTS	Sperm-tail PG-rich repeat protein OS=Tetrahymena thermophila (strain SB210) OX=312017 GN=TTHERM_00825250 PE=4 SV=2	126	48509	0.25	10	4	10	4	0.42
673	Q23RL2_TETTS	RNA recognition motif 1 in heterogeneous nuclear ribonucleoprotein hnRNP protein OS=Tetrahymena thermophila (strain SB210) OX=312017 GN=TTHERM_00384800 PE=4 SV=3	126	51825	0.18	9	6	8	6	0.64
674	I7LT66_TETTS	Outer dynein arm protein OS=Tetrahymena thermophila (strain SB210) OX=312017 GN=TTHERM_00691840 PE=4 SV=1	125	57860	0.25	12	5	12	5	0.45
675	I7M9S2_TETTS	Adenylate/guanylate cyclase domain protein OS=Tetrahymena thermophila (strain SB210) OX=312017 GN=TTHERM_00347980 PE=4 SV=2	124	302967	0.06	14	5	14	5	0.07
676	Q240U2_TETTS	Uncharacterized protein OS=Tetrahymena thermophila (strain SB210) OX=312017 GN=TTHERM_00624410 PE=4 SV=1	124	52340	0.12	4	2	4	2	0.18
677	Q22DZ9_TETTS	Uncharacterized protein OS=Tetrahymena thermophila (strain SB210) OX=312017 GN=TTHERM_00925600 PE=4 SV=2	124	105066	0.18	13	8	12	7	0.33
678	Q23R25_TETTS	EF hand protein OS=Tetrahymena thermophila (strain SB210) OX=312017 GN=TTHERM_00850580 PE=4 SV=1	123	20959	0.52	7	7	7	7	3.07
679	I7MD58_TETTS	Kinase domain protein OS=Tetrahymena thermophila (strain SB210) OX=312017 GN=TTHERM_00442920 PE=4 SV=2	123	73110	0.11	6	5	5	4	0.26
680	W7XGE8_TETTS	IQ calmodulin-binding motif protein OS=Tetrahymena thermophila (strain SB210) OX=312017 GN=TTHERM_001026361 PE=4 SV=1	123	311045	0.05	12	6	11	5	0.07
681	Q24DH5_TETTS	Transmembrane protein, putative OS=Tetrahymena thermophila (strain SB210) OX=312017 GN=TTHERM_00971980 PE=4 SV=2	123	44350	0.08	3	3	3	3	0.33
682	RL19_TETTS	Large ribosomal subunit protein eL19 OS=Tetrahymena thermophila (strain SB210) OX=312017 GN=RPL19 PE=1 SV=1	122	21417	0.24	5	3	5	3	0.8
683	RL9_TETTS	Large ribosomal subunit protein uL6 OS=Tetrahymena thermophila (strain SB210) OX=312017 GN=RPL9 PE=1 SV=1	122	21437	0.44	10	5	8	3	0.8
684	Q22SA4_TETTS	Tetrin A OS=Tetrahymena thermophila (strain SB210) OX=312017 GN=TTHERM_00006320 PE=4 SV=2	122	84956	0.18	12	9	12	9	0.57
685	I7ME11_TETTS	Uncharacterized protein OS=Tetrahymena thermophila (strain SB210) OX=312017 GN=TTHERM_00401930 PE=4 SV=2	121	71638	0.09	5	4	5	4	0.27
686	I7MHZ7_TETTS	Ribosomal protein S9 OS=Tetrahymena thermophila (strain SB210) OX=312017 GN=TTHERM_00706300 PE=4 SV=1	120	26210	0.37	8	3	8	3	0.62
687	RL14_TETTS	Large ribosomal subunit protein eL14 OS=Tetrahymena thermophila (strain SB210) OX=312017 GN=RPL14 PE=1 SV=2	120	14589	0.41	7	5	5	4	2.15
688	I7ME36_TETTS	Calcium-translocating P-type ATPase, PMCA-type protein OS=Tetrahymena thermophila (strain SB210) OX=312017 GN=TTHERM_00522430 PE=4 SV=2	120	172069	0.07	10	5	10	5	0.13
689	W7X7L6_TETTS	Ubiquitin carboxyl-terminal hydrolase OS=Tetrahymena thermophila (strain SB210) OX=312017 GN=TTHERM_000492989 PE=4 SV=1	119	77453	0.13	6	4	6	4	0.25
690	Q23D31_TETTS	Nucleolar protein OS=Tetrahymena thermophila (strain SB210) OX=312017 GN=TTHERM_00050590 PE=3 SV=1	119	51784	0.06	2	2	2	2	0.18
690	I7MGX3_TETTS	Nucleolar protein 5a OS=Tetrahymena thermophila (strain SB210) OX=312017 GN=TTHERM_00558040 PE=3 SV=1	99	58352	0.12	5	3	5	3	0.24
691	I7MLW3_TETTS	Uncharacterized protein OS=Tetrahymena thermophila (strain SB210) OX=312017 GN=TTHERM_00535210 PE=4 SV=1	119	11729	0.47	12	5	6	3	1.87
692	Q22B78_TETTS	40S ribosomal protein S11, putative OS=Tetrahymena thermophila (strain SB210) OX=312017 GN=TTHERM_01109770 PE=1 SV=1	119	18268	0.52	12	9	9	7	3.97
693	I7M0N9_TETTS	Dynein light chain tctex-type 1 protein OS=Tetrahymena thermophila (strain SB210) OX=312017 GN=TTHERM_00561440 PE=4 SV=1	118	14686	0.46	6	6	5	5	3.15
694	Q22LV9_TETTS	Uncharacterized protein OS=Tetrahymena thermophila (strain SB210) OX=312017 GN=TTHERM_00041580 PE=4 SV=1	118	52349	0.32	11	6	11	6	0.63
695	Q22AL1_TETTS	IQ calmodulin-binding motif protein OS=Tetrahymena thermophila (strain SB210) OX=312017 GN=TTHERM_01194640 PE=4 SV=1	117	29400	0.35	10	4	10	4	0.78
696	Q233K8_TETTS	Uncharacterized protein OS=Tetrahymena thermophila (strain SB210) OX=312017 GN=TTHERM_00391420 PE=4 SV=4	116	41916	0.26	11	5	10	5	0.66
697	I7MJ59_TETTS	Uncharacterized protein OS=Tetrahymena thermophila (strain SB210) OX=312017 GN=TTHERM_00125530 PE=4 SV=2	116	75565	0.31	23	7	21	7	0.49
698	Q24CY1_TETTS	Uncharacterized protein OS=Tetrahymena thermophila (strain SB210) OX=312017 GN=TTHERM_00713200 PE=4 SV=2	115	100587	0.12	10	6	10	6	0.29
699	Q22D74_TETTS	Uncharacterized protein OS=Tetrahymena thermophila (strain SB210) OX=312017 GN=TTHERM_00999030 PE=4 SV=2	115	274087	0.06	12	6	12	6	0.1
700	Q23YD3_TETTS	Transmembrane protein OS=Tetrahymena thermophila (strain SB210) OX=312017 GN=TTHERM_00898310 PE=4 SV=1	114	26774	0.2	3	2	3	2	0.37
701	I7MKV0_TETTS	Leishmanolysin peptidase OS=Tetrahymena thermophila (strain SB210) OX=312017 GN=TTHERM_00219330 PE=4 SV=2	114	70162	0.14	8	3	8	3	0.2
702	Q22W26_TETTS	40S ribosomal protein S12 OS=Tetrahymena thermophila (strain SB210) OX=312017 GN=TTHERM_00161060 PE=1 SV=1	114	14086	0.41	5	4	4	3	1.43
703	Q23AA1_TETTS	Uncharacterized protein OS=Tetrahymena thermophila (strain SB210) OX=312017 GN=TTHERM_00427570 PE=4 SV=1	113	44568	0.26	11	6	10	6	0.77
704	RL32_TETTS	Large ribosomal subunit protein eL32 OS=Tetrahymena thermophila (strain SB210) OX=312017 GN=RPL32 PE=1 SV=1	113	15360	0.34	5	2	5	2	0.72
705	I7M312_TETTS	Parkin co-regulated protein OS=Tetrahymena thermophila (strain SB210) OX=312017 GN=TTHERM_00499310 PE=4 SV=2	112	35179	0.24	6	5	5	5	0.83
706	Q24IM2_TETTS	Spindle assembly abnormal protein 6 N-terminal domain-containing protein OS=Tetrahymena thermophila (strain SB210) OX=312017 GN=TTHERM_00919520 PE=4 SV=2	112	28639	0.18	4	3	3	2	0.34
707	I7MD62_TETTS	IQ calmodulin-binding motif protein OS=Tetrahymena thermophila (strain SB210) OX=312017 GN=TTHERM_00443120 PE=3 SV=2	112	58659	0.2	8	4	8	4	0.34
708	I7M042_TETTS	Uncharacterized protein OS=Tetrahymena thermophila (strain SB210) OX=312017 GN=TTHERM_00441980 PE=4 SV=2	112	165336	0.08	10	3	10	3	0.08
709	RL15_TETTS	Large ribosomal subunit protein eL15 OS=Tetrahymena thermophila (strain SB210) OX=312017 GN=RPL15 PE=1 SV=1	111	24175	0.37	10	9	8	8	3.03
710	Q22KL2_TETTS	Sel1 domain protein OS=Tetrahymena thermophila (strain SB210) OX=312017 GN=TTHERM_00312690 PE=4 SV=1	111	89044	0.1	8	5	8	5	0.27
711	I7LX12_TETTS	Uncharacterized protein OS=Tetrahymena thermophila (strain SB210) OX=312017 GN=TTHERM_00535760 PE=4 SV=2	110	106311	0.14	8	3	8	3	0.13
712	Q23A84_TETTS	60S ribosomal protein L11 OS=Tetrahymena thermophila (strain SB210) OX=312017 GN=TTHERM_00829380 PE=3 SV=1	109	19876	0.37	6	2	6	2	0.53
713	Q24BQ1_TETTS	STOP protein OS=Tetrahymena thermophila (strain SB210) OX=312017 GN=TTHERM_01091310 PE=4 SV=2	109	80156	0.08	5	4	5	4	0.24
714	W7X3Z3_TETTS	60S ribosomal protein L18 OS=Tetrahymena thermophila (strain SB210) OX=312017 GN=TTHERM_000338239 PE=3 SV=1	109	20747	0.31	6	3	6	3	0.84
715	Q23F77_TETTS	EF hand protein OS=Tetrahymena thermophila (strain SB210) OX=312017 GN=TTHERM_00382370 PE=4 SV=3	108	121576	0.06	6	4	6	4	0.15
716	I7LZZ8_TETTS	Uncharacterized protein OS=Tetrahymena thermophila (strain SB210) OX=312017 GN=TTHERM_00486610 PE=4 SV=1	107	29601	0.27	9	4	7	3	0.53
717	I7MAR3_TETTS	Uncharacterized protein OS=Tetrahymena thermophila (strain SB210) OX=312017 GN=TTHERM_00765320 PE=4 SV=2	107	40041	0.11	3	3	3	3	0.37
718	Q22CN8_TETTS	Uncharacterized protein OS=Tetrahymena thermophila (strain SB210) OX=312017 GN=TTHERM_01026410 PE=4 SV=1	106	18517	0.48	7	2	7	2	0.57
719	Q23G97_TETTS	Uncharacterized protein OS=Tetrahymena thermophila (strain SB210) OX=312017 GN=TTHERM_00075680 PE=4 SV=1	105	91132	0.17	13	4	13	4	0.21
720	Q23PT6_TETTS	Uncharacterized protein OS=Tetrahymena thermophila (strain SB210) OX=312017 GN=TTHERM_00463470 PE=4 SV=2	103	96669	0.05	5	2	4	2	0.09
721	I7LT25_TETTS	Sperm-tail PG-rich repeat protein OS=Tetrahymena thermophila (strain SB210) OX=312017 GN=TTHERM_00723020 PE=4 SV=1	103	68795	0.12	5	3	5	3	0.2
722	I7M058_TETTS	EF-hand protein OS=Tetrahymena thermophila (strain SB210) OX=312017 GN=TTHERM_00442810 PE=4 SV=1	103	20521	0.25	4	3	4	3	0.85
723	RL21_TETTS	Large ribosomal subunit protein eL21 OS=Tetrahymena thermophila (strain SB210) OX=312017 GN=RPL21 PE=1 SV=3	102	18112	0.37	6	5	5	4	1.53
724	SKP1_TETTS	S-phase kinase-associated protein 1 homolog OS=Tetrahymena thermophila (strain SB210) OX=312017 GN=SKP1 PE=2 SV=1	102	19075	0.34	5	4	4	3	0.93
725	I7LV98_TETTS	Flagellar FliJ protein OS=Tetrahymena thermophila (strain SB210) OX=312017 GN=TTHERM_00437630 PE=4 SV=1	102	20368	0.45	9	4	8	4	1.29
726	Q24HW0_TETTS	Uncharacterized protein OS=Tetrahymena thermophila (strain SB210) OX=312017 GN=TTHERM_00572140 PE=4 SV=2	102	133415	0.04	4	2	4	2	0.07
727	Q23RG9_TETTS	Spindle assembly abnormal-like protein, putative OS=Tetrahymena thermophila (strain SB210) OX=312017 GN=TTHERM_00388200 PE=4 SV=1	100	81892	0.04	3	2	3	2	0.11
728	I7M6K2_TETTS	SPFH domain/band 7 family protein OS=Tetrahymena thermophila (strain SB210) OX=312017 GN=TTHERM_00471380 PE=3 SV=1	100	34548	0.14	4	4	3	3	0.45
729	I7MJ87_TETTS	Uncharacterized protein OS=Tetrahymena thermophila (strain SB210) OX=312017 GN=TTHERM_00128370 PE=4 SV=2	100	242181	0.01	3	1	3	1	0.02
730	I7MKW7_TETTS	SMP-30/gluconolaconase/LRE-like region protein OS=Tetrahymena thermophila (strain SB210) OX=312017 GN=TTHERM_00408720 PE=4 SV=1	100	33620	0.18	3	2	3	2	0.29
731	W7XH43_TETTS	EF-hand domain-containing protein OS=Tetrahymena thermophila (strain SB210) OX=312017 GN=TTHERM_000069209 PE=4 SV=1	100	55748	0.16	5	3	5	3	0.26
732	I7MLT6_TETTS	Tudor domain-containing protein OS=Tetrahymena thermophila (strain SB210) OX=312017 GN=TTHERM_00444210 PE=4 SV=2	99	118356	0.08	6	3	6	3	0.11
733	Q22DM0_TETTS	Sperm flagellar protein OS=Tetrahymena thermophila (strain SB210) OX=312017 GN=TTHERM_00939230 PE=4 SV=2	99	24883	0.12	2	2	2	2	0.4
734	Q22T83_TETTS	Uncharacterized protein OS=Tetrahymena thermophila (strain SB210) OX=312017 GN=TTHERM_00185290 PE=4 SV=2	99	198238	0.03	3	3	3	3	0.07
735	Q22AN5_TETTS	Sperm-tail PG-rich repeat protein OS=Tetrahymena thermophila (strain SB210) OX=312017 GN=TTHERM_01179900 PE=4 SV=1	98	26328	0.22	6	5	5	4	0.9
736	Q22DR3_TETTS	Transport system kinase OS=Tetrahymena thermophila (strain SB210) OX=312017 GN=TTHERM_00938790 PE=4 SV=1	98	18069	0.42	8	6	6	5	2.18
737	I7M084_TETTS	Transmembrane protein OS=Tetrahymena thermophila (strain SB210) OX=312017 GN=TTHERM_00420720 PE=4 SV=2	98	111589	0.15	14	6	13	5	0.21
738	I7LTR2_TETTS	Uncharacterized protein OS=Tetrahymena thermophila (strain SB210) OX=312017 GN=TTHERM_00421100 PE=4 SV=2	97	25611	0.35	6	3	6	3	0.64
739	I7MKH6_TETTS	Endo-1,4-beta-xylanase xylA OS=Tetrahymena thermophila (strain SB210) OX=312017 GN=TTHERM_00290700 PE=4 SV=2	97	79203	0.08	5	2	5	2	0.11
740	I7MMP2_TETTS	EF-hand protein OS=Tetrahymena thermophila (strain SB210) OX=312017 GN=TTHERM_00670560 PE=4 SV=1	97	19208	0.23	2	2	2	2	0.55
741	RL35_TETTS	Large ribosomal subunit protein uL29 OS=Tetrahymena thermophila (strain SB210) OX=312017 GN=RPL35 PE=1 SV=1	97	14187	0.32	7	5	5	4	2.23
742	Q23JE0_TETTS	Large ribosomal subunit protein uL15 OS=Tetrahymena thermophila (strain SB210) OX=312017 GN=TTHERM_00488340 PE=3 SV=2	96	25686	0.19	8	6	5	4	0.93
743	I7LXC3_TETTS	Endo-1,4-beta-xylanase xylA OS=Tetrahymena thermophila (strain SB210) OX=312017 GN=TTHERM_00301730 PE=4 SV=2	96	195870	0.06	11	6	10	5	0.12
744	Q23QL7_TETTS	Cyclic nucleotide-binding domain protein OS=Tetrahymena thermophila (strain SB210) OX=312017 GN=TTHERM_00255620 PE=4 SV=3	96	85952	0.11	10	5	9	5	0.28
745	Q22TE7_TETTS	Uncharacterized protein OS=Tetrahymena thermophila (strain SB210) OX=312017 GN=TTHERM_00171780 PE=4 SV=2	96	52592	0.07	3	3	3	3	0.27
746	Q24FC9_TETTS	Uncharacterized protein OS=Tetrahymena thermophila (strain SB210) OX=312017 GN=TTHERM_00865340 PE=4 SV=1	96	20465	0.18	2	2	2	2	0.51
747	W7XJH0_TETTS	Sperm-tail PG-rich repeat protein OS=Tetrahymena thermophila (strain SB210) OX=312017 GN=TTHERM_001081739 PE=4 SV=1	95	32719	0.35	8	5	8	5	0.91
748	Q22WJ7_TETTS	Leishmanolysin peptidase OS=Tetrahymena thermophila (strain SB210) OX=312017 GN=TTHERM_00155370 PE=4 SV=2	95	68331	0.1	7	6	7	6	0.45
749	W7WZX5_TETTS	Uncharacterized protein OS=Tetrahymena thermophila (strain SB210) OX=312017 GN=TTHERM_000726079 PE=4 SV=1	95	47280	0.08	3	2	3	2	0.2
750	W7X4G5_TETTS	C2 domain protein OS=Tetrahymena thermophila (strain SB210) OX=312017 GN=TTHERM_000827129 PE=4 SV=1	95	64334	0.15	7	5	6	4	0.3
751	I7MCU7_TETTS	Dentin sialophosphoprotein, putative OS=Tetrahymena thermophila (strain SB210) OX=312017 GN=TTHERM_00585170 PE=4 SV=2	95	59075	0.12	4	2	4	2	0.16
752	W7XK10_TETTS	T-complex protein 10 carboxy-terminus containing protein OS=Tetrahymena thermophila (strain SB210) OX=312017 GN=TTHERM_000382229 PE=4 SV=1	95	70752	0.02	1	1	1	1	0.06
753	Q22R87_TETTS	Leucine rich repeat protein OS=Tetrahymena thermophila (strain SB210) OX=312017 GN=TTHERM_00023940 PE=4 SV=1	95	67554	0.25	11	4	11	4	0.29
754	I7MA52_TETTS	60S acidic ribosomal protein OS=Tetrahymena thermophila (strain SB210) OX=312017 GN=TTHERM_00474970 PE=3 SV=2	94	20413	0.42	6	4	5	4	1.28
755	I7MF21_TETTS	WD domain, G-beta repeat protein OS=Tetrahymena thermophila (strain SB210) OX=312017 GN=TTHERM_00285660 PE=4 SV=2	94	157787	0.1	10	3	10	3	0.08
756	I7MFQ1_TETTS	Uncharacterized protein OS=Tetrahymena thermophila (strain SB210) OX=312017 GN=TTHERM_00723030 PE=4 SV=2	94	112344	0.09	8	4	8	4	0.16
757	Q22A81_TETTS	WD domain, G-beta repeat protein OS=Tetrahymena thermophila (strain SB210) OX=312017 GN=TTHERM_01265040 PE=4 SV=2	94	187645	0.06	8	2	8	2	0.05
758	RL23_TETTS	Large ribosomal subunit protein uL14 OS=Tetrahymena thermophila (strain SB210) OX=312017 GN=RPL23 PE=1 SV=1	93	15098	0.2	2	2	2	2	0.74
759	I7M6U6_TETTS	SNF7 family protein OS=Tetrahymena thermophila (strain SB210) OX=312017 GN=TTHERM_00055970 PE=4 SV=1	93	27088	0.15	4	3	3	2	0.6
760	Q231T5_TETTS	Dynein light chain tctex-type 1 protein OS=Tetrahymena thermophila (strain SB210) OX=312017 GN=TTHERM_00782060 PE=4 SV=1	92	14315	0.41	4	4	3	3	1.39
761	I7M463_TETTS	40S ribosomal protein S25 OS=Tetrahymena thermophila (strain SB210) OX=312017 GN=TTHERM_00686220 PE=3 SV=1	92	15254	0.15	2	2	2	2	0.73
762	Q23EX1_TETTS	Tetratricopeptide repeat protein OS=Tetrahymena thermophila (strain SB210) OX=312017 GN=TTHERM_00644590 PE=4 SV=2	92	76801	0.08	5	3	5	3	0.18
763	I7M2C0_TETTS	Uncharacterized protein OS=Tetrahymena thermophila (strain SB210) OX=312017 GN=TTHERM_00590530 PE=4 SV=1	92	44929	0.18	7	4	6	4	0.46
764	Q24JG1_TETTS	FAD-dependent pyridine nucleotide-disulfide oxidoreductase OS=Tetrahymena thermophila (strain SB210) OX=312017 GN=TTHERM_01513260 PE=4 SV=1	91	49550	0.24	10	6	9	6	0.68
765	I7M6E0_TETTS	Vacuolar V-type H(+)-ATPase B subunit OS=Tetrahymena thermophila (strain SB210) OX=312017 GN=TTHERM_00529860 PE=3 SV=2	91	65464	0.07	3	2	3	2	0.14
766	I7MHF0_TETTS	Uncharacterized protein OS=Tetrahymena thermophila (strain SB210) OX=312017 GN=TTHERM_00492710 PE=4 SV=2	90	88827	0.07	4	2	4	2	0.1
767	I7MK09_TETTS	H(+)-transporting two-sector ATPase OS=Tetrahymena thermophila (strain SB210) OX=312017 GN=TTHERM_00339640 PE=3 SV=1	90	69606	0.07	3	2	3	2	0.13
768	Q22AL4_TETTS	Uncharacterized protein OS=Tetrahymena thermophila (strain SB210) OX=312017 GN=TTHERM_01193620 PE=4 SV=2	89	45505	0.12	2	1	2	1	0.1
769	Q23QY5_TETTS	Uncharacterized protein OS=Tetrahymena thermophila (strain SB210) OX=312017 GN=TTHERM_00997760 PE=4 SV=2	89	181160	0.11	17	5	17	5	0.13
770	RL35A_TETTS	Large ribosomal subunit protein eL33 OS=Tetrahymena thermophila (strain SB210) OX=312017 GN=RPL35A PE=1 SV=1	88	12621	0.53	7	5	6	5	4.15
771	Q245U5_TETTS	Uncharacterized protein OS=Tetrahymena thermophila (strain SB210) OX=312017 GN=TTHERM_00245540 PE=4 SV=1	88	51674	0.17	8	4	8	4	0.39
772	I7MHB1_TETTS	Dynein light chain roadblock-type 2 protein OS=Tetrahymena thermophila (strain SB210) OX=312017 GN=TTHERM_00348650 PE=1 SV=2	88	14777	0.37	4	3	4	3	1.33
773	I7M1I7_TETTS	Spindle assembly abnormal protein 6 N-terminal domain-containing protein OS=Tetrahymena thermophila (strain SB210) OX=312017 GN=TTHERM_00190870 PE=4 SV=1	87	28727	0.24	5	3	5	3	0.55
774	I7MIB5_TETTS	DegT/DnrJ/EryC1/StrS aminotransferase family protein OS=Tetrahymena thermophila (strain SB210) OX=312017 GN=TTHERM_00294610 PE=4 SV=1	87	50011	0.09	3	3	3	3	0.29
775	I7MGK7_TETTS	Adenylate/guanylate cyclase domain protein OS=Tetrahymena thermophila (strain SB210) OX=312017 GN=TTHERM_00487130 PE=4 SV=2	87	112553	0.07	5	3	5	3	0.12
776	Q23K92_TETTS	Uncharacterized protein OS=Tetrahymena thermophila (strain SB210) OX=312017 GN=TTHERM_00194430 PE=4 SV=2	86	103508	0.08	5	3	5	3	0.13
777	I7ML18_TETTS	Transmembrane protein, putative OS=Tetrahymena thermophila (strain SB210) OX=312017 GN=TTHERM_00310560 PE=4 SV=1	86	15355	0.17	3	1	2	1	0.31
778	Q24CA7_TETTS	AMP-dependent synthetase/ligase OS=Tetrahymena thermophila (strain SB210) OX=312017 GN=TTHERM_00695650 PE=3 SV=1	86	73696	0.13	6	5	5	4	0.26
779	Q23FC8_TETTS	Granule lattice protein OS=Tetrahymena thermophila (strain SB210) OX=312017 GN=TTHERM_00378890 PE=4 SV=3	85	41541	0.09	4	2	3	2	0.23
780	RL10_TETTS	Large ribosomal subunit protein uL16 OS=Tetrahymena thermophila (strain SB210) OX=312017 GN=RPL10 PE=1 SV=1	85	24614	0.34	7	3	7	3	0.67
781	RL5_TETTS	Large ribosomal subunit protein uL18 OS=Tetrahymena thermophila (strain SB210) OX=312017 GN=RPL5 PE=1 SV=2	85	34604	0.17	5	3	5	3	0.44
782	Q22AU9_TETTS	Normocyte-binding protein 2a, putative OS=Tetrahymena thermophila (strain SB210) OX=312017 GN=TTHERM_01151610 PE=4 SV=2	85	30336	0.29	5	4	5	4	0.75
783	I7MFP0_TETTS	Uncharacterized protein OS=Tetrahymena thermophila (strain SB210) OX=312017 GN=TTHERM_00756340 PE=4 SV=2	85	130161	0.07	8	3	8	3	0.1
784	Q24FU5_TETTS	Uncharacterized protein OS=Tetrahymena thermophila (strain SB210) OX=312017 GN=TTHERM_00941500 PE=4 SV=2	84	189626	0.05	6	4	6	4	0.09
785	I7MHG8_TETTS	Uncharacterized protein OS=Tetrahymena thermophila (strain SB210) OX=312017 GN=TTHERM_00069310 PE=4 SV=1	84	32601	0.05	1	1	1	1	0.14
786	I7M3H8_TETTS	MFS transporter OS=Tetrahymena thermophila (strain SB210) OX=312017 GN=TTHERM_00535120 PE=4 SV=1	84	58711	0.03	1	1	1	1	0.08
787	Q22N30_TETTS	Elongin C, putative OS=Tetrahymena thermophila (strain SB210) OX=312017 GN=TTHERM_01658030 PE=3 SV=1	84	11945	0.19	2	1	2	1	0.41
788	I7MF05_TETTS	Transmembrane protein OS=Tetrahymena thermophila (strain SB210) OX=312017 GN=TTHERM_00346450 PE=4 SV=2	84	60701	0.07	3	2	3	2	0.15
789	I7M9Z2_TETTS	Uncharacterized protein OS=Tetrahymena thermophila (strain SB210) OX=312017 GN=TTHERM_00444710 PE=4 SV=2	83	45920	0.12	5	4	4	3	0.32
790	A4VCU8_TETTS	Flagellar FliJ protein OS=Tetrahymena thermophila (strain SB210) OX=312017 GN=TTHERM_00242188 PE=4 SV=1	83	12067	0.48	8	5	6	5	4.54
791	I7MI61_TETTS	Zinc-binding dehydrogenase family oxidoreductase OS=Tetrahymena thermophila (strain SB210) OX=312017 GN=TTHERM_00145230 PE=4 SV=1	82	39854	0.12	4	4	4	4	0.53
792	I7LTX5_TETTS	Uncharacterized protein OS=Tetrahymena thermophila (strain SB210) OX=312017 GN=TTHERM_00066810 PE=4 SV=1	82	67027	0.1	6	1	6	1	0.07
793	Q23TE2_TETTS	Coiled-coil protein, putative OS=Tetrahymena thermophila (strain SB210) OX=312017 GN=TTHERM_00666400 PE=4 SV=2	82	59744	0.17	7	3	7	3	0.24
794	Q23DS5_TETTS	Sperm-tail PG-rich repeat protein OS=Tetrahymena thermophila (strain SB210) OX=312017 GN=TTHERM_00046160 PE=4 SV=2	82	35219	0.12	3	2	3	2	0.27
795	I7M1Q5_TETTS	Transmembrane protein OS=Tetrahymena thermophila (strain SB210) OX=312017 GN=TTHERM_00338330 PE=4 SV=1	81	11078	0.2	2	1	2	1	0.45
796	W7XIC9_TETTS	Ligand-gated ion channel family protein OS=Tetrahymena thermophila (strain SB210) OX=312017 GN=TTHERM_000643509 PE=4 SV=1	81	43444	0.22	6	4	6	4	0.48
797	I7MAL3_TETTS	40S ribosomal protein S24 OS=Tetrahymena thermophila (strain SB210) OX=312017 GN=TTHERM_00467660 PE=1 SV=1	81	17082	0.21	3	2	3	2	0.63
798	I7MB56_TETTS	Protein kinase OS=Tetrahymena thermophila (strain SB210) OX=312017 GN=TTHERM_00497440 PE=4 SV=2	81	184680	0.05	7	5	7	5	0.12
799	I7MFE4_TETTS	Uncharacterized protein OS=Tetrahymena thermophila (strain SB210) OX=312017 GN=TTHERM_00590280 PE=4 SV=1	80	22293	0.29	7	4	5	2	0.46
800	Q24BB2_TETTS	DNA topoisomerase I OS=Tetrahymena thermophila (strain SB210) OX=312017 GN=TTHERM_01299650 PE=3 SV=2	80	81223	0.03	2	2	2	2	0.11
801	I7M5Z6_TETTS	40S ribosomal protein S13 OS=Tetrahymena thermophila (strain SB210) OX=312017 GN=TTHERM_00773330 PE=3 SV=1	80	17631	0.46	9	5	6	4	2.28
802	I7ME33_TETTS	Endo-1,4-beta-xylanase, putative OS=Tetrahymena thermophila (strain SB210) OX=312017 GN=TTHERM_00522280 PE=4 SV=2	80	155203	0.02	3	1	3	1	0.03
803	Q22W82_TETTS	Histidine kinase/HSP90-like ATPase domain-containing protein OS=Tetrahymena thermophila (strain SB210) OX=312017 GN=TTHERM_00158520 PE=3 SV=1	80	81997	0.05	3	1	3	1	0.05
804	Q229J5_TETTS	Protein kinase OS=Tetrahymena thermophila (strain SB210) OX=312017 GN=TTHERM_01394370 PE=4 SV=2	79	79393	0.1	4	2	3	2	0.11
805	I7MA82_TETTS	Outer dynein arm protein OS=Tetrahymena thermophila (strain SB210) OX=312017 GN=TTHERM_00455280 PE=4 SV=2	79	59691	0.19	7	2	7	2	0.15
806	Q24HY8_TETTS	ATP synthase subunit alpha OS=Tetrahymena thermophila (strain SB210) OX=312017 GN=TTHERM_00571860 PE=1 SV=2	79	60032	0.13	5	2	5	2	0.15
807	Q22Z08_TETTS	Eukaryotic porin protein OS=Tetrahymena thermophila (strain SB210) OX=312017 GN=TTHERM_00117590 PE=4 SV=2	79	34637	0.29	10	5	9	5	0.84
808	Q22CN2_TETTS	Uncharacterized protein OS=Tetrahymena thermophila (strain SB210) OX=312017 GN=TTHERM_01027460 PE=4 SV=2	78	41627	0.15	5	2	5	2	0.23
809	I7MCI4_TETTS	WD domain, G-beta repeat protein OS=Tetrahymena thermophila (strain SB210) OX=312017 GN=TTHERM_00760510 PE=4 SV=2	78	115291	0.06	5	3	5	3	0.12
810	I7M830_TETTS	Zinc finger C-x8-C-x5-C-x3-H type protein OS=Tetrahymena thermophila (strain SB210) OX=312017 GN=TTHERM_00191720 PE=4 SV=2	78	49921	0.08	3	1	3	1	0.09
811	RS3A_TETTS	Small ribosomal subunit protein eS1 OS=Tetrahymena thermophila (strain SB210) OX=312017 GN=TTHERM_00047480 PE=1 SV=2	78	29806	0.32	10	5	10	5	1.03
812	I7LXK8_TETTS	Outer dense fiber protein OS=Tetrahymena thermophila (strain SB210) OX=312017 GN=TTHERM_00467890 PE=4 SV=2	78	49032	0.28	11	6	10	5	0.54
813	Q22MH6_TETTS	ABC transporter family protein OS=Tetrahymena thermophila (strain SB210) OX=312017 GN=TTHERM_00035440 PE=4 SV=1	77	69116	0.11	6	3	6	3	0.2
814	Q24HJ5_TETTS	Uncharacterized protein OS=Tetrahymena thermophila (strain SB210) OX=312017 GN=TTHERM_01001280 PE=4 SV=2	77	161643	0.02	2	1	2	1	0.03
815	I7LWH4_TETTS	IQ calmodulin-binding motif protein OS=Tetrahymena thermophila (strain SB210) OX=312017 GN=TTHERM_00564510 PE=4 SV=1	76	76178	0.04	2	1	2	1	0.06
816	I7LZY0_TETTS	Acetyltransferase component of pyruvate dehydrogenase complex OS=Tetrahymena thermophila (strain SB210) OX=312017 GN=TTHERM_00530750 PE=3 SV=1	76	67570	0.08	3	1	3	1	0.07
817	I7LXM2_TETTS	Kelch motif protein OS=Tetrahymena thermophila (strain SB210) OX=312017 GN=TTHERM_00684620 PE=4 SV=2	76	89995	0.12	6	3	6	3	0.15
818	W7X8H4_TETTS	Uncharacterized protein OS=Tetrahymena thermophila (strain SB210) OX=312017 GN=TTHERM_000146184 PE=4 SV=1	75	68853	0.08	4	2	4	2	0.13
819	I7ML27_TETTS	Uncharacterized protein OS=Tetrahymena thermophila (strain SB210) OX=312017 GN=TTHERM_00316030 PE=4 SV=2	75	62462	0.17	6	3	6	3	0.23
820	I7LU17_TETTS	Cyclic nucleotide-binding domain protein OS=Tetrahymena thermophila (strain SB210) OX=312017 GN=TTHERM_00540420 PE=4 SV=1	75	71568	0.11	6	3	6	3	0.2
821	Q231X2_TETTS	ADP-ribosylation factor OS=Tetrahymena thermophila (strain SB210) OX=312017 GN=TTHERM_00735240 PE=3 SV=1	74	20493	0.16	3	2	3	2	0.51
822	Q230V5_TETTS	40S ribosomal protein S23 OS=Tetrahymena thermophila (strain SB210) OX=312017 GN=TTHERM_00434040 PE=3 SV=2	74	15904	0.44	6	3	5	3	1.2
823	I7LV80_TETTS	Sperm-tail PG-rich repeat protein OS=Tetrahymena thermophila (strain SB210) OX=312017 GN=TTHERM_00339690 PE=4 SV=1	74	50265	0.11	2	2	2	2	0.18
824	I7M2X8_TETTS	Calpain family cysteine protease OS=Tetrahymena thermophila (strain SB210) OX=312017 GN=TTHERM_00152110 PE=4 SV=1	73	145883	0.02	2	2	2	2	0.06
825	Q24I28_TETTS	Uncharacterized protein OS=Tetrahymena thermophila (strain SB210) OX=312017 GN=TTHERM_00569480 PE=4 SV=1	72	33874	0.15	2	1	2	1	0.13
826	A4VE13_TETTS	Uncharacterized protein OS=Tetrahymena thermophila (strain SB210) OX=312017 GN=TTHERM_00049189 PE=4 SV=2	72	87278	0.06	4	3	4	3	0.16
827	Q233N6_TETTS	Plant dual-specificity MAP kinase kinase family domain protein OS=Tetrahymena thermophila (strain SB210) OX=312017 GN=TTHERM_00809380 PE=4 SV=2	71	91195	0.03	2	2	2	2	0.1
828	I7LVL8_TETTS	Uncharacterized protein OS=Tetrahymena thermophila (strain SB210) OX=312017 GN=TTHERM_00292000 PE=4 SV=2	71	57313	0.07	3	3	3	3	0.25
829	I7MMI7_TETTS	ATP synthase F1, delta subunit OS=Tetrahymena thermophila (strain SB210) OX=312017 GN=TTHERM_00684790 PE=1 SV=1	71	24793	0.12	2	1	2	1	0.19
830	W7X1U0_TETTS	Uncharacterized protein OS=Tetrahymena thermophila (strain SB210) OX=312017 GN=TTHERM_000411729 PE=4 SV=1	70	18129	0.23	4	2	3	2	0.59
831	Q22BT2_TETTS	Leucine Rich Repeat family protein OS=Tetrahymena thermophila (strain SB210) OX=312017 GN=TTHERM_01084360 PE=4 SV=1	70	118285	0.04	4	2	4	2	0.08
832	Q23P36_TETTS	Sperm-tail PG-rich repeat protein OS=Tetrahymena thermophila (strain SB210) OX=312017 GN=TTHERM_01421340 PE=4 SV=2	70	71376	0.15	6	3	6	3	0.2
833	Q23EV9_TETTS	Uncharacterized protein OS=Tetrahymena thermophila (strain SB210) OX=312017 GN=TTHERM_00644710 PE=4 SV=2	70	68611	0.08	5	2	5	2	0.13
834	I7M4M1_TETTS	Uncharacterized protein OS=Tetrahymena thermophila (strain SB210) OX=312017 GN=TTHERM_00497130 PE=4 SV=1	70	68342	0.23	18	6	15	6	0.45
835	Q245E7_TETTS	60S ribosomal protein L13/L16 OS=Tetrahymena thermophila (strain SB210) OX=312017 GN=TTHERM_00732640 PE=3 SV=2	70	31387	0.13	4	3	4	3	0.5
836	Q22R83_TETTS	GTP-binding nuclear protein OS=Tetrahymena thermophila (strain SB210) OX=312017 GN=TTHERM_00023980 PE=3 SV=2	70	25690	0.37	7	3	6	3	0.64
837	RL24_TETTS	Large ribosomal subunit protein eL24 OS=Tetrahymena thermophila (strain SB210) OX=312017 GN=RPL24 PE=1 SV=1	69	18213	0.16	4	2	4	2	0.59
838	Q22RS5_TETTS	Endo-1,4-beta-xylanase xylA OS=Tetrahymena thermophila (strain SB210) OX=312017 GN=TTHERM_00013130 PE=4 SV=1	69	152735	0.08	9	4	8	4	0.12
839	I7MF84_TETTS	Uncharacterized protein OS=Tetrahymena thermophila (strain SB210) OX=312017 GN=TTHERM_00136460 PE=4 SV=2	69	86195	0.06	5	2	5	2	0.1
840	Q22VY4_TETTS	Uncharacterized protein OS=Tetrahymena thermophila (strain SB210) OX=312017 GN=TTHERM_00161500 PE=4 SV=3	69	71087	0.12	7	2	6	2	0.13
841	I7LU43_TETTS	AMP-binding enzyme family protein OS=Tetrahymena thermophila (strain SB210) OX=312017 GN=TTHERM_00375010 PE=4 SV=1	69	76400	0.1	4	4	4	4	0.25
842	Q22NN3_TETTS	EF-hand domain-containing protein OS=Tetrahymena thermophila (strain SB210) OX=312017 GN=TTHERM_00198160 PE=4 SV=2	68	56062	0.08	3	3	3	3	0.26
843	W7XKV7_TETTS	IQ calmodulin-binding motif protein OS=Tetrahymena thermophila (strain SB210) OX=312017 GN=TTHERM_000354599 PE=4 SV=1	68	32106	0.43	14	5	12	5	0.94
844	Q23KF6_TETTS	WD domain, G-beta repeat protein OS=Tetrahymena thermophila (strain SB210) OX=312017 GN=TTHERM_00193790 PE=4 SV=2	68	171247	0.04	6	3	5	3	0.08
845	W7XLR7_TETTS	Uncharacterized protein OS=Tetrahymena thermophila (strain SB210) OX=312017 GN=TTHERM_001293241 PE=4 SV=1	68	49407	0.14	4	2	4	2	0.19
846	I7MAQ5_TETTS	40S ribosomal protein S17 OS=Tetrahymena thermophila (strain SB210) OX=312017 GN=TTHERM_00762890 PE=3 SV=1	67	14922	0.35	7	3	6	3	1.32
847	I7LSW4_TETTS	Uncharacterized protein OS=Tetrahymena thermophila (strain SB210) OX=312017 GN=TTHERM_00825360 PE=4 SV=2	67	54214	0.1	5	2	5	2	0.17
848	I7M1H3_TETTS	Uncharacterized protein OS=Tetrahymena thermophila (strain SB210) OX=312017 GN=TTHERM_00189160 PE=3 SV=2	67	34275	0.17	4	2	4	2	0.28
849	Q238W8_TETTS	Uncharacterized protein OS=Tetrahymena thermophila (strain SB210) OX=312017 GN=TTHERM_00449520 PE=4 SV=2	67	125954	0.02	1	1	1	1	0.03
850	W7XHP1_TETTS	Uncharacterized protein OS=Tetrahymena thermophila (strain SB210) OX=312017 GN=TTHERM_000727808 PE=4 SV=1	67	26784	0.08	1	1	1	1	0.17
851	I7MKQ6_TETTS	High mobility group (HMG) box protein OS=Tetrahymena thermophila (strain SB210) OX=312017 GN=TTHERM_00660180 PE=4 SV=1	66	16533	0.48	14	6	9	5	2.54
852	RL36A_TETTS	Large ribosomal subunit protein eL42 OS=Tetrahymena thermophila (strain SB210) OX=312017 GN=RPL36A PE=1 SV=1	66	13028	0.17	3	2	2	2	0.9
853	I7LTH0_TETTS	Dynamin central region family protein OS=Tetrahymena thermophila (strain SB210) OX=312017 GN=TTHERM_00486790 PE=3 SV=1	66	73994	0.05	2	1	2	1	0.06
854	I7M836_TETTS	Uncharacterized protein OS=Tetrahymena thermophila (strain SB210) OX=312017 GN=TTHERM_00192060 PE=4 SV=1	66	102959	0.05	6	3	5	3	0.13
855	I7LZW8_TETTS	Uncharacterized protein OS=Tetrahymena thermophila (strain SB210) OX=312017 GN=TTHERM_00530070 PE=4 SV=1	66	100573	0.12	8	2	8	2	0.09
856	I7LW40_TETTS	Myosin heavy chain, putative OS=Tetrahymena thermophila (strain SB210) OX=312017 GN=TTHERM_00305620 PE=4 SV=1	65	90553	0.04	3	1	3	1	0.05
857	Q24IK4_TETTS	SHSP domain-containing protein OS=Tetrahymena thermophila (strain SB210) OX=312017 GN=TTHERM_00919700 PE=3 SV=1	65	68842	0.11	5	4	5	4	0.28
858	W7XEJ5_TETTS	Iguana/Dzip1-like DAZ-interacting protein amine-terminal protein OS=Tetrahymena thermophila (strain SB210) OX=312017 GN=TTHERM_000295209 PE=4 SV=1	65	98390	0.03	3	1	3	1	0.04
859	Q23DH3_TETTS	F-box protein OS=Tetrahymena thermophila (strain SB210) OX=312017 GN=TTHERM_00047180 PE=4 SV=2	65	38462	0.26	7	4	7	4	0.55
860	Q23YU6_TETTS	IQ calmodulin-binding motif protein OS=Tetrahymena thermophila (strain SB210) OX=312017 GN=TTHERM_00858120 PE=4 SV=2	65	133830	0.07	5	2	5	2	0.07
861	Q22LU7_TETTS	Uncharacterized protein OS=Tetrahymena thermophila (strain SB210) OX=312017 GN=TTHERM_00042690 PE=4 SV=1	64	74223	0.18	13	4	12	4	0.26
862	I7M6I4_TETTS	60S ribosomal protein L28 OS=Tetrahymena thermophila (strain SB210) OX=312017 GN=TTHERM_00487140 PE=3 SV=2	64	20960	0.26	4	4	4	4	1.23
863	Q24I09_TETTS	NmrA-like domain-containing protein OS=Tetrahymena thermophila (strain SB210) OX=312017 GN=TTHERM_00571650 PE=1 SV=1	64	36362	0.1	2	2	2	2	0.26
864	W7XD80_TETTS	RasGEF domain protein OS=Tetrahymena thermophila (strain SB210) OX=312017 GN=TTHERM_000238999 PE=4 SV=1	63	76891	0.05	3	1	3	1	0.06
865	Q23YB7_TETTS	Peroxisomal 3-ketoacyl-CoA thiolase B OS=Tetrahymena thermophila (strain SB210) OX=312017 GN=TTHERM_00899460 PE=3 SV=2	63	44538	0.16	4	2	4	2	0.21
866	Q245X9_TETTS	Synaptobrevin OS=Tetrahymena thermophila (strain SB210) OX=312017 GN=TTHERM_00245190 PE=3 SV=1	62	26018	0.11	2	1	2	1	0.18
867	Q22KJ9_TETTS	KdD6, putative OS=Tetrahymena thermophila (strain SB210) OX=312017 GN=TTHERM_00312820 PE=4 SV=2	62	29796	0.13	4	3	3	2	0.33
868	I7M3V6_TETTS	Uncharacterized protein OS=Tetrahymena thermophila (strain SB210) OX=312017 GN=TTHERM_00301930 PE=4 SV=1	62	33891	0.11	2	2	2	2	0.28
869	I7MLI1_TETTS	ABC transporter family protein OS=Tetrahymena thermophila (strain SB210) OX=312017 GN=TTHERM_00558230 PE=4 SV=2	62	176260	0.04	5	2	5	2	0.05
870	Q24GM2_TETTS	Uncharacterized protein OS=Tetrahymena thermophila (strain SB210) OX=312017 GN=TTHERM_00724690 PE=4 SV=1	62	54948	0.08	3	2	3	2	0.17
871	I7M0T0_TETTS	SPFH domain/band 7 family protein OS=Tetrahymena thermophila (strain SB210) OX=312017 GN=TTHERM_00144860 PE=3 SV=2	62	52763	0.12	4	3	4	3	0.27
872	I7MDX8_TETTS	Uncharacterized protein OS=Tetrahymena thermophila (strain SB210) OX=312017 GN=TTHERM_00295310 PE=4 SV=1	61	54762	0.1	4	1	4	1	0.08
873	Q232F2_TETTS	Immobilization antigen OS=Tetrahymena thermophila (strain SB210) OX=312017 GN=TTHERM_00595440 PE=4 SV=1	61	31835	0.11	2	2	1	1	0.14
874	I7M2A8_TETTS	IQ calmodulin-binding motif protein OS=Tetrahymena thermophila (strain SB210) OX=312017 GN=TTHERM_00588900 PE=4 SV=1	61	32469	0.4	12	4	10	4	0.68
875	W7XK12_TETTS	Transmembrane protein OS=Tetrahymena thermophila (strain SB210) OX=312017 GN=TTHERM_000383509 PE=4 SV=1	61	28416	0.1	2	1	2	1	0.16
876	I7LVU4_TETTS	Uncharacterized protein OS=Tetrahymena thermophila (strain SB210) OX=312017 GN=TTHERM_00660170 PE=4 SV=2	61	47888	0.16	6	2	6	2	0.19
877	I7M447_TETTS	DEAD/DEAH-box helicase OS=Tetrahymena thermophila (strain SB210) OX=312017 GN=TTHERM_00469380 PE=4 SV=2	61	66330	0.08	3	3	3	3	0.21
878	I7MEL3_TETTS	Cytochrome b5-like heme/steroid-binding domain protein OS=Tetrahymena thermophila (strain SB210) OX=312017 GN=TTHERM_00476710 PE=4 SV=2	60	27802	0.32	5	3	5	3	0.58
879	Q22VV6_TETTS	Sperm-tail PG-rich repeat protein OS=Tetrahymena thermophila (strain SB210) OX=312017 GN=TTHERM_00161780 PE=4 SV=2	60	26066	0.12	2	1	2	1	0.18
880	Q23RB3_TETTS	Uncharacterized protein OS=Tetrahymena thermophila (strain SB210) OX=312017 GN=TTHERM_00389750 PE=4 SV=1	60	55941	0.17	6	4	6	4	0.36
881	W7X5G6_TETTS	Ubiquitin-like domain-containing protein OS=Tetrahymena thermophila (strain SB210) OX=312017 GN=TTHERM_000047248 PE=4 SV=1	60	16493	0.4	6	3	6	3	1.14
882	I7MN07_TETTS	Transmembrane protein, putative OS=Tetrahymena thermophila (strain SB210) OX=312017 GN=TTHERM_00497310 PE=4 SV=1	59	19435	0.15	6	4	1	1	0.24
883	RL13_TETTS	Large ribosomal subunit protein eL13 OS=Tetrahymena thermophila (strain SB210) OX=312017 GN=RPL13 PE=1 SV=1	59	23380	0.36	10	5	8	4	1.05
884	A4VCN4_TETTS	Aldo/keto reductase family oxidoreductase OS=Tetrahymena thermophila (strain SB210) OX=312017 GN=TTHERM_00526449 PE=3 SV=1	59	39707	0.13	3	2	3	2	0.24
885	Q23DJ9_TETTS	RuvB-like helicase OS=Tetrahymena thermophila (strain SB210) OX=312017 GN=TTHERM_00046920 PE=3 SV=1	58	51797	0.11	4	2	4	2	0.18
886	I7MGU2_TETTS	Peptidase M16 inactive domain protein OS=Tetrahymena thermophila (strain SB210) OX=312017 GN=TTHERM_00502380 PE=1 SV=1	58	57981	0.11	4	2	4	2	0.16
887	I7MB55_TETTS	Zinc-binding dehydrogenase family oxidoreductase OS=Tetrahymena thermophila (strain SB210) OX=312017 GN=TTHERM_00497380 PE=4 SV=1	58	37772	0.1	2	2	2	2	0.25
888	Q248C4_TETTS	Centrosomal protein, putative OS=Tetrahymena thermophila (strain SB210) OX=312017 GN=TTHERM_00532450 PE=4 SV=2	58	67050	0.09	5	2	5	2	0.14
889	Q23BM5_TETTS	Transmembrane protein, putative OS=Tetrahymena thermophila (strain SB210) OX=312017 GN=TTHERM_00233020 PE=4 SV=1	57	12632	0.11	1	1	1	1	0.39
890	X1W3R4_TETTS	60S ribosomal protein L34 OS=Tetrahymena thermophila (strain SB210) OX=312017 GN=TTHERM_00149630 PE=3 SV=1	57	14314	0.16	3	2	2	2	0.79
891	I7MDF9_TETTS	Choline transporter-like protein OS=Tetrahymena thermophila (strain SB210) OX=312017 GN=TTHERM_00069180 PE=3 SV=1	57	71931	0.06	3	2	3	2	0.13
892	Q22S92_TETTS	Uncharacterized protein OS=Tetrahymena thermophila (strain SB210) OX=312017 GN=TTHERM_00006440 PE=4 SV=1	57	44276	0.14	5	2	5	2	0.21
893	Q245C1_TETTS	Uncharacterized protein OS=Tetrahymena thermophila (strain SB210) OX=312017 GN=TTHERM_00732900 PE=4 SV=2	57	62089	0.06	2	2	2	2	0.15
894	I7M0D5_TETTS	Long flagella protein lf4 OS=Tetrahymena thermophila (strain SB210) OX=312017 GN=TTHERM_00058800 PE=4 SV=2	56	62127	0.03	1	1	1	1	0.07
895	I7MFX5_TETTS	EF-hand domain-containing protein OS=Tetrahymena thermophila (strain SB210) OX=312017 GN=TTHERM_00691640 PE=4 SV=2	56	88727	0.08	5	2	5	2	0.1
896	Q22UX6_TETTS	Uncharacterized protein OS=Tetrahymena thermophila (strain SB210) OX=312017 GN=TTHERM_00577270 PE=4 SV=1	56	23313	0.15	3	1	3	1	0.2
897	Q22WH7_TETTS	HMG box protein, putative OS=Tetrahymena thermophila (strain SB210) OX=312017 GN=TTHERM_00155590 PE=4 SV=3	56	75527	0.07	4	2	4	2	0.12
898	Q22NS8_TETTS	Uncharacterized protein OS=Tetrahymena thermophila (strain SB210) OX=312017 GN=TTHERM_00197710 PE=4 SV=2	56	33575	0.3	9	3	7	3	0.46
899	I7MGC9_TETTS	Uncharacterized protein OS=Tetrahymena thermophila (strain SB210) OX=312017 GN=TTHERM_00529900 PE=4 SV=2	55	51704	0.11	6	3	5	3	0.28
900	Q22CE7_TETTS	MORN motif protein OS=Tetrahymena thermophila (strain SB210) OX=312017 GN=TTHERM_01044720 PE=4 SV=2	55	112345	0.04	2	1	2	1	0.04
901	Q231C4_TETTS	Uncharacterized protein OS=Tetrahymena thermophila (strain SB210) OX=312017 GN=TTHERM_00431350 PE=4 SV=1	55	21293	0.55	11	3	9	3	0.81
902	Q22GI2_TETTS	UBX domain protein, putative OS=Tetrahymena thermophila (strain SB210) OX=312017 GN=TTHERM_00703410 PE=4 SV=3	54	206480	0.06	18	3	13	3	0.06
903	I7LUC8_TETTS	Uncharacterized protein OS=Tetrahymena thermophila (strain SB210) OX=312017 GN=TTHERM_00146420 PE=3 SV=1	53	60062	0.05	4	1	3	1	0.07
904	I7M878_TETTS	Uncharacterized protein OS=Tetrahymena thermophila (strain SB210) OX=312017 GN=TTHERM_00338080 PE=4 SV=2	53	16931	0.18	2	2	2	2	0.64
905	Q24CK5_TETTS	Uncharacterized protein OS=Tetrahymena thermophila (strain SB210) OX=312017 GN=TTHERM_01220440 PE=4 SV=2	53	89939	0.07	4	1	4	1	0.05
906	I7M1N7_TETTS	Dynein light chain 1, axonemal protein OS=Tetrahymena thermophila (strain SB210) OX=312017 GN=TTHERM_00334290 PE=4 SV=1	53	22981	0.25	5	3	4	2	0.44
907	W7X2F1_TETTS	Uncharacterized protein OS=Tetrahymena thermophila (strain SB210) OX=312017 GN=TTHERM_000664069 PE=4 SV=1	53	21488	0.15	2	2	2	2	0.48
908	Q23KA2_TETTS	EF-hand protein OS=Tetrahymena thermophila (strain SB210) OX=312017 GN=TTHERM_00194330 PE=4 SV=1	52	21525	0.23	4	2	3	2	0.48
909	I7MIC7_TETTS	Rieske iron-sulfur protein, ubiquinol-cytochrome C reductase iron-sulfur subunit OS=Tetrahymena thermophila (strain SB210) OX=312017 GN=TTHERM_00295080 PE=1 SV=1	52	30980	0.04	1	1	1	1	0.15
910	I7MAM6_TETTS	Uncharacterized protein OS=Tetrahymena thermophila (strain SB210) OX=312017 GN=TTHERM_00469370 PE=4 SV=1	52	18948	0.35	5	2	5	2	0.56
911	I7M6E6_TETTS	Uncharacterized protein OS=Tetrahymena thermophila (strain SB210) OX=312017 GN=TTHERM_00530160 PE=4 SV=2	52	69439	0.17	14	5	11	5	0.36
912	Q22C75_TETTS	IQ calmodulin-binding motif protein OS=Tetrahymena thermophila (strain SB210) OX=312017 GN=TTHERM_01075650 PE=4 SV=2	52	62414	0.06	2	1	2	1	0.07
913	W7X7F7_TETTS	Uncharacterized protein OS=Tetrahymena thermophila (strain SB210) OX=312017 GN=TTHERM_000655292 PE=4 SV=1	52	11191	0.52	10	5	6	4	3.37
914	I7M4L6_TETTS	Endo-1,4-beta-xylanase xylA OS=Tetrahymena thermophila (strain SB210) OX=312017 GN=TTHERM_00678590 PE=4 SV=2	51	100476	0.03	3	1	3	1	0.04
915	W7XC77_TETTS	Sperm-tail PG-rich repeat protein OS=Tetrahymena thermophila (strain SB210) OX=312017 GN=TTHERM_000326867 PE=4 SV=1	51	59281	0.08	3	3	3	3	0.24
916	Q235N8_TETTS	Uncharacterized protein OS=Tetrahymena thermophila (strain SB210) OX=312017 GN=TTHERM_01052900 PE=4 SV=2	51	53750	0.06	3	1	3	1	0.08
917	I7LXQ4_TETTS	40S ribosomal protein S14 OS=Tetrahymena thermophila (strain SB210) OX=312017 GN=TTHERM_00765300 PE=3 SV=1	50	16478	0.56	5	4	4	4	1.77
918	I7ME58_TETTS	Kinase domain protein OS=Tetrahymena thermophila (strain SB210) OX=312017 GN=TTHERM_00516300 PE=4 SV=1	50	67379	0.19	6	4	5	4	0.29
919	Q22KN3_TETTS	Uncharacterized protein OS=Tetrahymena thermophila (strain SB210) OX=312017 GN=TTHERM_00312480 PE=4 SV=2	50	43539	0.03	2	1	1	1	0.1
920	Q22AW7_TETTS	Transmembrane protein, putative OS=Tetrahymena thermophila (strain SB210) OX=312017 GN=TTHERM_01142810 PE=3 SV=2	50	47623	0.12	7	3	6	3	0.31
921	W7XGC6_TETTS	Uncharacterized protein OS=Tetrahymena thermophila (strain SB210) OX=312017 GN=TTHERM_000375059 PE=4 SV=1	49	123962	0.03	3	1	3	1	0.04
922	I7MEJ0_TETTS	Uncharacterized protein OS=Tetrahymena thermophila (strain SB210) OX=312017 GN=TTHERM_00191160 PE=4 SV=2	49	106451	0.05	5	1	4	1	0.04
923	I7M9T7_TETTS	Coiled-coil and C2 domain protein 2A, putative OS=Tetrahymena thermophila (strain SB210) OX=312017 GN=TTHERM_00348780 PE=4 SV=2	49	188676	0.07	9	2	8	2	0.05
924	Q23H88_TETTS	WD domain, G-beta repeat protein OS=Tetrahymena thermophila (strain SB210) OX=312017 GN=TTHERM_00819580 PE=4 SV=2	48	61988	0.06	3	3	3	3	0.23
925	Q23R39_TETTS	VHS domain-containing protein OS=Tetrahymena thermophila (strain SB210) OX=312017 GN=TTHERM_00849450 PE=4 SV=1	48	215770	0.03	3	1	3	1	0.02
926	I7MJ47_TETTS	Uncharacterized protein OS=Tetrahymena thermophila (strain SB210) OX=312017 GN=TTHERM_00762910 PE=4 SV=2	48	153296	0.02	2	1	2	1	0.03
927	Q24CW6_TETTS	Transmembrane protein, putative OS=Tetrahymena thermophila (strain SB210) OX=312017 GN=TTHERM_00713350 PE=1 SV=1	48	11171	0.34	2	1	2	1	0.45
928	Q22N00_TETTS	Ribosomal protein L11, amine-terminal domain protein OS=Tetrahymena thermophila (strain SB210) OX=312017 GN=TTHERM_00028740 PE=3 SV=2	47	17952	0.45	10	3	8	3	1.01
929	Q22US8_TETTS	Uncharacterized protein OS=Tetrahymena thermophila (strain SB210) OX=312017 GN=TTHERM_00847020 PE=4 SV=2	47	93265	0.06	4	2	4	2	0.1
930	Q238Z3_TETTS	Uncharacterized protein OS=Tetrahymena thermophila (strain SB210) OX=312017 GN=TTHERM_00449220 PE=4 SV=2	46	56099	0.1	4	1	4	1	0.08
931	I7M4F3_TETTS	Uncharacterized protein OS=Tetrahymena thermophila (strain SB210) OX=312017 GN=TTHERM_00688530 PE=4 SV=2	46	18709	0.22	3	2	3	2	0.56
932	Q23H77_TETTS	Uncharacterized protein OS=Tetrahymena thermophila (strain SB210) OX=312017 GN=TTHERM_00820680 PE=3 SV=1	46	60859	0.21	10	2	10	2	0.15
933	I7MIH3_TETTS	Kinase domain protein OS=Tetrahymena thermophila (strain SB210) OX=312017 GN=TTHERM_00616060 PE=4 SV=2	46	81517	0.02	1	1	1	1	0.05
934	Q22MJ0_TETTS	ABC-2 family transporter protein OS=Tetrahymena thermophila (strain SB210) OX=312017 GN=TTHERM_00035300 PE=4 SV=1	46	68573	0.03	3	1	2	1	0.06
935	I7MCT4_TETTS	Uncharacterized protein OS=Tetrahymena thermophila (strain SB210) OX=312017 GN=TTHERM_00584490 PE=4 SV=2	46	68889	0.09	6	1	6	1	0.06
936	Q24FV6_TETTS	Endoribonuclease L-PSP protein OS=Tetrahymena thermophila (strain SB210) OX=312017 GN=TTHERM_00941390 PE=3 SV=1	46	16303	0.2	2	2	2	2	0.67
937	I7M9X6_TETTS	Leishmanolysin family protein OS=Tetrahymena thermophila (strain SB210) OX=312017 GN=TTHERM_00494630 PE=3 SV=1	45	62709	0.07	3	1	3	1	0.07
938	Q23AD3_TETTS	Uncharacterized protein OS=Tetrahymena thermophila (strain SB210) OX=312017 GN=TTHERM_00426260 PE=4 SV=3	45	56221	0.04	2	1	2	1	0.08
939	I7MHY9_TETTS	Uncharacterized protein OS=Tetrahymena thermophila (strain SB210) OX=312017 GN=TTHERM_00475190 PE=4 SV=2	45	33501	0.09	3	2	3	2	0.29
940	Q22AS1_TETTS	Uncharacterized protein OS=Tetrahymena thermophila (strain SB210) OX=312017 GN=TTHERM_01164170 PE=4 SV=2	44	118426	0.08	6	2	6	2	0.07
941	Q22TC0_TETTS	Transmembrane protein, putative OS=Tetrahymena thermophila (strain SB210) OX=312017 GN=TTHERM_00180960 PE=4 SV=2	44	129636	0.07	6	4	6	4	0.14
942	Q23AB6_TETTS	Uncharacterized protein OS=Tetrahymena thermophila (strain SB210) OX=312017 GN=TTHERM_00427420 PE=4 SV=3	44	67075	0.07	3	1	3	1	0.07
943	A4VEB3_TETTS	Dynein light chain tctex-type 1 protein OS=Tetrahymena thermophila (strain SB210) OX=312017 GN=TTHERM_00392979 PE=1 SV=2	43	13297	0.12	1	1	1	1	0.37
944	Q236Q0_TETTS	Leucine rich repeat protein OS=Tetrahymena thermophila (strain SB210) OX=312017 GN=TTHERM_00085480 PE=4 SV=1	43	147101	0.03	4	1	4	1	0.03
945	A4VD75_TETTS	Thioredoxin OS=Tetrahymena thermophila (strain SB210) OX=312017 GN=TTHERM_00149859 PE=1 SV=1	43	14344	0.16	2	2	2	2	0.79
946	I7MAU4_TETTS	Myosin heavy chain, putative OS=Tetrahymena thermophila (strain SB210) OX=312017 GN=TTHERM_00670830 PE=4 SV=1	43	98399	0.06	4	2	4	2	0.09
947	I7MLY3_TETTS	Transmembrane amino acid transporter protein OS=Tetrahymena thermophila (strain SB210) OX=312017 GN=TTHERM_00537220 PE=4 SV=1	43	50806	0.07	3	3	2	2	0.29
948	Q23T81_TETTS	Uncharacterized protein OS=Tetrahymena thermophila (strain SB210) OX=312017 GN=TTHERM_00667020 PE=4 SV=3	42	52282	0.11	5	2	5	2	0.18
949	Q24CY2_TETTS	Prohibitin OS=Tetrahymena thermophila (strain SB210) OX=312017 GN=TTHERM_00713190 PE=3 SV=2	42	30964	0.12	5	1	4	1	0.15
950	Q239A7_TETTS	Uncharacterized protein OS=Tetrahymena thermophila (strain SB210) OX=312017 GN=TTHERM_00449080 PE=4 SV=2	42	52052	0.03	1	1	1	1	0.09
951	Q23K31_TETTS	Uncharacterized protein OS=Tetrahymena thermophila (strain SB210) OX=312017 GN=TTHERM_00196030 PE=4 SV=2	42	57258	0.08	6	3	4	3	0.25
952	I7LVW5_TETTS	Uncharacterized protein OS=Tetrahymena thermophila (strain SB210) OX=312017 GN=TTHERM_00216090 PE=4 SV=2	42	84208	0.06	5	2	5	2	0.11
953	A4VDG6_TETTS	Ribonucloprotein OS=Tetrahymena thermophila (strain SB210) OX=312017 GN=TTHERM_00628709 PE=3 SV=1	41	14130	0.19	2	1	2	1	0.34
954	I7MDT7_TETTS	Mitochondrial pyruvate carrier OS=Tetrahymena thermophila (strain SB210) OX=312017 GN=TTHERM_00145360 PE=3 SV=2	40	13611	0.1	1	1	1	1	0.36
955	I7MCH7_TETTS	EF hand protein OS=Tetrahymena thermophila (strain SB210) OX=312017 GN=TTHERM_00773760 PE=4 SV=2	40	64625	0.01	1	1	1	1	0.07
956	Q236I6_TETTS	Uncharacterized protein OS=Tetrahymena thermophila (strain SB210) OX=312017 GN=TTHERM_00088100 PE=4 SV=3	40	56391	0.13	6	3	6	3	0.25
957	Q23DC3_TETTS	Tetratricopeptide repeat protein OS=Tetrahymena thermophila (strain SB210) OX=312017 GN=TTHERM_00047680 PE=4 SV=3	40	51607	0.04	1	1	1	1	0.09
958	Q23WW1_TETTS	Uncharacterized protein OS=Tetrahymena thermophila (strain SB210) OX=312017 GN=TTHERM_00775950 PE=3 SV=2	40	45628	0.1	4	2	4	2	0.21
959	Q22ZB6_TETTS	Pyridine-binding domain transketolase OS=Tetrahymena thermophila (strain SB210) OX=312017 GN=TTHERM_00112550 PE=4 SV=2	39	72130	0.15	5	1	5	1	0.06
960	Q23RC5_TETTS	Prohibitin OS=Tetrahymena thermophila (strain SB210) OX=312017 GN=TTHERM_00388640 PE=3 SV=2	39	31152	0.03	1	1	1	1	0.15
961	RL37_TETTS	Large ribosomal subunit protein eL37 OS=Tetrahymena thermophila (strain SB210) OX=312017 GN=RPL37 PE=1 SV=1	39	10896	0.11	1	1	1	1	0.46
962	Q22D47_TETTS	Syntaxin-73 protein, putative OS=Tetrahymena thermophila (strain SB210) OX=312017 GN=TTHERM_01002710 PE=4 SV=1	39	33083	0.12	3	1	3	1	0.14
963	Q23U77_TETTS	Uncharacterized protein OS=Tetrahymena thermophila (strain SB210) OX=312017 GN=TTHERM_00891200 PE=4 SV=1	39	26518	0.1	1	1	1	1	0.17
964	Q240V1_TETTS	Cyclic nucleotide-binding domain protein OS=Tetrahymena thermophila (strain SB210) OX=312017 GN=TTHERM_00624320 PE=4 SV=2	39	42384	0.08	2	2	2	2	0.22
965	I7MCG1_TETTS	EF-hand protein OS=Tetrahymena thermophila (strain SB210) OX=312017 GN=TTHERM_00823930 PE=4 SV=1	38	32780	0.12	3	1	3	1	0.14
966	W7XHT1_TETTS	Zinc MYND domain protein OS=Tetrahymena thermophila (strain SB210) OX=312017 GN=TTHERM_000335759 PE=4 SV=1	38	38012	0.09	2	2	2	2	0.25
967	I7LWW1_TETTS	Uncharacterized protein OS=Tetrahymena thermophila (strain SB210) OX=312017 GN=TTHERM_00494170 PE=4 SV=1	38	37148	0.16	5	1	5	1	0.12
968	W7X9I4_TETTS	Spindle assembly abnormal protein 6 N-terminal domain-containing protein OS=Tetrahymena thermophila (strain SB210) OX=312017 GN=TTHERM_000442959 PE=4 SV=1	38	31949	0.08	3	1	2	1	0.14
969	I7LWC5_TETTS	Protein phosphatase 2C containing protein OS=Tetrahymena thermophila (strain SB210) OX=312017 GN=TTHERM_00149860 PE=4 SV=1	38	74748	0.04	2	1	2	1	0.06
970	W7X5T3_TETTS	LMBR1-like motif protein OS=Tetrahymena thermophila (strain SB210) OX=312017 GN=TTHERM_000499578 PE=4 SV=1	38	58240	0.05	3	1	3	1	0.08
971	Q23RV8_TETTS	C2H2-type domain-containing protein OS=Tetrahymena thermophila (strain SB210) OX=312017 GN=TTHERM_00628400 PE=4 SV=4	38	28837	0.22	3	2	3	2	0.34
972	I7LZF9_TETTS	EF hand protein OS=Tetrahymena thermophila (strain SB210) OX=312017 GN=TTHERM_00823690 PE=4 SV=2	38	26375	0.1	3	1	3	1	0.17
973	Q23KB0_TETTS	SNF7 family protein OS=Tetrahymena thermophila (strain SB210) OX=312017 GN=TTHERM_00194250 PE=4 SV=4	38	29949	0.11	2	1	2	1	0.15
974	I7LTY1_TETTS	Succinate--CoA ligase [ADP-forming] subunit alpha, mitochondrial OS=Tetrahymena thermophila (strain SB210) OX=312017 GN=TTHERM_00068140 PE=3 SV=1	38	33266	0.09	1	1	1	1	0.14
975	Q22W16_TETTS	Uncharacterized protein OS=Tetrahymena thermophila (strain SB210) OX=312017 GN=TTHERM_00161160 PE=4 SV=1	37	47521	0.07	4	1	3	1	0.09
976	Q23W19_TETTS	Uncharacterized protein OS=Tetrahymena thermophila (strain SB210) OX=312017 GN=TTHERM_00794120 PE=4 SV=2	37	14718	0.08	1	1	1	1	0.33
977	Q22R35_TETTS	Par3/HAL N-terminal domain-containing protein OS=Tetrahymena thermophila (strain SB210) OX=312017 GN=TTHERM_00024460 PE=4 SV=2	37	12864	0.11	2	1	1	1	0.38
978	I7MMP0_TETTS	Ligand-effect modulator 3 LEM3 family protein OS=Tetrahymena thermophila (strain SB210) OX=312017 GN=TTHERM_00670450 PE=3 SV=1	37	36720	0.09	1	1	1	1	0.12
979	Q22CV6_TETTS	Uncharacterized protein OS=Tetrahymena thermophila (strain SB210) OX=312017 GN=TTHERM_01014800 PE=4 SV=2	37	71587	0.06	3	1	3	1	0.06
980	I7MI64_TETTS	Uncharacterized protein OS=Tetrahymena thermophila (strain SB210) OX=312017 GN=TTHERM_00455660 PE=4 SV=2	37	59449	0.06	2	1	2	1	0.07
981	I7LWH9_TETTS	Actin OS=Tetrahymena thermophila (strain SB210) OX=312017 GN=TTHERM_00566780 PE=3 SV=1	36	42628	0.07	3	1	3	1	0.1
982	Q22HF0_TETTS	Heat shock factor-binding protein OS=Tetrahymena thermophila (strain SB210) OX=312017 GN=TTHERM_00637530 PE=3 SV=2	36	10357	0.37	3	1	3	1	0.49
983	Q23K68_TETTS	Uncharacterized protein OS=Tetrahymena thermophila (strain SB210) OX=312017 GN=TTHERM_00194670 PE=4 SV=2	36	54699	0.04	1	1	1	1	0.08
984	I7M676_TETTS	Kinesin-like protein OS=Tetrahymena thermophila (strain SB210) OX=312017 GN=TTHERM_00648540 PE=3 SV=2	36	91952	0.07	3	2	3	2	0.1
985	W7XIL9_TETTS	Uncharacterized protein OS=Tetrahymena thermophila (strain SB210) OX=312017 GN=TTHERM_000661719 PE=4 SV=1	36	10858	0.38	2	1	1	1	0.46
986	Q236S4_TETTS	Uncharacterized protein OS=Tetrahymena thermophila (strain SB210) OX=312017 GN=TTHERM_00085240 PE=4 SV=1	36	46061	0.07	2	1	2	1	0.1
987	I7LV38_TETTS	RuvB-like helicase OS=Tetrahymena thermophila (strain SB210) OX=312017 GN=TTHERM_00476820 PE=3 SV=1	36	49988	0.09	3	2	3	2	0.19
988	I7MJW6_TETTS	Transmembrane protein OS=Tetrahymena thermophila (strain SB210) OX=312017 GN=TTHERM_00678340 PE=4 SV=2	36	61018	0.03	2	1	2	1	0.07
989	I7LVC9_TETTS	ADP-ribosylation factor(Arf)/Arf-like (Arl) small GTPase family protein OS=Tetrahymena thermophila (strain SB210) OX=312017 GN=TTHERM_00279750 PE=4 SV=1	36	23659	0.09	2	1	2	1	0.2
990	I7M0J1_TETTS	Uncharacterized protein OS=Tetrahymena thermophila (strain SB210) OX=312017 GN=TTHERM_00540130 PE=4 SV=2	36	144313	0.03	2	1	2	1	0.03
991	Q23NL2_TETTS	Uncharacterized protein OS=Tetrahymena thermophila (strain SB210) OX=312017 GN=TTHERM_00752080 PE=4 SV=1	35	86856	0.02	2	1	2	1	0.05
992	W7XGA0_TETTS	MFS transporter OS=Tetrahymena thermophila (strain SB210) OX=312017 GN=TTHERM_000161029 PE=4 SV=1	35	68763	0.02	1	1	1	1	0.06
993	Q23KL2_TETTS	Pyruvate dehydrogenase E1 component subunit alpha OS=Tetrahymena thermophila (strain SB210) OX=312017 GN=TTHERM_00193230 PE=4 SV=2	35	49639	0.03	1	1	1	1	0.09
994	Q22DR0_TETTS	Elongation factor 2, putative OS=Tetrahymena thermophila (strain SB210) OX=312017 GN=TTHERM_00938820 PE=4 SV=2	35	94293	0.03	2	1	2	1	0.05
995	I7MEH1_TETTS	Leucine Rich Repeat family protein OS=Tetrahymena thermophila (strain SB210) OX=312017 GN=TTHERM_00189120 PE=4 SV=2	35	111124	0.04	4	1	4	1	0.04
996	Q23M91_TETTS	Uncharacterized protein OS=Tetrahymena thermophila (strain SB210) OX=312017 GN=TTHERM_01087740 PE=4 SV=1	35	72950	0.02	2	1	1	1	0.06
997	I7MG28_TETTS	Transmembrane protein, putative OS=Tetrahymena thermophila (strain SB210) OX=312017 GN=TTHERM_00600090 PE=4 SV=1	35	18796	0.07	1	1	1	1	0.25
998	RL30_TETTS	Large ribosomal subunit protein eL30 OS=Tetrahymena thermophila (strain SB210) OX=312017 GN=RPL30 PE=1 SV=1	35	11515	0.23	2	1	2	1	0.43
999	I7MLZ8_TETTS	Transmembrane protein, putative OS=Tetrahymena thermophila (strain SB210) OX=312017 GN=TTHERM_00474520 PE=4 SV=1	35	150428	0.05	4	1	4	1	0.03
1000	Q234P9_TETTS	Lon-related ATP-dependent protease, putative OS=Tetrahymena thermophila (strain SB210) OX=312017 GN=TTHERM_00101500 PE=3 SV=1	35	126888	0.04	6	1	4	1	0.03
1001	Q22KL9_TETTS	Leucine Rich Repeat family protein OS=Tetrahymena thermophila (strain SB210) OX=312017 GN=TTHERM_00312620 PE=4 SV=1	34	104247	0.03	2	1	2	1	0.04
1002	Q234L5_TETTS	mRNA (guanine-N(7))-methyltransferase OS=Tetrahymena thermophila (strain SB210) OX=312017 GN=TTHERM_00102830 PE=3 SV=1	34	80276	0.05	4	1	4	1	0.05
1003	I7LW11_TETTS	LITAF-like zinc ribbon domain protein OS=Tetrahymena thermophila (strain SB210) OX=312017 GN=TTHERM_00409030 PE=3 SV=1	34	22429	0.17	2	2	2	2	0.46
1004	Q24F53_TETTS	33 kDa inner dynein arm light chain, axonemal protein OS=Tetrahymena thermophila (strain SB210) OX=312017 GN=TTHERM_01129720 PE=4 SV=1	34	29823	0.13	3	1	3	1	0.15
1005	Q24DI9_TETTS	Dynein light chain OS=Tetrahymena thermophila (strain SB210) OX=312017 GN=TTHERM_00971840 PE=1 SV=1	34	11007	0.2	2	1	2	1	0.46
1006	Q22Z79_TETTS	Spectrin repeat protein OS=Tetrahymena thermophila (strain SB210) OX=312017 GN=TTHERM_00112920 PE=4 SV=1	34	67445	0.04	2	1	2	1	0.07
1007	Q22GY0_TETTS	Transmembrane protein, putative OS=Tetrahymena thermophila (strain SB210) OX=312017 GN=TTHERM_00655720 PE=4 SV=1	33	19101	0.06	1	1	1	1	0.25
1008	A4VDR2_TETTS	Chromosome condensation regulator RCC1 repeat protein OS=Tetrahymena thermophila (strain SB210) OX=312017 GN=TTHERM_00193847 PE=4 SV=2	33	126295	0.02	2	1	2	1	0.03
1009	Q23CX7_TETTS	Enoyl-CoA hydratase/delta3,5-delta2,4-dienoyl-CoA isomerase OS=Tetrahymena thermophila (strain SB210) OX=312017 GN=TTHERM_00052130 PE=3 SV=2	33	36115	0.13	4	1	4	1	0.12
1010	W7XAE3_TETTS	Transmembrane protein, putative OS=Tetrahymena thermophila (strain SB210) OX=312017 GN=TTHERM_000649499 PE=4 SV=1	33	54394	0.02	1	1	1	1	0.08
1011	I7MCR7_TETTS	EF hand protein OS=Tetrahymena thermophila (strain SB210) OX=312017 GN=TTHERM_00599890 PE=4 SV=2	33	152931	0.04	5	2	5	2	0.06
1012	I7M3P3_TETTS	Uncharacterized protein OS=Tetrahymena thermophila (strain SB210) OX=312017 GN=TTHERM_00658830 PE=4 SV=1	33	19945	0.31	3	1	3	1	0.23
1013	Q24IM5_TETTS	Cytochrome protein c1 OS=Tetrahymena thermophila (strain SB210) OX=312017 GN=TTHERM_00918500 PE=1 SV=2	33	37716	0.16	3	2	3	2	0.25
1014	I7MJ25_TETTS	M16 family peptidase, putative OS=Tetrahymena thermophila (strain SB210) OX=312017 GN=TTHERM_00836690 PE=1 SV=1	33	53167	0.07	5	1	3	1	0.08
1015	Q24HM3_TETTS	Uncharacterized protein OS=Tetrahymena thermophila (strain SB210) OX=312017 GN=TTHERM_01055640 PE=4 SV=2	33	145869	0.01	3	1	2	1	0.03
1016	I7MEX7_TETTS	Uncharacterized protein OS=Tetrahymena thermophila (strain SB210) OX=312017 GN=TTHERM_00283850 PE=1 SV=1	32	23582	0.09	1	1	1	1	0.2
1017	Q22MZ6_TETTS	Uncharacterized protein OS=Tetrahymena thermophila (strain SB210) OX=312017 GN=TTHERM_00028780 PE=4 SV=1	32	114352	0.03	2	1	1	1	0.04
1018	W7XG43_TETTS	Uncharacterized protein OS=Tetrahymena thermophila (strain SB210) OX=312017 GN=TTHERM_000152219 PE=4 SV=1	32	49150	0.05	2	1	2	1	0.09
1019	I7MCH4_TETTS	Enoyl-CoA hydratase/isomerase OS=Tetrahymena thermophila (strain SB210) OX=312017 GN=TTHERM_00773610 PE=3 SV=1	32	31131	0.05	1	1	1	1	0.15
1020	I7MJ94_TETTS	60S ribosomal protein L27 OS=Tetrahymena thermophila (strain SB210) OX=312017 GN=TTHERM_00780960 PE=3 SV=2	32	16774	0.13	3	2	2	2	0.65
1021	I7M489_TETTS	Ankyrin repeat protein OS=Tetrahymena thermophila (strain SB210) OX=312017 GN=TTHERM_00780480 PE=4 SV=2	32	81719	0.03	2	1	2	1	0.05
1022	I7MJX6_TETTS	Transmembrane amino acid transporter protein OS=Tetrahymena thermophila (strain SB210) OX=312017 GN=TTHERM_00678600 PE=4 SV=2	31	54222	0.03	1	1	1	1	0.08
1023	I7MEG3_TETTS	Uncharacterized protein OS=Tetrahymena thermophila (strain SB210) OX=312017 GN=TTHERM_00188700 PE=4 SV=2	31	71779	0.07	5	3	5	3	0.2
1024	I7MHH2_TETTS	Transmembrane protein, putative OS=Tetrahymena thermophila (strain SB210) OX=312017 GN=TTHERM_00069410 PE=4 SV=2	31	166198	0.01	2	1	2	1	0.03
1025	I7MLV2_TETTS	Lmbr1-like motif protein OS=Tetrahymena thermophila (strain SB210) OX=312017 GN=TTHERM_00446070 PE=4 SV=2	31	112307	0.01	1	1	1	1	0.04
1026	Q22KL6_TETTS	Uncharacterized protein OS=Tetrahymena thermophila (strain SB210) OX=312017 GN=TTHERM_00312650 PE=4 SV=2	31	68784	0.12	7	2	7	2	0.13
1027	Q22NF6_TETTS	EF hand protein OS=Tetrahymena thermophila (strain SB210) OX=312017 GN=TTHERM_00202890 PE=4 SV=2	31	29807	0.1	3	2	3	2	0.33
1028	RL31_TETTS	Large ribosomal subunit protein eL31 OS=Tetrahymena thermophila (strain SB210) OX=312017 GN=RPL31 PE=1 SV=1	31	13069	0.09	1	1	1	1	0.37
1029	Q23CU0_TETTS	EF hand protein OS=Tetrahymena thermophila (strain SB210) OX=312017 GN=TTHERM_00052500 PE=4 SV=1	30	24288	0.15	2	1	2	1	0.19
1030	Q22YY4_TETTS	Uncharacterized protein OS=Tetrahymena thermophila (strain SB210) OX=312017 GN=TTHERM_00120830 PE=4 SV=2	30	107152	0.05	4	1	4	1	0.04
1031	Q23AQ1_TETTS	Uncharacterized protein OS=Tetrahymena thermophila (strain SB210) OX=312017 GN=TTHERM_00771970 PE=4 SV=2	30	62375	0.11	8	2	7	2	0.15
1032	I7LUA5_TETTS	Zinc-binding dehydrogenase family oxidoreductase OS=Tetrahymena thermophila (strain SB210) OX=312017 GN=TTHERM_00145210 PE=4 SV=1	30	40208	0.04	1	1	1	1	0.11
1033	I7LVW4_TETTS	Uncharacterized protein OS=Tetrahymena thermophila (strain SB210) OX=312017 GN=TTHERM_00216030 PE=4 SV=2	30	134341	0.04	4	1	4	1	0.03
1034	Q22WG5_TETTS	Prohibitin OS=Tetrahymena thermophila (strain SB210) OX=312017 GN=TTHERM_00156700 PE=3 SV=2	30	35232	0.04	1	1	1	1	0.13
1035	Q231Y3_TETTS	Kinase domain protein OS=Tetrahymena thermophila (strain SB210) OX=312017 GN=TTHERM_00734140 PE=4 SV=3	29	62117	0.03	2	1	2	1	0.07
1036	I7M358_TETTS	EF hand protein OS=Tetrahymena thermophila (strain SB210) OX=312017 GN=TTHERM_00727510 PE=4 SV=1	29	87455	0.06	3	1	3	1	0.05
1037	Q23K62_TETTS	Uncharacterized protein OS=Tetrahymena thermophila (strain SB210) OX=312017 GN=TTHERM_00194730 PE=4 SV=1	29	90188	0.06	5	1	5	1	0.05
1038	RL39_TETTS	Large ribosomal subunit protein eL39 OS=Tetrahymena thermophila (strain SB210) OX=312017 GN=RPL39 PE=1 SV=1	29	6586	0.19	1	1	1	1	0.85
1039	Q22X64_TETTS	Kinesin-associated protein OS=Tetrahymena thermophila (strain SB210) OX=312017 GN=TTHERM_00632890 PE=4 SV=2	29	71699	0.08	5	2	4	2	0.13
1040	Q24I71_TETTS	Cyclic nucleotide-binding domain protein OS=Tetrahymena thermophila (strain SB210) OX=312017 GN=TTHERM_00568040 PE=4 SV=2	29	67241	0.03	1	1	1	1	0.07
1041	Q23G37_TETTS	Phospholipid scramblase OS=Tetrahymena thermophila (strain SB210) OX=312017 GN=TTHERM_00077270 PE=4 SV=1	29	36394	0.05	2	1	2	1	0.12
1042	I7LWI9_TETTS	Rhodanese-like domain protein OS=Tetrahymena thermophila (strain SB210) OX=312017 GN=TTHERM_00499590 PE=4 SV=2	28	44366	0.17	7	2	7	2	0.21
1043	I7M3Q3_TETTS	Tetratricopeptide repeat protein OS=Tetrahymena thermophila (strain SB210) OX=312017 GN=TTHERM_00455290 PE=4 SV=1	28	79641	0.05	2	1	2	1	0.06
1044	I7MCQ6_TETTS	Transmembrane protein OS=Tetrahymena thermophila (strain SB210) OX=312017 GN=TTHERM_00649060 PE=1 SV=2	28	29353	0.05	1	1	1	1	0.16
1045	Q22KC1_TETTS	Transmembrane protein, putative OS=Tetrahymena thermophila (strain SB210) OX=312017 GN=TTHERM_00313600 PE=4 SV=1	28	27070	0.05	2	1	1	1	0.17
1046	I7M2Z3_TETTS	HMG box protein OS=Tetrahymena thermophila (strain SB210) OX=312017 GN=TTHERM_00563990 PE=4 SV=1	28	31496	0.03	1	1	1	1	0.14
1047	Q23PU1_TETTS	V-type proton ATPase subunit a OS=Tetrahymena thermophila (strain SB210) OX=312017 GN=TTHERM_00463420 PE=3 SV=1	28	100287	0.11	5	2	5	2	0.09
1048	I7M4A3_TETTS	Amine-terminal domain guanylate-binding protein OS=Tetrahymena thermophila (strain SB210) OX=312017 GN=TTHERM_00670220 PE=3 SV=2	28	70218	0.06	5	1	4	1	0.06
1049	I7M2F5_TETTS	Uncharacterized protein OS=Tetrahymena thermophila (strain SB210) OX=312017 GN=TTHERM_00218640 PE=4 SV=2	27	70902	0.04	3	1	3	1	0.06
1050	Q22BT1_TETTS	Sarco/endoplasmic reticulum calcium-translocating P-type ATPase OS=Tetrahymena thermophila (strain SB210) OX=312017 GN=TTHERM_01084370 PE=4 SV=2	27	116067	0.02	1	1	1	1	0.04
1051	Q22BM4_TETTS	SPFH domain/band 7 family protein OS=Tetrahymena thermophila (strain SB210) OX=312017 GN=TTHERM_01093710 PE=3 SV=2	27	35458	0.2	5	1	5	1	0.13
1052	Q24BB1_TETTS	SCP-2 sterol transfer family protein OS=Tetrahymena thermophila (strain SB210) OX=312017 GN=TTHERM_01299660 PE=4 SV=1	27	13011	0.1	1	1	1	1	0.38
1053	I7MIS9_TETTS	WD domain, G-beta repeat protein OS=Tetrahymena thermophila (strain SB210) OX=312017 GN=TTHERM_00522930 PE=4 SV=1	27	100058	0.03	2	1	2	1	0.04
1054	I7M1X7_TETTS	Uncharacterized protein OS=Tetrahymena thermophila (strain SB210) OX=312017 GN=TTHERM_00283720 PE=4 SV=1	26	23171	0.1	2	1	2	1	0.2
1055	I7M260_TETTS	Actin OS=Tetrahymena thermophila (strain SB210) OX=312017 GN=TTHERM_00133470 PE=3 SV=1	26	84502	0.03	1	1	1	1	0.05
1056	I7M1R1_TETTS	Tectonic domain-containing protein OS=Tetrahymena thermophila (strain SB210) OX=312017 GN=TTHERM_00339670 PE=4 SV=2	26	54134	0.05	2	1	2	1	0.08
1057	Q22R86_TETTS	Dynein light chain OS=Tetrahymena thermophila (strain SB210) OX=312017 GN=TTHERM_00023950 PE=1 SV=2	26	13423	0.23	2	1	2	1	0.36
1058	I7MCL2_TETTS	Uncharacterized protein OS=Tetrahymena thermophila (strain SB210) OX=312017 GN=TTHERM_00723420 PE=4 SV=1	26	69767	0.06	2	1	2	1	0.06
1059	Q24DN4_TETTS	Uncharacterized protein OS=Tetrahymena thermophila (strain SB210) OX=312017 GN=TTHERM_01143880 PE=4 SV=1	26	67401	0.06	4	1	4	1	0.07
1060	Q22KG5_TETTS	Phosphatidylinositol-3,4,5-trisphosphate 3-phosphatase OS=Tetrahymena thermophila (strain SB210) OX=312017 GN=TTHERM_00313160 PE=3 SV=3	26	53881	0.04	1	1	1	1	0.08
1061	Q22GG3_TETTS	Uncharacterized protein OS=Tetrahymena thermophila (strain SB210) OX=312017 GN=TTHERM_00703600 PE=4 SV=2	26	85725	0.03	2	1	2	1	0.05
1062	I7MCZ0_TETTS	Uncharacterized protein OS=Tetrahymena thermophila (strain SB210) OX=312017 GN=TTHERM_00486310 PE=1 SV=2	25	32574	0.13	2	1	2	1	0.14
1063	Q23AW2_TETTS	Nucleotide-sugar transporter OS=Tetrahymena thermophila (strain SB210) OX=312017 GN=TTHERM_00654150 PE=4 SV=1	25	44568	0.04	7	1	2	1	0.1
1064	I7M3W7_TETTS	Uncharacterized protein OS=Tetrahymena thermophila (strain SB210) OX=312017 GN=TTHERM_00616100 PE=4 SV=2	25	48663	0.08	3	1	3	1	0.09
1065	Q245K5_TETTS	RNA recognition motif protein OS=Tetrahymena thermophila (strain SB210) OX=312017 GN=TTHERM_00248430 PE=4 SV=1	25	32757	0.11	2	1	2	1	0.14
1066	I7LTA1_TETTS	Lycopene biosynthesis-enhancing protein OS=Tetrahymena thermophila (strain SB210) OX=312017 GN=TTHERM_00600650 PE=4 SV=1	25	37687	0.05	1	1	1	1	0.12
1067	Q23DH4_TETTS	RNA recognition motif protein OS=Tetrahymena thermophila (strain SB210) OX=312017 GN=TTHERM_00047170 PE=4 SV=3	25	36857	0.09	2	2	2	2	0.26
1068	Q231H1_TETTS	Nucleoplasmin protein OS=Tetrahymena thermophila (strain SB210) OX=312017 GN=TTHERM_00429890 PE=4 SV=3	25	42326	0.16	4	2	4	2	0.22
1069	Q23W20_TETTS	Isocitrate dehydrogenase [NADP] OS=Tetrahymena thermophila (strain SB210) OX=312017 GN=TTHERM_00794110 PE=3 SV=3	24	47466	0.09	3	1	3	1	0.09
1070	Q245S5_TETTS	Plant dual-specificity MAP kinase kinase family domain protein OS=Tetrahymena thermophila (strain SB210) OX=312017 GN=TTHERM_00245740 PE=4 SV=1	24	62781	0.03	1	1	1	1	0.07
1071	W7XEA1_TETTS	Small nuclear ribonucleoprotein Sm D3 OS=Tetrahymena thermophila (strain SB210) OX=312017 GN=TTHERM_000688599 PE=3 SV=1	24	13511	0.08	1	1	1	1	0.36
1072	I7M1N4_TETTS	Uncharacterized protein OS=Tetrahymena thermophila (strain SB210) OX=312017 GN=TTHERM_00483660 PE=4 SV=2	23	16591	0.08	1	1	1	1	0.29
1073	I7MCM8_TETTS	Dynein light chain OS=Tetrahymena thermophila (strain SB210) OX=312017 GN=TTHERM_00716250 PE=1 SV=1	23	12445	0.35	1	1	1	1	0.4
1074	Q22N60_TETTS	Enoyl-CoA hydratase/isomerase OS=Tetrahymena thermophila (strain SB210) OX=312017 GN=TTHERM_00214740 PE=4 SV=1	23	49174	0.08	3	2	3	2	0.19
1075	I7MEW5_TETTS	Transmembrane protein OS=Tetrahymena thermophila (strain SB210) OX=312017 GN=TTHERM_00283190 PE=4 SV=2	23	35702	0.07	1	1	1	1	0.13
1076	I7MMU8_TETTS	Uncharacterized protein OS=Tetrahymena thermophila (strain SB210) OX=312017 GN=TTHERM_00841260 PE=4 SV=2	23	46710	0.1	4	1	3	1	0.1
1077	Q24CI3_TETTS	H/ACA ribonucleoprotein complex subunit OS=Tetrahymena thermophila (strain SB210) OX=312017 GN=TTHERM_00929590 PE=3 SV=1	22	21744	0.18	2	1	2	1	0.21
1078	I7MAC8_TETTS	Kinesin motor domain protein OS=Tetrahymena thermophila (strain SB210) OX=312017 GN=TTHERM_00300540 PE=4 SV=2	22	473050	0.01	3	1	3	1	0.01
1079	Q23JV0_TETTS	Class I/II aminotransferase OS=Tetrahymena thermophila (strain SB210) OX=312017 GN=TTHERM_01369760 PE=3 SV=2	22	47900	0.04	1	1	1	1	0.09
1080	Q23CK5_TETTS	Cullin family protein OS=Tetrahymena thermophila (strain SB210) OX=312017 GN=TTHERM_00856520 PE=3 SV=2	22	97414	0.05	3	1	3	1	0.04
1081	Q23H21_TETTS	Transmembrane protein OS=Tetrahymena thermophila (strain SB210) OX=312017 GN=TTHERM_00878200 PE=4 SV=2	22	50421	0.03	1	1	1	1	0.09
1082	I7MIU8_TETTS	Peptidyl-prolyl cis-trans isomerase, cyclophilin-type protein OS=Tetrahymena thermophila (strain SB210) OX=312017 GN=TTHERM_00466090 PE=4 SV=2	22	102240	0.01	1	1	1	1	0.04
1083	I7MB70_TETTS	DOMON domain protein OS=Tetrahymena thermophila (strain SB210) OX=312017 GN=TTHERM_00498240 PE=4 SV=1	21	21664	0.06	1	1	1	1	0.21
1084	Q234R5_TETTS	WD domain, G-beta repeat protein OS=Tetrahymena thermophila (strain SB210) OX=312017 GN=TTHERM_00101340 PE=4 SV=2	21	178744	0.02	5	1	4	1	0.02
1085	Q22SK3_TETTS	Kinase domain protein OS=Tetrahymena thermophila (strain SB210) OX=312017 GN=TTHERM_00001340 PE=4 SV=1	20	182038	0.02	5	1	4	1	0.02
1086	W7XGM5_TETTS	EF-hand protein OS=Tetrahymena thermophila (strain SB210) OX=312017 GN=TTHERM_000470563 PE=4 SV=1	20	10747	0.12	1	1	1	1	0.47
1087	Q23CU4_TETTS	V-type proton ATPase subunit G OS=Tetrahymena thermophila (strain SB210) OX=312017 GN=TTHERM_00052460 PE=3 SV=3	20	20665	0.06	1	1	1	1	0.23
1088	Q24HS1_TETTS	Oxalate/formate antiporter family transporter OS=Tetrahymena thermophila (strain SB210) OX=312017 GN=TTHERM_01284740 PE=4 SV=1	20	76750	0.01	1	1	1	1	0.06
1089	Q22T19_TETTS	Uncharacterized protein OS=Tetrahymena thermophila (strain SB210) OX=312017 GN=TTHERM_00185930 PE=4 SV=2	20	92140	0.04	5	1	4	1	0.05
1090	Q22WB4_TETTS	Uncharacterized protein OS=Tetrahymena thermophila (strain SB210) OX=312017 GN=TTHERM_00158200 PE=3 SV=2	20	27313	0.08	2	1	2	1	0.17
