# Supplementary material for: Structure and assembly of the A-C linker connecting microtubule triplets in centrioles
Source: Sci Adv. 2025 Oct 8;11(41):eady3689. doi: 10.1126/sciadv.ady3689 (PMC12506977; doi:10.1126/sciadv.ady3689)
Supplement: Supplementary file 2 — Tables S5 to S8 [file sciadv.ady3689_tables_s5_to_s8.zip › ady3689_table_s7.xlsx]

## Sheet: ___data_20231006_F015337_dat_rf
User	mascot
E-mail	mascot@imsb.biol.ethz.ch
Search title	Conversion of 231004_LU02_aleitner_Cilia_02.c.mzXML to mascot generic
MS data file	231004_LU02_aleitner_Cilia_02.c.mgf
Database	aleitner_Tetrah 202310
Timestamp	6 Oct 2023 at 13:24:18 GMT
Type of search	MS/MS Ion Search
Quantitation	None
Enzyme	Trypsin
Fixed modifications	Carbamidomethyl (C)
Variable modifications	Oxidation (M)
Mass values	Monoisotopic
Protein mass	Unrestricted
Peptide mass tolerance	10 ppm
Fragment mass tolerance	15 ppm
Max missed cleavages	2
Instrument type	ESI-QUAD
Number of queries	62,409
Significance threshold p<	0.015301
Max. number of families	AUTO
Ions score or expect cut-off	0
Preferred taxonomy	All entries
Show Percolator scores?	no
Family	Accession	Description	Score	Mass	Sequence coverage	Num. of matches	Num. of significant matches	Num. of sequences	Num. of significant sequences	emPAI
1	I7M9N6_TETTS	Tubulin alpha chain OS=Tetrahymena thermophila (strain SB210) OX=312017 GN=TTHERM_00558620 PE=3 SV=1	63797	50069	0.78	2250	1912	34	33	49.01
2	Q24B92_TETTS	Tubulin beta chain OS=Tetrahymena thermophila (strain SB210) OX=312017 GN=TTHERM_00348510 PE=3 SV=1	54770	50052	0.84	2183	1903	37	34	97.74
3	Q22HK2_TETTS	Uncharacterized protein OS=Tetrahymena thermophila (strain SB210) OX=312017 GN=TTHERM_00637010 PE=4 SV=2	6761	168513	0.78	274	227	135	119	19.61
4	Q230X9_TETTS	Axonemal dynein heavy chain OS=Tetrahymena thermophila (strain SB210) OX=312017 GN=TTHERM_00433800 PE=4 SV=2	6187	477046	0.66	344	247	234	172	4.14
4	I7MAY1_TETTS	Dynein-1-alpha heavy chain, flagellar inner arm I1 complex protein OS=Tetrahymena thermophila (strain SB210) OX=312017 GN=TTHERM_00688470 PE=4 SV=1	5076	510911	0.52	264	202	199	155	2.77
4	Q22A67_TETTS	Dynein heavy chain, outer arm protein OS=Tetrahymena thermophila (strain SB210) OX=312017 GN=TTHERM_01276420 PE=1 SV=1	2016	536680	0.27	105	71	93	63	0.66
4	I7M9J2_TETTS	Outer arm dynein beta heavy chain OS=Tetrahymena thermophila (strain SB210) OX=312017 GN=TTHERM_00499300 PE=1 SV=1	1375	532210	0.27	98	55	95	55	0.56
4	I7MLR5_TETTS	Dynein heavy chain 7, axonemal protein OS=Tetrahymena thermophila (strain SB210) OX=312017 GN=TTHERM_00492830 PE=4 SV=2	1264	552894	0.24	87	53	79	51	0.49
4	I7M6H4_TETTS	Dynein-1-alpha heavy chain, flagellar inner arm I1 complex protein, putative OS=Tetrahymena thermophila (strain SB210) OX=312017 GN=TTHERM_00486600 PE=1 SV=2	1011	477978	0.24	86	46	76	43	0.47
4	W7XDP3_TETTS	Dynein heavy chain 1, axonemal protein OS=Tetrahymena thermophila (strain SB210) OX=312017 GN=TTHERM_001151438 PE=4 SV=1	1005	457131	0.18	56	37	51	35	0.39
4	Q248H8_TETTS	Axonemal dynein heavy chain OS=Tetrahymena thermophila (strain SB210) OX=312017 GN=TTHERM_00531870 PE=4 SV=1	995	546552	0.18	60	40	57	39	0.36
4	I7LTP7_TETTS	Dynein heavy chain OS=Tetrahymena thermophila (strain SB210) OX=312017 GN=TTHERM_00420340 PE=4 SV=2	836	514276	0.17	56	31	53	31	0.3
4	I7MH00_TETTS	Dynein heavy chain 1, axonemal protein OS=Tetrahymena thermophila (strain SB210) OX=312017 GN=TTHERM_00558640 PE=4 SV=2	578	490535	0.13	42	24	41	24	0.23
4	Q22Y61_TETTS	Dynein heavy chain OS=Tetrahymena thermophila (strain SB210) OX=312017 GN=TTHERM_00355100 PE=4 SV=2	441	513847	0.08	29	16	29	16	0.14
4	Q22F12_TETTS	Dynein heavy chain 1, axonemal protein OS=Tetrahymena thermophila (strain SB210) OX=312017 GN=TTHERM_00821980 PE=4 SV=2	381	484601	0.1	72	17	31	17	0.16
4	I7M304_TETTS	Dynein heavy chain, amine-terminal region protein OS=Tetrahymena thermophila (strain SB210) OX=312017 GN=TTHERM_00565600 PE=4 SV=2	328	531365	0.1	45	22	41	21	0.18
4	Q22P26_TETTS	Uncharacterized protein OS=Tetrahymena thermophila (strain SB210) OX=312017 GN=TTHERM_00415670 PE=4 SV=2	325	294698	0.09	21	12	20	12	0.19
4	Q24IM0_TETTS	Dynein heavy chain OS=Tetrahymena thermophila (strain SB210) OX=312017 GN=TTHERM_00919540 PE=4 SV=2	320	592375	0.07	32	14	30	14	0.11
4	I7LSV4_TETTS	Dynein heavy chain 1, axonemal protein OS=Tetrahymena thermophila (strain SB210) OX=312017 GN=TTHERM_00947430 PE=4 SV=2	233	495466	0.04	18	10	16	10	0.09
5	I7M9Q5_TETTS	Uncharacterized protein OS=Tetrahymena thermophila (strain SB210) OX=312017 GN=TTHERM_00578520 PE=4 SV=2	4924	315287	0.66	241	182	185	146	6.59
5	I7M149_TETTS	EF-hand pair protein OS=Tetrahymena thermophila (strain SB210) OX=312017 GN=TTHERM_00523050 PE=4 SV=2	400	118977	0.3	30	20	27	20	1.05
6	Q23TU2_TETTS	Dynein heavy chain 2, putative OS=Tetrahymena thermophila (strain SB210) OX=312017 GN=TTHERM_00912290 PE=4 SV=2	4782	561439	0.51	279	200	210	157	2.42
6	I7MN41_TETTS	PBS lyase HEAT domain protein OS=Tetrahymena thermophila (strain SB210) OX=312017 GN=TTHERM_00527090 PE=4 SV=1	701	136719	0.32	35	26	28	20	0.93
7	Q22UM4_TETTS	Hydrocephalus-inducing protein OS=Tetrahymena thermophila (strain SB210) OX=312017 GN=TTHERM_00551040 PE=4 SV=1	4664	562414	0.52	253	195	193	151	2.26
8	Q23KF9_TETTS	EF hand protein OS=Tetrahymena thermophila (strain SB210) OX=312017 GN=TTHERM_00193760 PE=4 SV=3	4036	110881	0.77	202	142	84	63	12.26
9	Q22ZH2_TETTS	WD domain, G-beta repeat protein OS=Tetrahymena thermophila (strain SB210) OX=312017 GN=TTHERM_01094880 PE=4 SV=1	4029	74036	0.76	157	127	45	43	14.93
10	I7MKT7_TETTS	Notchless protein, putative OS=Tetrahymena thermophila (strain SB210) OX=312017 GN=TTHERM_00218620 PE=4 SV=2	3490	221877	0.63	141	113	100	81	3.88
11	I7M2R5_TETTS	Adenylate kinase OS=Tetrahymena thermophila (strain SB210) OX=312017 GN=TTHERM_00317200 PE=3 SV=2	3106	119228	0.81	155	115	73	61	8.26
12	I7M688_TETTS	EF-hand protein OS=Tetrahymena thermophila (strain SB210) OX=312017 GN=TTHERM_00649260 PE=4 SV=2	2857	179467	0.69	149	111	99	80	6.61
13	Q22RL2_TETTS	Uncharacterized protein OS=Tetrahymena thermophila (strain SB210) OX=312017 GN=TTHERM_00013760 PE=4 SV=1	2804	107944	0.77	125	91	73	55	9.37
14	W7X9A6_TETTS	Sperm-associated antigen 6 OS=Tetrahymena thermophila (strain SB210) OX=312017 GN=TTHERM_000157929 PE=4 SV=1	2792	55789	0.84	111	82	38	33	13.46
15	Q22GD1_TETTS	EF-hand pair protein OS=Tetrahymena thermophila (strain SB210) OX=312017 GN=TTHERM_00703920 PE=4 SV=3	2614	67100	0.75	102	83	43	36	10.92
16	I7M0S7_TETTS	Flagellar microtugule protofilament ribbon protein OS=Tetrahymena thermophila (strain SB210) OX=312017 GN=TTHERM_00143690 PE=4 SV=1	2537	73072	0.72	122	95	46	39	15.54
17	Q231F7_TETTS	Uncharacterized protein OS=Tetrahymena thermophila (strain SB210) OX=312017 GN=TTHERM_00430030 PE=4 SV=3	2274	221947	0.54	125	91	91	70	2.94
18	I7MCU1_TETTS	EF-hand protein OS=Tetrahymena thermophila (strain SB210) OX=312017 GN=TTHERM_00584850 PE=4 SV=1	2272	61141	0.82	117	92	37	30	8.31
19	Q22SA1_TETTS	Uncharacterized protein OS=Tetrahymena thermophila (strain SB210) OX=312017 GN=TTHERM_00006350 PE=4 SV=2	2180	220234	0.51	93	72	77	61	2.28
20	Q23D72_TETTS	Uncharacterized protein OS=Tetrahymena thermophila (strain SB210) OX=312017 GN=TTHERM_00049190 PE=4 SV=2	2124	427699	0.35	127	90	108	78	1.19
21	Q22RN5_TETTS	C1q domain-containing protein OS=Tetrahymena thermophila (strain SB210) OX=312017 GN=TTHERM_00013530 PE=4 SV=2	2093	92656	0.79	87	63	57	43	7.35
22	POC1_TETTS	POC1 centriolar protein homolog OS=Tetrahymena thermophila (strain SB210) OX=312017 GN=TTHERM_01308010 PE=3 SV=1	2056	71801	0.74	80	62	32	29	5.7
23	I7LY62_TETTS	WD repeat protein OS=Tetrahymena thermophila (strain SB210) OX=312017 GN=TTHERM_00498220 PE=4 SV=2	2055	215638	0.52	105	75	81	58	2.3
24	Q22AX1_TETTS	Calponin-homology (CH) domain-containing protein OS=Tetrahymena thermophila (strain SB210) OX=312017 GN=TTHERM_01142770 PE=4 SV=2	2031	203012	0.56	108	77	85	65	2.94
25	Q233L0_TETTS	Coiled-coil protein, putative OS=Tetrahymena thermophila (strain SB210) OX=312017 GN=TTHERM_00391400 PE=4 SV=1	1976	105139	0.61	82	62	60	47	6.65
26	Q22V08_TETTS	Uncharacterized protein OS=Tetrahymena thermophila (strain SB210) OX=312017 GN=TTHERM_00576950 PE=4 SV=2	1962	256126	0.47	102	74	82	60	1.82
27	Q23WS9_TETTS	Uncharacterized protein OS=Tetrahymena thermophila (strain SB210) OX=312017 GN=TTHERM_00777260 PE=4 SV=2	1898	35554	0.73	80	66	16	14	3.72
28	Q22AS4_TETTS	Uncharacterized protein OS=Tetrahymena thermophila (strain SB210) OX=312017 GN=TTHERM_01164140 PE=4 SV=1	1868	171354	0.65	141	87	97	67	5.05
29	Q23RK1_TETTS	Basal body centrin protein OS=Tetrahymena thermophila (strain SB210) OX=312017 GN=TTHERM_00384910 PE=3 SV=1	1811	19368	0.71	89	64	14	13	39.25
29	Q22T05_TETTS	EF hand protein OS=Tetrahymena thermophila (strain SB210) OX=312017 GN=TTHERM_00187120 PE=4 SV=2	216	20549	0.58	11	8	11	8	4.14
30	I7ME23_TETTS	EF-hand pair protein OS=Tetrahymena thermophila (strain SB210) OX=312017 GN=TTHERM_00406590 PE=4 SV=1	1726	57757	0.79	71	57	42	35	13.28
31	Q23K15_TETTS	Uncharacterized protein OS=Tetrahymena thermophila (strain SB210) OX=312017 GN=TTHERM_00196190 PE=4 SV=3	1682	198131	0.5	105	78	86	65	3.08
32	I7LWA5_TETTS	Adenylate kinase domain protein OS=Tetrahymena thermophila (strain SB210) OX=312017 GN=TTHERM_00148750 PE=4 SV=2	1619	241730	0.47	96	64	80	55	1.65
33	I7MDG0_TETTS	Kinesin motor catalytic domain protein OS=Tetrahymena thermophila (strain SB210) OX=312017 GN=TTHERM_00069230 PE=3 SV=2	1602	139189	0.59	85	67	65	52	4.27
34	I7ML02_TETTS	Uncharacterized protein OS=Tetrahymena thermophila (strain SB210) OX=312017 GN=TTHERM_00305630 PE=3 SV=2	1602	229041	0.34	98	64	64	43	1.41
35	I7M6D8_TETTS	Kinesin motor catalytic domain protein OS=Tetrahymena thermophila (strain SB210) OX=312017 GN=TTHERM_00529750 PE=4 SV=1	1576	150128	0.55	76	54	62	46	2.82
36	Q22NU3_TETTS	Transcription factor iib protein, putative OS=Tetrahymena thermophila (strain SB210) OX=312017 GN=TTHERM_00418580 PE=4 SV=2	1574	23046	0.87	69	53	17	16	37.48
37	Q238X3_TETTS	Uncharacterized protein OS=Tetrahymena thermophila (strain SB210) OX=312017 GN=TTHERM_00449470 PE=4 SV=3	1567	25731	0.9	58	50	21	20	25.55
38	Q22YL1_TETTS	Uncharacterized protein OS=Tetrahymena thermophila (strain SB210) OX=312017 GN=TTHERM_00601850 PE=4 SV=1	1561	86837	0.6	81	53	41	32	4.08
39	I7M317_TETTS	Parkin co-regulated protein OS=Tetrahymena thermophila (strain SB210) OX=312017 GN=TTHERM_00499570 PE=4 SV=1	1518	28583	0.88	74	60	28	25	45.52
40	Q24CI8_TETTS	WD40 domain protein OS=Tetrahymena thermophila (strain SB210) OX=312017 GN=TTHERM_00929540 PE=4 SV=2	1492	152690	0.46	71	52	55	42	2.25
41	I7LVL5_TETTS	Calpain catalytic domain-containing protein OS=Tetrahymena thermophila (strain SB210) OX=312017 GN=TTHERM_00290850 PE=4 SV=2	1491	180077	0.52	79	64	67	54	2.62
42	Q23AD1_TETTS	TBC1 domain family member 31 OS=Tetrahymena thermophila (strain SB210) OX=312017 GN=TTHERM_00426280 PE=4 SV=2	1479	141769	0.52	67	50	50	39	2.25
43	Q23BW0_TETTS	Flagella associated protein OS=Tetrahymena thermophila (strain SB210) OX=312017 GN=TTHERM_00227220 PE=4 SV=2	1456	114022	0.51	86	57	54	42	4.84
43	Q23QC3_TETTS	Uncharacterized protein OS=Tetrahymena thermophila (strain SB210) OX=312017 GN=TTHERM_00581650 PE=4 SV=2	38	347007	0.02	6	2	6	2	0.03
44	Q22NW8_TETTS	Radial spoke 3 protein OS=Tetrahymena thermophila (strain SB210) OX=312017 GN=TTHERM_00418270 PE=3 SV=2	1441	110981	0.43	48	39	32	26	1.94
45	CFA61_TETTS	Cilia- and flagella-associated protein 61 OS=Tetrahymena thermophila (strain SB210) OX=312017 GN=CFAP61 PE=4 SV=1	1428	199407	0.5	76	59	62	50	1.93
46	Q23KB9_TETTS	Kinase domain protein OS=Tetrahymena thermophila (strain SB210) OX=312017 GN=TTHERM_00194160 PE=4 SV=1	1411	70534	0.64	57	44	37	29	5.15
47	I7ME81_TETTS	EF-hand pair protein OS=Tetrahymena thermophila (strain SB210) OX=312017 GN=TTHERM_00267880 PE=4 SV=1	1400	35003	0.82	48	43	23	20	11.77
48	Q233B2_TETTS	Dpy-30 motif protein OS=Tetrahymena thermophila (strain SB210) OX=312017 GN=TTHERM_00394410 PE=3 SV=1	1398	74976	0.68	69	50	41	31	5.94
49	Q23FB7_TETTS	Uncharacterized protein OS=Tetrahymena thermophila (strain SB210) OX=312017 GN=TTHERM_00379000 PE=4 SV=2	1388	132972	0.47	72	49	52	40	2.62
50	I7M777_TETTS	Separase OS=Tetrahymena thermophila (strain SB210) OX=312017 GN=TTHERM_00705200 PE=4 SV=2	1340	309517	0.36	96	63	82	56	1.17
51	I7LY81_TETTS	Granule lattice protein 1 OS=Tetrahymena thermophila (strain SB210) OX=312017 GN=TTHERM_00527180 PE=4 SV=1	1319	45417	0.45	43	37	15	14	2.71
52	Q231M9_TETTS	Kinesin motor catalytic domain protein OS=Tetrahymena thermophila (strain SB210) OX=312017 GN=TTHERM_00784600 PE=3 SV=2	1309	146372	0.57	71	47	61	42	2.42
53	Q24IL5_TETTS	Uncharacterized protein OS=Tetrahymena thermophila (strain SB210) OX=312017 GN=TTHERM_00919590 PE=4 SV=2	1285	70092	0.76	73	46	45	31	6.03
54	I7M9T0_TETTS	Uncharacterized protein OS=Tetrahymena thermophila (strain SB210) OX=312017 GN=TTHERM_00348390 PE=4 SV=2	1265	34531	0.74	52	40	21	17	9.32
55	Q22LQ9_TETTS	Na,H/K antiporter P-type ATPase alpha subunit family protein OS=Tetrahymena thermophila (strain SB210) OX=312017 GN=TTHERM_00700900 PE=4 SV=1	1249	135886	0.47	55	41	41	30	1.74
55	Q245Y8_TETTS	Na,H/K antiporter P-type ATPase alpha subunit family protein OS=Tetrahymena thermophila (strain SB210) OX=312017 GN=TTHERM_00245100 PE=4 SV=1	653	136194	0.27	26	19	24	18	0.82
55	I7MH18_TETTS	Na,H/K antiporter P-type ATPase alpha subunit family protein OS=Tetrahymena thermophila (strain SB210) OX=312017 GN=TTHERM_00420900 PE=4 SV=1	298	134369	0.15	14	10	11	8	0.38
56	Q240Y1_TETTS	EF-hand protein OS=Tetrahymena thermophila (strain SB210) OX=312017 GN=TTHERM_00623030 PE=4 SV=3	1239	176937	0.47	69	50	62	45	1.97
57	I7MH46_TETTS	Uncharacterized protein OS=Tetrahymena thermophila (strain SB210) OX=312017 GN=TTHERM_00547950 PE=4 SV=2	1224	170347	0.45	68	46	59	40	1.73
58	Q22YJ5_TETTS	Cell surface immobilization antigen OS=Tetrahymena thermophila (strain SB210) OX=312017 GN=TTHERM_00606960 PE=4 SV=2	1216	34870	0.36	24	22	5	5	0.84
59	Q231Y6_TETTS	Uncharacterized protein OS=Tetrahymena thermophila (strain SB210) OX=312017 GN=TTHERM_00734110 PE=4 SV=1	1212	89521	0.55	55	44	29	25	2.63
60	I7MLV6_TETTS	Parkin co-regulated protein OS=Tetrahymena thermophila (strain SB210) OX=312017 GN=TTHERM_00446290 PE=4 SV=2	1211	36406	0.72	68	52	27	22	17.43
61	I7MG65_TETTS	Uncharacterized protein OS=Tetrahymena thermophila (strain SB210) OX=312017 GN=TTHERM_00584510 PE=3 SV=1	1202	224862	0.31	59	38	49	33	0.95
62	Q23K58_TETTS	Rab-GAP TBC domain-containing protein OS=Tetrahymena thermophila (strain SB210) OX=312017 GN=TTHERM_00194770 PE=4 SV=2	1193	146465	0.45	65	46	52	37	2.04
63	Q231B6_TETTS	Uncharacterized protein OS=Tetrahymena thermophila (strain SB210) OX=312017 GN=TTHERM_00433410 PE=4 SV=1	1182	60950	0.74	62	42	41	27	7.75
64	I7MIZ3_TETTS	Kinesin motor catalytic domain protein OS=Tetrahymena thermophila (strain SB210) OX=312017 GN=TTHERM_00268010 PE=4 SV=2	1177	159210	0.38	72	44	48	37	1.71
65	I7M6D6_TETTS	DUF4201 domain-containing protein OS=Tetrahymena thermophila (strain SB210) OX=312017 GN=TTHERM_00529650 PE=4 SV=1	1175	94572	0.51	55	46	37	31	3.65
66	Q234G8_TETTS	WD40 domain protein OS=Tetrahymena thermophila (strain SB210) OX=312017 GN=TTHERM_00105300 PE=4 SV=2	1175	153390	0.52	78	55	64	46	2.61
66	Q23Q31_TETTS	MSP domain-containing protein OS=Tetrahymena thermophila (strain SB210) OX=312017 GN=TTHERM_00460530 PE=4 SV=2	679	172737	0.36	63	34	45	30	1.16
66	I7M7M3_TETTS	IQ calmodulin-binding motif protein OS=Tetrahymena thermophila (strain SB210) OX=312017 GN=TTHERM_00522830 PE=4 SV=2	179	355175	0.08	25	12	23	12	0.16
67	I7LWE3_TETTS	AAA family ATPase CDC48 subfamily protein OS=Tetrahymena thermophila (strain SB210) OX=312017 GN=TTHERM_00151820 PE=4 SV=2	1162	101255	0.61	56	49	44	39	3.98
68	I7LVN8_TETTS	Uncharacterized protein OS=Tetrahymena thermophila (strain SB210) OX=312017 GN=TTHERM_00134930 PE=4 SV=1	1140	61275	0.68	44	42	30	28	6.02
69	Q22BM6_TETTS	Uncharacterized protein OS=Tetrahymena thermophila (strain SB210) OX=312017 GN=TTHERM_01093690 PE=4 SV=4	1135	69003	0.76	59	46	44	38	9.48
70	I7M670_TETTS	Uncharacterized protein OS=Tetrahymena thermophila (strain SB210) OX=312017 GN=TTHERM_00691650 PE=4 SV=2	1122	102563	0.46	50	40	36	31	2.8
71	I7LXC8_TETTS	Mapeg family protein OS=Tetrahymena thermophila (strain SB210) OX=312017 GN=TTHERM_00302050 PE=4 SV=2	1104	22354	0.3	46	35	5	4	1.57
72	W7XGD1_TETTS	Nucleoside diphosphate kinase OS=Tetrahymena thermophila (strain SB210) OX=312017 GN=TTHERM_000372529 PE=3 SV=1	1100	42962	0.76	77	55	25	18	7.82
73	I7M8Z8_TETTS	EF hand protein OS=Tetrahymena thermophila (strain SB210) OX=312017 GN=TTHERM_00219350 PE=4 SV=2	1096	56618	0.76	60	42	33	27	7.23
73	Q22WJ6_TETTS	EF hand protein, putative OS=Tetrahymena thermophila (strain SB210) OX=312017 GN=TTHERM_00155380 PE=4 SV=1	1084	57838	0.6	39	31	24	20	3.37
74	I7MLZ4_TETTS	Coiled-coil lobo-like protein, putative OS=Tetrahymena thermophila (strain SB210) OX=312017 GN=TTHERM_00473320 PE=3 SV=1	1094	101761	0.61	75	53	51	37	4.15
75	Q23PZ5_TETTS	Eukaryotic aspartyl protease OS=Tetrahymena thermophila (strain SB210) OX=312017 GN=TTHERM_00462870 PE=3 SV=3	1081	57801	0.63	39	36	21	19	3.06
76	Q22N53_TETTS	Kinase domain protein OS=Tetrahymena thermophila (strain SB210) OX=312017 GN=TTHERM_00214810 PE=4 SV=2	1078	39559	0.75	44	36	25	22	15.36
77	Q23BQ2_TETTS	Adenylate kinase family protein OS=Tetrahymena thermophila (strain SB210) OX=312017 GN=TTHERM_00227800 PE=3 SV=2	1071	50287	0.73	46	38	29	23	6.63
78	W7WVU8_TETTS	Flagellar associated protein, putative OS=Tetrahymena thermophila (strain SB210) OX=312017 GN=TTHERM_000495990 PE=4 SV=1	1070	362843	0.25	62	43	56	38	0.57
79	Q22Y95_TETTS	Uncharacterized protein OS=Tetrahymena thermophila (strain SB210) OX=312017 GN=TTHERM_00354760 PE=4 SV=2	1067	89987	0.55	49	36	37	27	2.6
80	I7MN06_TETTS	Tetratricopeptide repeat protein OS=Tetrahymena thermophila (strain SB210) OX=312017 GN=TTHERM_00497260 PE=4 SV=1	1065	110459	0.56	58	42	46	34	2.73
81	I7LW03_TETTS	Granule tip protein OS=Tetrahymena thermophila (strain SB210) OX=312017 GN=TTHERM_00221120 PE=4 SV=2	1063	89823	0.47	34	27	26	21	1.72
81	I7MKW5_TETTS	Granule tip protein OS=Tetrahymena thermophila (strain SB210) OX=312017 GN=TTHERM_00221130 PE=4 SV=2	334	86653	0.1	12	9	7	5	0.28
82	I7M308_TETTS	Radial spoke 3 protein OS=Tetrahymena thermophila (strain SB210) OX=312017 GN=TTHERM_00566810 PE=3 SV=1	1049	80013	0.44	49	41	26	23	3.01
83	Q23JL9_TETTS	STOP protein OS=Tetrahymena thermophila (strain SB210) OX=312017 GN=TTHERM_00758860 PE=4 SV=1	1039	38211	0.77	47	30	24	18	8.24
84	Q22SB5_TETTS	Leucine Rich Repeat family protein OS=Tetrahymena thermophila (strain SB210) OX=312017 GN=TTHERM_00006210 PE=4 SV=1	1038	76433	0.61	48	34	33	24	2.82
85	W7XAM8_TETTS	Peptidase c14 caspase catalytic subunit p20 OS=Tetrahymena thermophila (strain SB210) OX=312017 GN=TTHERM_000268328 PE=4 SV=1	1024	80002	0.56	44	35	36	30	3.96
85	I7M6E4_TETTS	Peptidase c14 caspase catalytic subunit p20, putative OS=Tetrahymena thermophila (strain SB210) OX=312017 GN=TTHERM_00530060 PE=4 SV=2	50	80060	0.07	5	5	5	5	0.31
86	I7MEK6_TETTS	Uncharacterized protein OS=Tetrahymena thermophila (strain SB210) OX=312017 GN=TTHERM_00192030 PE=4 SV=1	1018	61193	0.55	67	44	35	29	8.31
87	W7X4R1_TETTS	Dynein light chain OS=Tetrahymena thermophila (strain SB210) OX=312017 GN=TTHERM_000649439 PE=3 SV=1	1016	10592	0.75	39	31	6	5	14.41
88	I7MGV0_TETTS	Poly [ADP-ribose] polymerase OS=Tetrahymena thermophila (strain SB210) OX=312017 GN=TTHERM_00502600 PE=4 SV=2	998	300350	0.29	59	40	54	38	0.72
89	I7LWZ7_TETTS	WD domain, G-beta repeat protein OS=Tetrahymena thermophila (strain SB210) OX=312017 GN=TTHERM_00446430 PE=4 SV=1	995	105741	0.39	41	33	32	25	1.75
90	W7X994_TETTS	Calpain family cysteine protease OS=Tetrahymena thermophila (strain SB210) OX=312017 GN=TTHERM_000487129 PE=4 SV=1	994	107925	0.54	53	38	36	28	2.29
91	Q229S1_TETTS	Dynein regulatory complex protein 1/2 N-terminal domain-containing protein OS=Tetrahymena thermophila (strain SB210) OX=312017 GN=TTHERM_01345750 PE=4 SV=3	986	99304	0.44	52	33	38	25	2.06
92	I7MLR2_TETTS	Uncharacterized protein OS=Tetrahymena thermophila (strain SB210) OX=312017 GN=TTHERM_00492680 PE=4 SV=1	972	56664	0.69	60	29	35	21	4.24
93	I7MK78_TETTS	Flagellar associated protein, putative OS=Tetrahymena thermophila (strain SB210) OX=312017 GN=TTHERM_00440620 PE=4 SV=1	963	107203	0.44	52	35	40	27	1.94
94	Q22FY9_TETTS	EF-hand pair protein OS=Tetrahymena thermophila (strain SB210) OX=312017 GN=TTHERM_00721680 PE=4 SV=3	958	74074	0.59	42	34	34	26	3.48
95	Q23FF7_TETTS	Radial spoke head-like protein OS=Tetrahymena thermophila (strain SB210) OX=312017 GN=TTHERM_00378600 PE=4 SV=2	951	26619	0.75	37	32	20	18	19.35
96	I7MI81_TETTS	STOP protein OS=Tetrahymena thermophila (strain SB210) OX=312017 GN=TTHERM_00145790 PE=4 SV=2	948	62960	0.64	43	38	31	27	5.23
97	I7LV70_TETTS	Meiosis-specific nuclear structural protein 1 OS=Tetrahymena thermophila (strain SB210) OX=312017 GN=TTHERM_00338110 PE=3 SV=1	940	55470	0.6	56	39	34	26	8.27
98	CF206_TETTS	Cilia- and flagella-associated protein 206 OS=Tetrahymena thermophila (strain SB210) OX=312017 GN=CFAP206 PE=3 SV=1	934	73957	0.64	49	38	37	31	4.99
99	Q23DC6_TETTS	Progesterone immunomodulatory-binding factor 1, putative OS=Tetrahymena thermophila (strain SB210) OX=312017 GN=TTHERM_00047650 PE=4 SV=3	931	99259	0.66	69	43	53	36	3.72
99	I7MIZ2_TETTS	Uncharacterized protein OS=Tetrahymena thermophila (strain SB210) OX=312017 GN=TTHERM_00469080 PE=4 SV=1	226	84586	0.22	18	10	14	8	0.5
100	Q23DH9_TETTS	Uncharacterized protein OS=Tetrahymena thermophila (strain SB210) OX=312017 GN=TTHERM_00047120 PE=4 SV=1	923	40198	0.69	49	29	25	19	9.24
101	I7MMP3_TETTS	Regulatory subunit of type II PKA R-subunit family protein OS=Tetrahymena thermophila (strain SB210) OX=312017 GN=TTHERM_00670610 PE=4 SV=1	921	38836	0.3	33	28	8	5	0.73
102	Q236L2_TETTS	Uncharacterized protein OS=Tetrahymena thermophila (strain SB210) OX=312017 GN=TTHERM_00086850 PE=4 SV=2	902	19943	0.85	47	36	17	15	34.69
103	I7M3F3_TETTS	Radial spokehead protein OS=Tetrahymena thermophila (strain SB210) OX=312017 GN=TTHERM_00444180 PE=4 SV=2	901	53761	0.65	39	31	22	18	3.51
104	Q22KW8_TETTS	Uncharacterized protein OS=Tetrahymena thermophila (strain SB210) OX=312017 GN=TTHERM_01060800 PE=4 SV=2	890	46706	0.47	42	32	19	15	2.92
105	Q23FF9_TETTS	Actin OS=Tetrahymena thermophila (strain SB210) OX=312017 GN=TTHERM_00378580 PE=3 SV=3	889	45487	0.72	34	26	24	17	4.38
106	Q22M20_TETTS	Flagellar associated protein OS=Tetrahymena thermophila (strain SB210) OX=312017 GN=TTHERM_00038990 PE=4 SV=1	879	102697	0.53	61	36	49	28	2.35
106	Q235Y4_TETTS	Flagellar associated protein, putative OS=Tetrahymena thermophila (strain SB210) OX=312017 GN=TTHERM_00094070 PE=4 SV=3	606	119428	0.38	55	30	44	25	1.54
107	I7M1R2_TETTS	F-box/LRR protein OS=Tetrahymena thermophila (strain SB210) OX=312017 GN=TTHERM_00339720 PE=4 SV=2	876	61664	0.65	45	34	31	24	4.63
108	I7MG46_TETTS	LRRC48 protein OS=Tetrahymena thermophila (strain SB210) OX=312017 GN=TTHERM_00316370 PE=4 SV=2	875	68043	0.58	40	33	31	26	4.44
109	Q23A15_TETTS	Trichohyalin-plectin-homology domain-containing protein OS=Tetrahymena thermophila (strain SB210) OX=312017 GN=TTHERM_00884620 PE=4 SV=1	875	62867	0.48	65	41	29	21	4.46
110	Q22X14_TETTS	Calponin-homology (CH) domain-containing protein OS=Tetrahymena thermophila (strain SB210) OX=312017 GN=TTHERM_00633390 PE=4 SV=2	874	194806	0.35	56	36	49	32	1.02
111	I7M0L9_TETTS	Uncharacterized protein OS=Tetrahymena thermophila (strain SB210) OX=312017 GN=TTHERM_00373830 PE=4 SV=2	868	46909	0.71	44	29	30	19	5.13
112	Q24C84_TETTS	Tetratricopeptide repeat protein OS=Tetrahymena thermophila (strain SB210) OX=312017 GN=TTHERM_00695880 PE=4 SV=1	867	88201	0.64	52	37	40	31	3.49
113	Q232G0_TETTS	Immobilization antigen OS=Tetrahymena thermophila (strain SB210) OX=312017 GN=TTHERM_00594370 PE=4 SV=1	862	31771	0.43	19	18	4	4	0.71
113	Q232G2_TETTS	Immobilization antigen OS=Tetrahymena thermophila (strain SB210) OX=312017 GN=TTHERM_00594350 PE=4 SV=1	685	31791	0.27	17	16	3	3	0.49
114	I7M9I4_TETTS	Ptype ATPase, putative OS=Tetrahymena thermophila (strain SB210) OX=312017 GN=TTHERM_00565590 PE=4 SV=1	852	31389	0.85	43	39	25	24	24.43
115	W7XCX2_TETTS	Cilia- and flagella-associated protein 45 OS=Tetrahymena thermophila (strain SB210) OX=312017 GN=TTHERM_001164064 PE=3 SV=1	852	59476	0.51	62	32	34	18	2.9
115	Q23DV1_TETTS	Uncharacterized protein OS=Tetrahymena thermophila (strain SB210) OX=312017 GN=TTHERM_00043920 PE=4 SV=2	65	153881	0.08	14	3	13	3	0.09
116	Q23YQ8_TETTS	Tumor suppressor mitostatin protein OS=Tetrahymena thermophila (strain SB210) OX=312017 GN=TTHERM_01207630 PE=4 SV=3	849	60615	0.57	59	42	37	26	6.69
117	W7XI81_TETTS	AAA family ATPase OS=Tetrahymena thermophila (strain SB210) OX=312017 GN=TTHERM_000268319 PE=4 SV=1	848	103063	0.55	59	42	46	31	3.1
118	I7M335_TETTS	Kinesin-like protein OS=Tetrahymena thermophila (strain SB210) OX=312017 GN=TTHERM_00502590 PE=3 SV=1	842	83077	0.47	39	30	25	20	1.8
119	Q22YY2_TETTS	C2 domain protein OS=Tetrahymena thermophila (strain SB210) OX=312017 GN=TTHERM_00120890 PE=4 SV=1	840	134819	0.42	52	35	44	30	1.59
120	I7MLH8_TETTS	Dpy-30 motif protein OS=Tetrahymena thermophila (strain SB210) OX=312017 GN=TTHERM_00558060 PE=4 SV=2	839	88617	0.5	45	37	29	24	2.34
121	Q23A99_TETTS	Radial spokehead protein OS=Tetrahymena thermophila (strain SB210) OX=312017 GN=TTHERM_00427590 PE=4 SV=2	838	57139	0.58	42	36	23	21	4.16
122	I7LWP7_TETTS	Cilia- and flagella-associated protein 91 OS=Tetrahymena thermophila (strain SB210) OX=312017 GN=TTHERM_00578560 PE=3 SV=1	835	76042	0.6	42	31	31	24	2.85
123	W7XHB0_TETTS	Uncharacterized protein OS=Tetrahymena thermophila (strain SB210) OX=312017 GN=TTHERM_000285449 PE=4 SV=1	831	80496	0.53	42	35	34	29	3.66
124	I7MKK1_TETTS	Flagellar WD-repeat protein PF20 OS=Tetrahymena thermophila (strain SB210) OX=312017 GN=TTHERM_00134890 PE=4 SV=2	829	68954	0.53	38	28	26	21	3.15
125	I7LXM9_TETTS	Uncharacterized protein OS=Tetrahymena thermophila (strain SB210) OX=312017 GN=TTHERM_00685990 PE=4 SV=2	828	80399	0.5	44	30	32	24	2.78
126	I7MHR3_TETTS	Uncharacterized protein OS=Tetrahymena thermophila (strain SB210) OX=312017 GN=TTHERM_00372420 PE=4 SV=1	822	38250	0.62	35	31	19	18	6.36
127	Q22NC6_TETTS	Transport system kinase OS=Tetrahymena thermophila (strain SB210) OX=312017 GN=TTHERM_00205170 PE=4 SV=2	819	17751	0.75	39	33	13	13	42.58
128	I7MLS4_TETTS	Uncharacterized protein OS=Tetrahymena thermophila (strain SB210) OX=312017 GN=TTHERM_00494280 PE=4 SV=1	816	48622	0.68	53	34	27	20	6.49
129	I7MJG8_TETTS	Calponin-homology (CH) domain-containing protein OS=Tetrahymena thermophila (strain SB210) OX=312017 GN=TTHERM_00188990 PE=4 SV=2	813	201067	0.29	42	32	39	29	0.86
130	Q22KL0_TETTS	Endo-1,4-beta-xylanase xylA OS=Tetrahymena thermophila (strain SB210) OX=312017 GN=TTHERM_00312710 PE=4 SV=2	813	103338	0.43	33	28	27	22	1.49
131	Q23FZ3_TETTS	Outer dense fiber protein OS=Tetrahymena thermophila (strain SB210) OX=312017 GN=TTHERM_00077710 PE=4 SV=2	810	46848	0.84	55	36	29	24	9.61
132	Q22D32_TETTS	Carboxy-terminal crystallin fold protein OS=Tetrahymena thermophila (strain SB210) OX=312017 GN=TTHERM_01002860 PE=4 SV=3	809	48408	0.67	28	26	19	18	3.87
133	I7MD94_TETTS	Protein kinase OS=Tetrahymena thermophila (strain SB210) OX=312017 GN=TTHERM_00543590 PE=4 SV=1	805	82330	0.33	34	24	17	16	1.54
134	Q231F8_TETTS	Radial spokehead protein OS=Tetrahymena thermophila (strain SB210) OX=312017 GN=TTHERM_00430020 PE=4 SV=2	799	34258	0.66	33	28	22	17	7.18
135	Q22Z53_TETTS	Uncharacterized protein OS=Tetrahymena thermophila (strain SB210) OX=312017 GN=TTHERM_00113180 PE=3 SV=3	799	139672	0.42	45	33	37	31	1.59
136	I7M279_TETTS	DNA polymerase delta C4-type zinc-finger protein OS=Tetrahymena thermophila (strain SB210) OX=312017 GN=TTHERM_00137550 PE=4 SV=1	798	31534	0.79	59	40	24	18	15.8
137	Q22Z98_TETTS	Scp-like extracellular protein, putative OS=Tetrahymena thermophila (strain SB210) OX=312017 GN=TTHERM_00112730 PE=4 SV=2	794	79157	0.59	43	31	37	29	3.78
138	Q23CU1_TETTS	WD repeat protein OS=Tetrahymena thermophila (strain SB210) OX=312017 GN=TTHERM_00052490 PE=4 SV=2	794	171078	0.34	51	37	47	34	1.34
138	Q22RW0_TETTS	WD domain, G-beta repeat protein OS=Tetrahymena thermophila (strain SB210) OX=312017 GN=TTHERM_00011780 PE=4 SV=2	173	169393	0.11	15	10	15	10	0.29
139	Q22E45_TETTS	Uncharacterized protein OS=Tetrahymena thermophila (strain SB210) OX=312017 GN=TTHERM_00895820 PE=4 SV=1	791	55476	0.61	39	30	23	20	4.85
140	I7LZX2_TETTS	Abnormal spindle-like microcephaly-associated protein ASH domain-containing protein OS=Tetrahymena thermophila (strain SB210) OX=312017 GN=TTHERM_00530270 PE=4 SV=2	784	137078	0.42	49	34	38	27	1.32
141	Q22MB1_TETTS	Transmembrane protein, putative OS=Tetrahymena thermophila (strain SB210) OX=312017 GN=TTHERM_00037080 PE=4 SV=2	770	85687	0.53	51	32	37	26	2.66
142	Q22KC9_TETTS	Armadillo/beta-catenin repeat protein OS=Tetrahymena thermophila (strain SB210) OX=312017 GN=TTHERM_00313520 PE=4 SV=2	767	65216	0.53	39	29	26	21	3.21
143	W7X7Q9_TETTS	Uncharacterized protein OS=Tetrahymena thermophila (strain SB210) OX=312017 GN=TTHERM_000530016 PE=4 SV=1	764	126313	0.39	43	31	33	24	1.33
144	I7MA06_TETTS	Coiled-coil flagellar protein, putative OS=Tetrahymena thermophila (strain SB210) OX=312017 GN=TTHERM_00446450 PE=4 SV=2	757	110453	0.4	50	26	37	22	1.34
145	I7MGE6_TETTS	Uncharacterized protein OS=Tetrahymena thermophila (strain SB210) OX=312017 GN=TTHERM_00149950 PE=4 SV=1	755	78787	0.56	36	26	31	23	2.48
146	I7LT80_TETTS	Growth-arrest-specific microtubule-binding protein OS=Tetrahymena thermophila (strain SB210) OX=312017 GN=TTHERM_00649240 PE=3 SV=1	755	56061	0.61	43	29	29	24	5.2
147	I7MI96_TETTS	Uncharacterized protein OS=Tetrahymena thermophila (strain SB210) OX=312017 GN=TTHERM_00146220 PE=4 SV=2	749	57983	0.52	33	26	22	19	3.69
148	Q24GK8_TETTS	Uncharacterized protein OS=Tetrahymena thermophila (strain SB210) OX=312017 GN=TTHERM_00725820 PE=4 SV=1	746	45608	0.59	31	25	24	20	5.46
149	I7MKN3_TETTS	Uncharacterized protein OS=Tetrahymena thermophila (strain SB210) OX=312017 GN=TTHERM_00139700 PE=4 SV=1	745	87939	0.51	68	33	44	21	2.21
150	I7M4K0_TETTS	Hect domain RCC1-like protein OS=Tetrahymena thermophila (strain SB210) OX=312017 GN=TTHERM_00647400 PE=4 SV=2	740	111209	0.44	43	31	35	27	1.83
151	Q24BP3_TETTS	MSP (Major sperm protein) domain protein OS=Tetrahymena thermophila (strain SB210) OX=312017 GN=TTHERM_01092380 PE=4 SV=2	740	191577	0.34	46	31	40	28	0.87
151	I7M846_TETTS	MSP (Major sperm protein) domain protein OS=Tetrahymena thermophila (strain SB210) OX=312017 GN=TTHERM_00476840 PE=4 SV=2	76	212689	0.07	9	4	9	4	0.08
152	I7MA29_TETTS	Uncharacterized protein OS=Tetrahymena thermophila (strain SB210) OX=312017 GN=TTHERM_00537180 PE=4 SV=1	738	61861	0.63	45	31	36	25	5.01
152	Q22MP6_TETTS	Tetratricopeptide repeat protein OS=Tetrahymena thermophila (strain SB210) OX=312017 GN=TTHERM_00031760 PE=4 SV=1	601	105882	0.46	36	23	29	19	1.15
153	H4_TETTS	Histone H4 OS=Tetrahymena thermophila (strain SB210) OX=312017 GN=HHF1 PE=1 SV=2	735	11321	0.53	25	23	8	8	37.46
154	Q23K06_TETTS	Uncharacterized protein OS=Tetrahymena thermophila (strain SB210) OX=312017 GN=TTHERM_00196280 PE=4 SV=2	725	64509	0.55	38	28	30	24	3.89
155	Q22CE2_TETTS	STOP protein OS=Tetrahymena thermophila (strain SB210) OX=312017 GN=TTHERM_01044770 PE=3 SV=1	722	32769	0.81	38	27	21	16	6.93
156	I7M1C5_TETTS	Uncharacterized protein OS=Tetrahymena thermophila (strain SB210) OX=312017 GN=TTHERM_00128280 PE=4 SV=2	721	49082	0.67	46	26	31	20	4.67
156	Q23RD8_TETTS	Transmembrane protein OS=Tetrahymena thermophila (strain SB210) OX=312017 GN=TTHERM_00388510 PE=4 SV=2	83	100019	0.16	19	2	17	2	0.09
157	I7M0G1_TETTS	25 kDa calcium-binding protein OS=Tetrahymena thermophila (strain SB210) OX=312017 GN=TTHERM_00068170 PE=4 SV=2	711	33960	0.49	32	23	12	9	3.47
158	I7M740_TETTS	Uncharacterized protein OS=Tetrahymena thermophila (strain SB210) OX=312017 GN=TTHERM_00372430 PE=4 SV=1	709	30452	0.52	38	29	15	13	7.07
159	W7X429_TETTS	EPI21 protein OS=Tetrahymena thermophila (strain SB210) OX=312017 GN=TTHERM_000481318 PE=4 SV=1	699	42767	0.22	26	22	8	7	1.01
159	I7MEM4_TETTS	Uncharacterized protein OS=Tetrahymena thermophila (strain SB210) OX=312017 GN=TTHERM_00481300 PE=4 SV=1	397	32769	0.27	20	18	9	8	1.82
160	Q22CB2_TETTS	Uncharacterized protein OS=Tetrahymena thermophila (strain SB210) OX=312017 GN=TTHERM_01054390 PE=4 SV=2	699	182213	0.31	43	29	38	25	0.8
161	Q22SM5_TETTS	Uncharacterized protein OS=Tetrahymena thermophila (strain SB210) OX=312017 GN=TTHERM_00001120 PE=4 SV=2	696	70445	0.6	36	23	29	19	2.36
162	I7MHF2_TETTS	Uncharacterized protein OS=Tetrahymena thermophila (strain SB210) OX=312017 GN=TTHERM_00492760 PE=4 SV=2	695	39246	0.56	33	25	19	15	6.8
163	W7X447_TETTS	EF hand protein, putative OS=Tetrahymena thermophila (strain SB210) OX=312017 GN=TTHERM_000535459 PE=4 SV=1	694	56349	0.69	29	22	22	17	2.61
164	Q235M9_TETTS	Uncharacterized protein OS=Tetrahymena thermophila (strain SB210) OX=312017 GN=TTHERM_01052990 PE=4 SV=2	694	17786	0.77	36	25	11	8	7.36
165	Q22BH4_TETTS	Uncharacterized protein OS=Tetrahymena thermophila (strain SB210) OX=312017 GN=TTHERM_01100380 PE=4 SV=2	693	48659	0.54	36	27	20	18	3.83
166	W7XH07_TETTS	Transmembrane protein OS=Tetrahymena thermophila (strain SB210) OX=312017 GN=TTHERM_000849319 PE=4 SV=1	692	56473	0.31	24	20	12	11	1.67
167	W7X9F7_TETTS	Sperm-tail PG-rich repeat protein OS=Tetrahymena thermophila (strain SB210) OX=312017 GN=TTHERM_000441959 PE=4 SV=1	692	32043	0.7	41	31	19	16	8.44
168	W7X6U6_TETTS	Uncharacterized protein OS=Tetrahymena thermophila (strain SB210) OX=312017 GN=TTHERM_001016199 PE=4 SV=1	686	81020	0.45	36	26	29	22	2.19
169	Q23RE1_TETTS	Uncharacterized protein OS=Tetrahymena thermophila (strain SB210) OX=312017 GN=TTHERM_00388480 PE=4 SV=2	686	54685	0.62	36	28	27	21	4.55
170	W7XBY3_TETTS	Scp-like extracellular protein, putative OS=Tetrahymena thermophila (strain SB210) OX=312017 GN=TTHERM_000439109 PE=4 SV=1	682	84242	0.53	35	25	30	23	2.21
171	Q22GV3_TETTS	CDP-alcohol phosphatidyltransferase family protein OS=Tetrahymena thermophila (strain SB210) OX=312017 GN=TTHERM_00656030 PE=4 SV=3	680	239200	0.25	44	27	39	26	0.59
172	Q240R1_TETTS	Granule lattice protein OS=Tetrahymena thermophila (strain SB210) OX=312017 GN=TTHERM_00624720 PE=4 SV=3	677	43236	0.3	19	18	12	12	2.25
173	Q23DT3_TETTS	Serine/Threonine kinase OS=Tetrahymena thermophila (strain SB210) OX=312017 GN=TTHERM_00046080 PE=4 SV=1	676	74710	0.55	33	27	24	21	2.32
174	I7LX98_TETTS	Uncharacterized protein OS=Tetrahymena thermophila (strain SB210) OX=312017 GN=TTHERM_00298350 PE=4 SV=2	675	75812	0.55	36	25	31	23	2.86
175	I7M493_TETTS	Uncharacterized protein OS=Tetrahymena thermophila (strain SB210) OX=312017 GN=TTHERM_00780680 PE=4 SV=1	673	79503	0.45	31	24	23	17	1.63
176	I7LTL0_TETTS	Sperm-tail PG-rich repeat protein OS=Tetrahymena thermophila (strain SB210) OX=312017 GN=TTHERM_00441950 PE=4 SV=1	670	29481	0.64	26	22	14	13	7.58
177	I7M9L5_TETTS	Radial spokehead protein OS=Tetrahymena thermophila (strain SB210) OX=312017 GN=TTHERM_00502580 PE=4 SV=2	670	57313	0.5	21	19	16	14	1.83
178	Q23WS8_TETTS	Uncharacterized protein OS=Tetrahymena thermophila (strain SB210) OX=312017 GN=TTHERM_00777270 PE=4 SV=1	664	35987	0.73	26	23	14	13	3.64
179	Q22HI7_TETTS	C1q domain-containing protein OS=Tetrahymena thermophila (strain SB210) OX=312017 GN=TTHERM_00637160 PE=4 SV=1	660	91391	0.45	36	28	32	25	2.22
180	I7MF99_TETTS	Outer dense fiber protein OS=Tetrahymena thermophila (strain SB210) OX=312017 GN=TTHERM_00825370 PE=4 SV=2	660	46525	0.7	27	24	21	19	5.23
181	W7XGK2_TETTS	phosphopyruvate hydratase OS=Tetrahymena thermophila (strain SB210) OX=312017 GN=TTHERM_000474969 PE=3 SV=1	655	57572	0.7	38	27	29	22	4.09
182	Q22X16_TETTS	EF-hand domain-containing protein OS=Tetrahymena thermophila (strain SB210) OX=312017 GN=TTHERM_00633370 PE=4 SV=3	654	65813	0.56	32	18	28	16	1.82
183	Q22KK0_TETTS	Flagellar associated protein OS=Tetrahymena thermophila (strain SB210) OX=312017 GN=TTHERM_00312810 PE=4 SV=1	650	42826	0.6	30	24	23	19	5.59
184	Q23JZ6_TETTS	WD domain, G-beta repeat protein OS=Tetrahymena thermophila (strain SB210) OX=312017 GN=TTHERM_00196380 PE=4 SV=1	649	83622	0.5	30	23	22	17	1.51
185	Q23BS4_TETTS	STOP protein OS=Tetrahymena thermophila (strain SB210) OX=312017 GN=TTHERM_00227580 PE=4 SV=2	648	55180	0.6	33	25	22	17	2.72
186	I7M0B4_TETTS	Sperm-tail PG-rich repeat protein OS=Tetrahymena thermophila (strain SB210) OX=312017 GN=TTHERM_00549640 PE=4 SV=2	643	39027	0.55	25	22	17	16	6.89
187	Q23YW7_TETTS	Growth-arrest-specific microtubule-binding protein OS=Tetrahymena thermophila (strain SB210) OX=312017 GN=TTHERM_00857910 PE=3 SV=1	643	55253	0.52	41	29	31	21	4.05
188	I7LXY5_TETTS	Kinesin motor domain protein OS=Tetrahymena thermophila (strain SB210) OX=312017 GN=TTHERM_00841200 PE=4 SV=2	640	66089	0.54	41	31	30	22	3.14
189	Q22EG4_TETTS	Uncharacterized protein OS=Tetrahymena thermophila (strain SB210) OX=312017 GN=TTHERM_00827050 PE=4 SV=2	638	109199	0.43	41	22	33	19	1.1
189	Q22N59_TETTS	LisH domain-containing protein OS=Tetrahymena thermophila (strain SB210) OX=312017 GN=TTHERM_00214750 PE=4 SV=2	452	116244	0.23	23	15	19	13	0.61
190	W7XEY0_TETTS	Uncharacterized protein OS=Tetrahymena thermophila (strain SB210) OX=312017 GN=TTHERM_000945249 PE=4 SV=1	637	81512	0.53	40	27	32	22	2.17
191	W7XE68_TETTS	Uncharacterized protein OS=Tetrahymena thermophila (strain SB210) OX=312017 GN=TTHERM_000028908 PE=4 SV=1	637	62575	0.59	31	22	26	18	2.41
192	I7M8U3_TETTS	Transmembrane protein, putative OS=Tetrahymena thermophila (strain SB210) OX=312017 GN=TTHERM_00590150 PE=4 SV=2	636	88594	0.35	35	24	24	18	1.5
193	Q24BV4_TETTS	Uncharacterized protein OS=Tetrahymena thermophila (strain SB210) OX=312017 GN=TTHERM_01049330 PE=4 SV=1	635	20124	0.72	23	19	11	9	11.3
194	Q23K19_TETTS	Cyclic nucleotide-binding domain protein OS=Tetrahymena thermophila (strain SB210) OX=312017 GN=TTHERM_00196150 PE=4 SV=3	634	39703	0.73	30	22	19	16	5.85
195	Q24BV2_TETTS	Kinase domain protein OS=Tetrahymena thermophila (strain SB210) OX=312017 GN=TTHERM_01049350 PE=4 SV=2	632	39384	0.61	24	19	17	15	4.04
196	Q24GZ2_TETTS	Centrosomal protein, putative OS=Tetrahymena thermophila (strain SB210) OX=312017 GN=TTHERM_01457090 PE=4 SV=1	632	44736	0.74	36	30	29	25	9.77
197	Q22WR6_TETTS	Sperm-tail PG-rich repeat protein OS=Tetrahymena thermophila (strain SB210) OX=312017 GN=TTHERM_00974270 PE=4 SV=2	626	28982	0.78	46	28	18	14	6.72
198	Q22AP1_TETTS	Ankyrin repeat protein OS=Tetrahymena thermophila (strain SB210) OX=312017 GN=TTHERM_01179840 PE=4 SV=1	625	66346	0.49	31	22	25	19	2.39
199	Q24DP2_TETTS	Uncharacterized protein OS=Tetrahymena thermophila (strain SB210) OX=312017 GN=TTHERM_00790950 PE=4 SV=2	625	81011	0.6	62	37	46	31	4.13
200	Q23JN0_TETTS	MORN motif protein OS=Tetrahymena thermophila (strain SB210) OX=312017 GN=TTHERM_00757760 PE=4 SV=3	617	48553	0.48	18	16	13	12	1.87
201	Q239J4_TETTS	Uncharacterized protein OS=Tetrahymena thermophila (strain SB210) OX=312017 GN=TTHERM_01227760 PE=4 SV=3	616	19931	0.65	24	20	7	6	2.53
202	I7MIG5_TETTS	WD repeat WRAP73-like protein, putative OS=Tetrahymena thermophila (strain SB210) OX=312017 GN=TTHERM_00614690 PE=4 SV=2	615	52237	0.48	25	19	17	13	1.88
203	I7MCW2_TETTS	MORN motif protein OS=Tetrahymena thermophila (strain SB210) OX=312017 GN=TTHERM_00529880 PE=4 SV=2	612	48561	0.53	22	21	16	16	3.07
204	Q23DN2_TETTS	Uncharacterized protein OS=Tetrahymena thermophila (strain SB210) OX=312017 GN=TTHERM_00046590 PE=4 SV=2	609	156257	0.25	38	19	31	17	0.59
205	Q23QT7_TETTS	Uncharacterized protein OS=Tetrahymena thermophila (strain SB210) OX=312017 GN=TTHERM_00250960 PE=4 SV=1	608	27849	0.68	21	16	13	9	3.56
206	I7MFP6_TETTS	Uncharacterized protein OS=Tetrahymena thermophila (strain SB210) OX=312017 GN=TTHERM_00220800 PE=3 SV=2	607	19668	0.79	16	15	12	12	12
207	Q234M4_TETTS	Kinase domain protein OS=Tetrahymena thermophila (strain SB210) OX=312017 GN=TTHERM_00102740 PE=4 SV=3	601	66249	0.47	28	26	21	19	2.62
208	Q22UJ0_TETTS	WD40 domain protein OS=Tetrahymena thermophila (strain SB210) OX=312017 GN=TTHERM_00554350 PE=4 SV=2	600	42875	0.59	23	20	17	15	3.43
209	Q23QF3_TETTS	Endo-1,4-beta-xylanase xylA OS=Tetrahymena thermophila (strain SB210) OX=312017 GN=TTHERM_00257250 PE=4 SV=2	590	144404	0.25	27	18	21	14	0.51
210	I7ME27_TETTS	Uncharacterized protein OS=Tetrahymena thermophila (strain SB210) OX=312017 GN=TTHERM_00521980 PE=4 SV=2	589	318466	0.2	49	28	46	25	0.4
211	W7XHA5_TETTS	Rtdr1-prov protein, putative OS=Tetrahymena thermophila (strain SB210) OX=312017 GN=TTHERM_000773538 PE=4 SV=1	587	40985	0.68	26	18	21	16	4.26
212	I7MJK1_TETTS	Macronuclear actin OS=Tetrahymena thermophila (strain SB210) OX=312017 GN=TTHERM_00190950 PE=3 SV=1	587	42528	0.55	28	20	17	14	3.95
213	Q23YC0_TETTS	EF-hand pair protein OS=Tetrahymena thermophila (strain SB210) OX=312017 GN=TTHERM_00899430 PE=4 SV=2	586	87942	0.45	26	20	24	18	1.52
214	I7LTD0_TETTS	STOP protein OS=Tetrahymena thermophila (strain SB210) OX=312017 GN=TTHERM_00529730 PE=4 SV=2	586	69972	0.43	32	26	24	19	2.39
215	Q23WL9_TETTS	Uncharacterized protein OS=Tetrahymena thermophila (strain SB210) OX=312017 GN=TTHERM_00924250 PE=4 SV=2	585	180742	0.33	50	32	43	29	0.99
216	I7MMU5_TETTS	Coiled-coil protein, putative OS=Tetrahymena thermophila (strain SB210) OX=312017 GN=TTHERM_00690020 PE=4 SV=2	580	48829	0.58	35	23	27	17	3.8
216	Q22WZ7_TETTS	Uncharacterized protein OS=Tetrahymena thermophila (strain SB210) OX=312017 GN=TTHERM_00633560 PE=4 SV=1	264	67500	0.3	19	12	18	11	1
217	I7MD32_TETTS	Uncharacterized protein OS=Tetrahymena thermophila (strain SB210) OX=312017 GN=TTHERM_00471850 PE=4 SV=2	580	29073	0.57	26	20	12	10	4.73
218	Q236M7_TETTS	MORN motif protein OS=Tetrahymena thermophila (strain SB210) OX=312017 GN=TTHERM_00086700 PE=4 SV=2	579	87769	0.48	31	21	28	21	1.78
219	Q22X54_TETTS	Uncharacterized protein OS=Tetrahymena thermophila (strain SB210) OX=312017 GN=TTHERM_00632990 PE=4 SV=1	576	96584	0.4	35	22	27	17	1.12
220	I7LV00_TETTS	MSP (Major sperm protein) domain protein OS=Tetrahymena thermophila (strain SB210) OX=312017 GN=TTHERM_00189530 PE=4 SV=2	576	104230	0.37	31	25	27	23	1.57
221	CF251_TETTS	Cilia- and flagella-associated protein 251 OS=Tetrahymena thermophila (strain SB210) OX=312017 GN=CFAP251 PE=4 SV=2	575	115454	0.27	26	20	22	19	1.02
222	I7MAA4_TETTS	Uncharacterized protein OS=Tetrahymena thermophila (strain SB210) OX=312017 GN=TTHERM_00459450 PE=4 SV=2	575	464908	0.12	47	21	43	21	0.21
223	Q24FW1_TETTS	CAF1 family ribonuclease OS=Tetrahymena thermophila (strain SB210) OX=312017 GN=TTHERM_00940340 PE=4 SV=3	572	86091	0.32	27	20	22	17	1.32
224	A4VD56_TETTS	Uncharacterized protein OS=Tetrahymena thermophila (strain SB210) OX=312017 GN=TTHERM_00502359 PE=4 SV=1	569	30540	0.74	36	25	20	16	9.57
225	H2B1_TETTS	Histone H2B.1 OS=Tetrahymena thermophila (strain SB210) OX=312017 GN=HTB1 PE=1 SV=2	568	13581	0.5	40	30	9	9	28.3
226	I7LTG8_TETTS	MORN motif protein OS=Tetrahymena thermophila (strain SB210) OX=312017 GN=TTHERM_00486680 PE=4 SV=1	567	46171	0.68	41	22	30	15	2.98
227	I7LUL4_TETTS	Uncharacterized protein OS=Tetrahymena thermophila (strain SB210) OX=312017 GN=TTHERM_00522810 PE=4 SV=1	566	27601	0.78	60	39	19	17	12.46
228	I7LY02_TETTS	SWIM-type domain-containing protein OS=Tetrahymena thermophila (strain SB210) OX=312017 GN=TTHERM_00682980 PE=4 SV=1	564	26670	0.68	25	16	17	9	3.17
229	W7X3S1_TETTS	Uncharacterized protein OS=Tetrahymena thermophila (strain SB210) OX=312017 GN=TTHERM_001001529 PE=4 SV=1	562	48817	0.55	21	17	14	12	2.1
230	Q22GH2_TETTS	Uncharacterized protein OS=Tetrahymena thermophila (strain SB210) OX=312017 GN=TTHERM_00703510 PE=4 SV=3	559	48804	0.6	26	21	21	17	3.4
231	Q22V20_TETTS	Uncharacterized protein OS=Tetrahymena thermophila (strain SB210) OX=312017 GN=TTHERM_00576790 PE=4 SV=2	558	97059	0.45	36	26	31	24	1.88
232	I7MCF6_TETTS	Uncharacterized protein OS=Tetrahymena thermophila (strain SB210) OX=312017 GN=TTHERM_00823650 PE=4 SV=1	547	19602	0.84	32	25	14	12	12
233	Q233G5_TETTS	STOP protein OS=Tetrahymena thermophila (strain SB210) OX=312017 GN=TTHERM_00392840 PE=4 SV=1	546	41386	0.72	36	24	21	16	4.17
234	Q22M31_TETTS	Carboxy-terminal crystallin fold protein 9p OS=Tetrahymena thermophila (strain SB210) OX=312017 GN=TTHERM_00038880 PE=4 SV=2	543	51110	0.5	15	11	13	9	1.12
235	I7M2F8_TETTS	H(+)-exporting diphosphatase OS=Tetrahymena thermophila (strain SB210) OX=312017 GN=TTHERM_00218790 PE=3 SV=1	541	79843	0.23	20	16	15	12	0.9
236	Q22D31_TETTS	Carboxy-terminal crystallin fold protein OS=Tetrahymena thermophila (strain SB210) OX=312017 GN=TTHERM_01002870 PE=4 SV=3	541	48661	0.63	25	20	19	16	3.06
237	Q24DJ0_TETTS	Coiled-coil protein, putative OS=Tetrahymena thermophila (strain SB210) OX=312017 GN=TTHERM_00971830 PE=4 SV=1	540	60619	0.43	33	26	23	19	3.38
238	Q22UW5_TETTS	Kinase domain protein OS=Tetrahymena thermophila (strain SB210) OX=312017 GN=TTHERM_00577380 PE=4 SV=1	538	43923	0.6	27	22	22	18	4.7
239	I7M2G0_TETTS	Sperm-tail PG-rich repeat protein OS=Tetrahymena thermophila (strain SB210) OX=312017 GN=TTHERM_00218910 PE=4 SV=1	538	33571	0.61	37	27	22	16	8.74
240	W7XHG5_TETTS	Beige/BEACH domain protein OS=Tetrahymena thermophila (strain SB210) OX=312017 GN=TTHERM_000702269 PE=4 SV=1	529	80109	0.53	42	26	32	23	2.41
241	I7MA87_TETTS	Adenylate kinase OS=Tetrahymena thermophila (strain SB210) OX=312017 GN=TTHERM_00455540 PE=4 SV=1	528	50918	0.62	27	18	22	15	2.5
242	Q23G18_TETTS	Uncharacterized protein OS=Tetrahymena thermophila (strain SB210) OX=312017 GN=TTHERM_00077460 PE=4 SV=3	528	53742	0.49	29	22	21	17	2.85
243	Q23W22_TETTS	Uncharacterized protein OS=Tetrahymena thermophila (strain SB210) OX=312017 GN=TTHERM_00794090 PE=4 SV=2	528	79179	0.6	34	23	28	20	1.94
244	Q236L3_TETTS	EF-hand protein OS=Tetrahymena thermophila (strain SB210) OX=312017 GN=TTHERM_00086840 PE=4 SV=1	522	99982	0.37	29	26	24	22	1.56
245	Q24C62_TETTS	Uncharacterized protein OS=Tetrahymena thermophila (strain SB210) OX=312017 GN=TTHERM_00697090 PE=4 SV=3	522	113683	0.48	39	24	35	23	1.38
246	Q22CT6_TETTS	Uncharacterized protein OS=Tetrahymena thermophila (strain SB210) OX=312017 GN=TTHERM_01016050 PE=4 SV=2	521	26275	0.7	17	17	13	13	7.06
247	Q233H6_TETTS	Outer dynein arm docking complex protein oda protein OS=Tetrahymena thermophila (strain SB210) OX=312017 GN=TTHERM_00392730 PE=1 SV=3	519	63367	0.53	28	17	26	17	2.14
248	Q23RF2_TETTS	Oxygen-in-dependent coproporphyrinogen III family protein, putative OS=Tetrahymena thermophila (strain SB210) OX=312017 GN=TTHERM_00388370 PE=4 SV=2	518	32762	0.6	26	21	16	12	5.97
248	Q22ZD1_TETTS	Oxygen-in-dependent coproporphyrinogen III family protein, putative OS=Tetrahymena thermophila (strain SB210) OX=312017 GN=TTHERM_00112400 PE=4 SV=4	257	38804	0.38	17	10	13	7	1.15
248	Q24DN4_TETTS	Uncharacterized protein OS=Tetrahymena thermophila (strain SB210) OX=312017 GN=TTHERM_01143880 PE=4 SV=1	28	67401	0.06	4	2	4	2	0.14
249	Q22GX4_TETTS	Elongation factor 1-alpha OS=Tetrahymena thermophila (strain SB210) OX=312017 GN=TTHERM_00655820 PE=3 SV=1	514	48729	0.61	28	23	18	16	3.05
250	Q23ME2_TETTS	Uncharacterized protein OS=Tetrahymena thermophila (strain SB210) OX=312017 GN=TTHERM_00621170 PE=4 SV=3	511	53295	0.53	25	18	19	14	2.32
251	I7MHC8_TETTS	EF hand protein OS=Tetrahymena thermophila (strain SB210) OX=312017 GN=TTHERM_00059190 PE=4 SV=2	508	110551	0.36	24	16	23	15	0.79
252	I7MMU7_TETTS	33 kDa inner dynein arm light chain, axonemal protein OS=Tetrahymena thermophila (strain SB210) OX=312017 GN=TTHERM_00841210 PE=4 SV=1	501	28513	0.66	20	16	13	10	3.4
253	A4VD15_TETTS	Dynein regulatory complex protein 10 OS=Tetrahymena thermophila (strain SB210) OX=312017 GN=TTHERM_00535929 PE=3 SV=2	501	51400	0.45	30	20	25	15	2.47
254	Q234T6_TETTS	MSP domain-containing protein OS=Tetrahymena thermophila (strain SB210) OX=312017 GN=TTHERM_00101130 PE=4 SV=2	492	197133	0.23	31	20	28	18	0.48
255	Q24HM7_TETTS	Ndc1 protein OS=Tetrahymena thermophila (strain SB210) OX=312017 GN=TTHERM_01055600 PE=4 SV=3	487	44484	0.29	8	8	5	5	0.61
256	I7MJH2_TETTS	Uncharacterized protein OS=Tetrahymena thermophila (strain SB210) OX=312017 GN=TTHERM_00189090 PE=4 SV=2	486	148922	0.22	20	16	19	15	0.54
257	I7MCE9_TETTS	STOP protein OS=Tetrahymena thermophila (strain SB210) OX=312017 GN=TTHERM_00825630 PE=4 SV=1	486	61637	0.42	17	12	14	9	0.86
258	I7MIS3_TETTS	EF hand protein OS=Tetrahymena thermophila (strain SB210) OX=312017 GN=TTHERM_00242230 PE=4 SV=1	486	95411	0.35	24	20	20	17	1.14
259	Q24C99_TETTS	Kinase domain protein OS=Tetrahymena thermophila (strain SB210) OX=312017 GN=TTHERM_00695730 PE=4 SV=1	484	47021	0.44	18	15	14	12	1.96
260	Q23QG1_TETTS	Uncharacterized protein OS=Tetrahymena thermophila (strain SB210) OX=312017 GN=TTHERM_00257170 PE=4 SV=2	480	85163	0.36	24	20	21	17	1.35
261	Q22RH5_TETTS	Coiled-coil domain-containing protein 153 OS=Tetrahymena thermophila (strain SB210) OX=312017 GN=TTHERM_00016120 PE=3 SV=2	479	22115	0.66	28	19	14	12	13.42
262	I7M2C6_TETTS	EF hand protein OS=Tetrahymena thermophila (strain SB210) OX=312017 GN=TTHERM_00660320 PE=1 SV=1	478	35223	0.46	16	13	12	9	2.34
263	Q22M16_TETTS	EF hand protein OS=Tetrahymena thermophila (strain SB210) OX=312017 GN=TTHERM_00039030 PE=4 SV=2	476	80455	0.3	21	13	17	11	0.79
264	Q23D77_TETTS	EF-hand protein OS=Tetrahymena thermophila (strain SB210) OX=312017 GN=TTHERM_00049140 PE=4 SV=2	474	196196	0.23	39	24	37	24	0.69
265	I7LUX8_TETTS	LRR and guanylate kinase domain protein OS=Tetrahymena thermophila (strain SB210) OX=312017 GN=TTHERM_00188400 PE=4 SV=1	471	53149	0.51	29	22	20	17	2.9
266	Q22Y57_TETTS	Transmembrane protein, putative OS=Tetrahymena thermophila (strain SB210) OX=312017 GN=TTHERM_00355140 PE=4 SV=2	469	203037	0.13	17	16	15	14	0.34
267	Q231B2_TETTS	Uncharacterized protein OS=Tetrahymena thermophila (strain SB210) OX=312017 GN=TTHERM_00433450 PE=4 SV=2	464	17812	0.81	26	15	14	11	12.4
268	Q240R7_TETTS	Protofilament ribbon protein OS=Tetrahymena thermophila (strain SB210) OX=312017 GN=TTHERM_00624660 PE=1 SV=3	464	34368	0.55	27	16	17	10	3.39
269	I7M9S5_TETTS	C3H1-type domain-containing protein OS=Tetrahymena thermophila (strain SB210) OX=312017 GN=TTHERM_00348140 PE=4 SV=2	463	240686	0.2	39	25	36	23	0.51
270	Q22WU7_TETTS	40S ribosomal protein S5 OS=Tetrahymena thermophila (strain SB210) OX=312017 GN=TTHERM_01386050 PE=1 SV=1	461	22747	0.45	12	11	7	7	2.65
271	I7M5Z4_TETTS	Flagellar associated protein OS=Tetrahymena thermophila (strain SB210) OX=312017 GN=TTHERM_00773210 PE=4 SV=2	457	42096	0.43	17	14	13	10	1.75
272	I7MLW2_TETTS	Uncharacterized protein OS=Tetrahymena thermophila (strain SB210) OX=312017 GN=TTHERM_00535160 PE=4 SV=2	457	61732	0.49	31	22	24	18	2.47
273	I7M9W2_TETTS	EF hand protein OS=Tetrahymena thermophila (strain SB210) OX=312017 GN=TTHERM_00492840 PE=4 SV=2	455	66798	0.55	31	21	27	19	2.36
274	I7LX35_TETTS	Dpy-30 motif protein OS=Tetrahymena thermophila (strain SB210) OX=312017 GN=TTHERM_00474460 PE=4 SV=2	454	65323	0.57	34	23	29	19	2.7
275	I7MLH9_TETTS	STOP protein OS=Tetrahymena thermophila (strain SB210) OX=312017 GN=TTHERM_00558120 PE=4 SV=2	453	39736	0.65	24	15	18	13	3.01
276	Q22A20_TETTS	Uncharacterized protein OS=Tetrahymena thermophila (strain SB210) OX=312017 GN=TTHERM_01298450 PE=4 SV=2	451	19323	0.82	20	18	13	12	15.87
277	Q23NK3_TETTS	Uncharacterized protein OS=Tetrahymena thermophila (strain SB210) OX=312017 GN=TTHERM_00752170 PE=4 SV=1	448	19373	0.75	19	17	12	11	12.38
278	Q22CC7_TETTS	Uncharacterized protein OS=Tetrahymena thermophila (strain SB210) OX=312017 GN=TTHERM_01054240 PE=4 SV=2	447	104210	0.3	26	19	25	18	1.09
279	Q24IJ6_TETTS	Tetratricopeptide repeat protein OS=Tetrahymena thermophila (strain SB210) OX=312017 GN=TTHERM_00920770 PE=4 SV=1	446	60200	0.38	18	15	16	15	1.9
280	W7XD48_TETTS	Uncharacterized protein OS=Tetrahymena thermophila (strain SB210) OX=312017 GN=TTHERM_000509119 PE=4 SV=1	445	39090	0.65	26	20	21	16	4.69
281	Q24D45_TETTS	Rdx family protein OS=Tetrahymena thermophila (strain SB210) OX=312017 GN=TTHERM_01113070 PE=4 SV=2	442	104133	0.29	27	16	22	13	0.71
282	Q237C4_TETTS	Dpy-30 motif protein OS=Tetrahymena thermophila (strain SB210) OX=312017 GN=TTHERM_00082260 PE=4 SV=1	439	13771	0.82	15	15	6	6	5.13
283	I7MKB1_TETTS	Uncharacterized protein OS=Tetrahymena thermophila (strain SB210) OX=312017 GN=TTHERM_00283820 PE=4 SV=2	435	42765	0.52	23	17	20	15	3.45
284	W7X469_TETTS	Radial spoke head-like protein OS=Tetrahymena thermophila (strain SB210) OX=312017 GN=TTHERM_000196029 PE=4 SV=1	434	25527	0.76	24	18	16	13	7.58
285	Q23CI8_TETTS	phosphoglycerate kinase OS=Tetrahymena thermophila (strain SB210) OX=312017 GN=TTHERM_00856750 PE=3 SV=1	432	149626	0.21	24	17	19	15	0.54
286	I7M6W7_TETTS	IQ calmodulin-binding motif protein OS=Tetrahymena thermophila (strain SB210) OX=312017 GN=TTHERM_00059100 PE=4 SV=2	431	191504	0.23	34	22	32	22	0.64
287	I7LV93_TETTS	IC97/Casc1 N-terminal domain-containing protein OS=Tetrahymena thermophila (strain SB210) OX=312017 GN=TTHERM_00437360 PE=3 SV=2	430	86449	0.46	29	21	26	19	1.56
288	I7LTH3_TETTS	EF hand protein OS=Tetrahymena thermophila (strain SB210) OX=312017 GN=TTHERM_00486950 PE=4 SV=1	428	92672	0.3	19	14	18	13	0.82
289	Q22T00_TETTS	Uncharacterized protein OS=Tetrahymena thermophila (strain SB210) OX=312017 GN=TTHERM_00187170 PE=1 SV=1	427	64655	0.49	30	19	27	17	2.07
290	I7M772_TETTS	Uncharacterized protein OS=Tetrahymena thermophila (strain SB210) OX=312017 GN=TTHERM_00561710 PE=4 SV=1	425	15612	0.74	13	11	10	9	10.04
291	Q22KI5_TETTS	Leucine-rich repeat-containing protein 51 OS=Tetrahymena thermophila (strain SB210) OX=312017 GN=TTHERM_00312960 PE=4 SV=2	421	41156	0.58	26	18	20	14	3.24
292	I7M8D8_TETTS	Dual specificity phosphatase domain protein OS=Tetrahymena thermophila (strain SB210) OX=312017 GN=TTHERM_00279780 PE=4 SV=1	420	36816	0.64	18	14	14	13	3.47
293	Q24GN6_TETTS	Uncharacterized protein OS=Tetrahymena thermophila (strain SB210) OX=312017 GN=TTHERM_00977740 PE=4 SV=3	419	87879	0.4	58	21	35	19	1.64
294	Q236P7_TETTS	Uncharacterized protein OS=Tetrahymena thermophila (strain SB210) OX=312017 GN=TTHERM_00085510 PE=4 SV=2	417	44427	0.62	30	18	22	14	3.21
295	Q22H17_TETTS	Uncharacterized protein OS=Tetrahymena thermophila (strain SB210) OX=312017 GN=TTHERM_00655350 PE=4 SV=2	417	89285	0.36	25	18	22	16	1.15
296	W7WZL8_TETTS	Dpy-30 motif protein OS=Tetrahymena thermophila (strain SB210) OX=312017 GN=TTHERM_000569069 PE=4 SV=1	416	95776	0.34	25	18	19	16	1.04
297	I7MK14_TETTS	60S ribosomal protein L3, putative OS=Tetrahymena thermophila (strain SB210) OX=312017 GN=TTHERM_00497880 PE=3 SV=1	416	44563	0.39	20	13	16	11	1.86
298	I7M6N0_TETTS	Uncharacterized protein OS=Tetrahymena thermophila (strain SB210) OX=312017 GN=TTHERM_00442600 PE=4 SV=1	413	25116	0.75	16	12	13	10	5.36
299	I7M8Q9_TETTS	Kinesin-like protein OS=Tetrahymena thermophila (strain SB210) OX=312017 GN=TTHERM_00137540 PE=3 SV=2	407	107405	0.27	17	12	16	12	0.61
300	Q24GP6_TETTS	Sperm-tail PG-rich repeat protein OS=Tetrahymena thermophila (strain SB210) OX=312017 GN=TTHERM_00977640 PE=4 SV=2	406	47053	0.4	19	17	16	15	2.88
301	I7M609_TETTS	Kelch motif protein OS=Tetrahymena thermophila (strain SB210) OX=312017 GN=TTHERM_00760390 PE=4 SV=1	405	48172	0.52	22	17	15	13	2.15
302	I7MGN3_TETTS	DnaJ (Hsp40) family B protein OS=Tetrahymena thermophila (strain SB210) OX=312017 GN=TTHERM_00471260 PE=4 SV=1	403	38412	0.6	30	17	23	16	4.86
303	Q24IL2_TETTS	Camsap CH domain protein OS=Tetrahymena thermophila (strain SB210) OX=312017 GN=TTHERM_00919620 PE=4 SV=1	403	105517	0.39	31	22	27	20	1.25
304	I7MHJ2_TETTS	Uncharacterized protein OS=Tetrahymena thermophila (strain SB210) OX=312017 GN=TTHERM_00494830 PE=4 SV=1	403	46273	0.58	24	18	19	15	3.35
305	Q22B75_TETTS	Uncharacterized protein OS=Tetrahymena thermophila (strain SB210) OX=312017 GN=TTHERM_01109800 PE=4 SV=1	402	25076	0.67	27	20	12	9	3.55
306	Q23S05_TETTS	Dynein regulatory complex protein 9 OS=Tetrahymena thermophila (strain SB210) OX=312017 GN=TTHERM_00625950 PE=4 SV=1	401	44992	0.51	30	18	23	15	3.13
307	Q236L9_TETTS	Carboxy-terminal crystallin fold protein 12p OS=Tetrahymena thermophila (strain SB210) OX=312017 GN=TTHERM_00086780 PE=4 SV=1	401	71762	0.32	14	13	13	12	1.04
308	Q245C2_TETTS	MORN motif protein OS=Tetrahymena thermophila (strain SB210) OX=312017 GN=TTHERM_00732890 PE=4 SV=1	400	37258	0.52	19	14	14	12	2.92
309	Q231B0_TETTS	Vacuolar ATP synthase OS=Tetrahymena thermophila (strain SB210) OX=312017 GN=TTHERM_00433470 PE=3 SV=2	398	44717	0.48	13	11	12	10	1.85
310	I7M7T5_TETTS	Uncharacterized protein OS=Tetrahymena thermophila (strain SB210) OX=312017 GN=TTHERM_00125270 PE=4 SV=1	398	75277	0.35	25	16	14	11	0.87
311	I7MD43_TETTS	Uncharacterized protein OS=Tetrahymena thermophila (strain SB210) OX=312017 GN=TTHERM_00442140 PE=4 SV=1	398	15018	0.8	15	10	11	8	8.27
312	I7M6R0_TETTS	Sperm-tail PG-rich repeat protein OS=Tetrahymena thermophila (strain SB210) OX=312017 GN=TTHERM_00420710 PE=4 SV=2	397	68733	0.42	23	16	18	12	1.11
313	Q23K94_TETTS	EF-hand pair protein OS=Tetrahymena thermophila (strain SB210) OX=312017 GN=TTHERM_00194410 PE=4 SV=2	396	261771	0.19	44	19	40	19	0.37
314	Q236J3_TETTS	Alveolin 2 OS=Tetrahymena thermophila (strain SB210) OX=312017 GN=TTHERM_00088030 PE=4 SV=2	395	83401	0.36	26	14	22	13	0.95
315	I7M351_TETTS	Kinase domain protein OS=Tetrahymena thermophila (strain SB210) OX=312017 GN=TTHERM_00558360 PE=4 SV=1	395	24964	0.76	18	13	13	10	4.42
316	Q22D83_TETTS	Uncharacterized protein OS=Tetrahymena thermophila (strain SB210) OX=312017 GN=TTHERM_00998940 PE=4 SV=1	395	24256	0.53	12	10	7	5	1.83
317	I7MEN4_TETTS	Flagellar associated protein OS=Tetrahymena thermophila (strain SB210) OX=312017 GN=TTHERM_00334300 PE=4 SV=2	394	369784	0.16	38	19	36	18	0.23
318	Q23ZD3_TETTS	Uncharacterized protein OS=Tetrahymena thermophila (strain SB210) OX=312017 GN=TTHERM_00787300 PE=4 SV=2	391	46207	0.48	21	17	19	15	2.98
319	A4VDZ5_TETTS	RIB43A protein OS=Tetrahymena thermophila (strain SB210) OX=312017 GN=TTHERM_00641119 PE=1 SV=1	388	17334	0.64	30	22	11	8	13.3
320	Q23FF1_TETTS	Kinase domain protein, putative OS=Tetrahymena thermophila (strain SB210) OX=312017 GN=TTHERM_00378660 PE=4 SV=3	387	65892	0.54	35	17	28	16	1.82
321	I7MCW0_TETTS	Fop amine-terminal dimerization domain protein OS=Tetrahymena thermophila (strain SB210) OX=312017 GN=TTHERM_00529770 PE=3 SV=1	386	19602	0.46	8	8	6	6	2.61
322	Q237R1_TETTS	WD domain, G-beta repeat protein OS=Tetrahymena thermophila (strain SB210) OX=312017 GN=TTHERM_00320260 PE=4 SV=2	385	121863	0.23	21	17	17	13	0.58
323	I7MEI5_TETTS	EF hand protein OS=Tetrahymena thermophila (strain SB210) OX=312017 GN=TTHERM_00190880 PE=4 SV=2	384	55924	0.41	17	11	15	10	1.14
324	I7MJ23_TETTS	WD repeat protein OS=Tetrahymena thermophila (strain SB210) OX=312017 GN=TTHERM_00836640 PE=4 SV=1	384	71325	0.27	17	13	14	11	0.93
325	Q245H5_TETTS	Calponin-homology (CH) domain-containing protein OS=Tetrahymena thermophila (strain SB210) OX=312017 GN=TTHERM_00731370 PE=4 SV=2	384	202456	0.14	19	14	18	13	0.32
326	Q22TZ7_TETTS	Sperm-tail PG-rich repeat protein OS=Tetrahymena thermophila (strain SB210) OX=312017 GN=TTHERM_00264850 PE=3 SV=2	384	36640	0.72	32	21	19	14	4.06
327	Q23J59_TETTS	Cell surface immobilization antigen SerH6, putative OS=Tetrahymena thermophila (strain SB210) OX=312017 GN=TTHERM_00491130 PE=4 SV=1	383	11666	0.5	8	7	2	2	1.03
328	Q22CF9_TETTS	Radial spoke head-like protein OS=Tetrahymena thermophila (strain SB210) OX=312017 GN=TTHERM_01044600 PE=3 SV=2	383	90508	0.3	21	16	19	14	0.94
329	I7M294_TETTS	Uncharacterized protein OS=Tetrahymena thermophila (strain SB210) OX=312017 GN=TTHERM_00138340 PE=4 SV=1	380	24420	0.61	16	14	11	10	5.69
330	I7LUZ7_TETTS	Uncharacterized protein OS=Tetrahymena thermophila (strain SB210) OX=312017 GN=TTHERM_00189380 PE=4 SV=2	379	33243	0.57	23	17	15	11	3.63
331	W7XBA7_TETTS	Uncharacterized protein OS=Tetrahymena thermophila (strain SB210) OX=312017 GN=TTHERM_000497689 PE=4 SV=1	379	40018	0.49	17	12	14	10	1.89
332	MLH_TETTS	Micronuclear linker histone polyprotein OS=Tetrahymena thermophila (strain SB210) OX=312017 GN=MLH PE=1 SV=2	378	70600	0.18	15	11	11	7	0.62
333	I7MCU6_TETTS	Uncharacterized protein OS=Tetrahymena thermophila (strain SB210) OX=312017 GN=TTHERM_00585100 PE=4 SV=2	378	56531	0.45	20	16	15	13	1.67
334	Q22CD1_TETTS	Sperm-tail PG-rich repeat protein OS=Tetrahymena thermophila (strain SB210) OX=312017 GN=TTHERM_01054200 PE=3 SV=3	377	44390	0.52	32	20	21	15	3.21
335	A4VEY5_TETTS	Uncharacterized protein OS=Tetrahymena thermophila (strain SB210) OX=312017 GN=TTHERM_00420939 PE=4 SV=2	377	42718	0.62	20	12	17	9	1.45
336	Q23DE2_TETTS	MORN motif protein OS=Tetrahymena thermophila (strain SB210) OX=312017 GN=TTHERM_00047490 PE=4 SV=3	375	47682	0.36	18	14	14	12	1.92
337	Q22GC7_TETTS	Calponin-like domain protein OS=Tetrahymena thermophila (strain SB210) OX=312017 GN=TTHERM_00703960 PE=4 SV=1	375	122349	0.19	17	12	16	12	0.52
338	Q23TB8_TETTS	3-hydroxyacyl-CoA dehydrogenase OS=Tetrahymena thermophila (strain SB210) OX=312017 GN=TTHERM_00666640 PE=3 SV=1	374	32673	0.43	14	12	9	8	1.83
338	RL36_TETTS	Large ribosomal subunit protein eL36 OS=Tetrahymena thermophila (strain SB210) OX=312017 GN=RPL36 PE=1 SV=1	69	11663	0.32	5	5	4	4	3.14
339	W7XKI8_TETTS	Cilia- and flagella-associated protein 157 OS=Tetrahymena thermophila (strain SB210) OX=312017 GN=TTHERM_000418499 PE=3 SV=1	373	66540	0.44	26	17	19	15	1.62
340	Q22YZ5_TETTS	Uncharacterized protein OS=Tetrahymena thermophila (strain SB210) OX=312017 GN=TTHERM_00118740 PE=4 SV=2	373	37302	0.57	25	18	16	13	3.39
341	Q22AI6_TETTS	Uncharacterized protein OS=Tetrahymena thermophila (strain SB210) OX=312017 GN=TTHERM_01205240 PE=4 SV=1	370	102426	0.28	21	14	18	13	0.72
342	Q24C31_TETTS	Flagellar associated protein OS=Tetrahymena thermophila (strain SB210) OX=312017 GN=TTHERM_00697450 PE=4 SV=1	369	53126	0.35	15	11	12	8	0.9
343	Q234T0_TETTS	Uncharacterized protein OS=Tetrahymena thermophila (strain SB210) OX=312017 GN=TTHERM_00101190 PE=4 SV=1	366	35830	0.43	14	9	9	7	1.29
344	I7MB59_TETTS	EF-hand pair protein OS=Tetrahymena thermophila (strain SB210) OX=312017 GN=TTHERM_00497600 PE=4 SV=1	366	18171	0.77	13	12	11	10	9
344	Q24I27_TETTS	EF-hand protein OS=Tetrahymena thermophila (strain SB210) OX=312017 GN=TTHERM_00569490 PE=4 SV=1	363	18120	0.78	15	10	11	8	7.05
344	Q241P0_TETTS	Calmodulin 1 OS=Tetrahymena thermophila (strain SB210) OX=312017 GN=TTHERM_00630500 PE=4 SV=2	352	16797	0.73	15	13	8	8	8.45
345	I7LVH7_TETTS	Polyubiquitin OS=Tetrahymena thermophila (strain SB210) OX=312017 GN=TTHERM_00346510 PE=4 SV=1	366	34010	0.13	14	10	4	3	0.45
346	I7LVQ4_TETTS	B-box zinc finger protein OS=Tetrahymena thermophila (strain SB210) OX=312017 GN=TTHERM_00137790 PE=4 SV=2	363	94007	0.2	13	10	13	10	0.58
347	Q22WE6_TETTS	EF-hand domain-containing protein OS=Tetrahymena thermophila (strain SB210) OX=312017 GN=TTHERM_00157880 PE=4 SV=2	362	53800	0.4	16	11	16	11	1.39
348	I7M3Y8_TETTS	DnaJ (Hsp40) family B protein OS=Tetrahymena thermophila (strain SB210) OX=312017 GN=TTHERM_00238810 PE=4 SV=1	360	39647	0.49	17	14	17	14	3.48
349	Q23PU5_TETTS	Uncharacterized protein OS=Tetrahymena thermophila (strain SB210) OX=312017 GN=TTHERM_00463380 PE=4 SV=2	359	26178	0.67	37	18	18	13	10.23
350	I7M8Q8_TETTS	Transmembrane protein OS=Tetrahymena thermophila (strain SB210) OX=312017 GN=TTHERM_00136490 PE=4 SV=2	358	73765	0.41	32	16	22	13	1.12
351	Q23EX8_TETTS	Trichohyalin-plectin-homology domain-containing protein OS=Tetrahymena thermophila (strain SB210) OX=312017 GN=TTHERM_00643530 PE=4 SV=2	358	61599	0.5	55	25	31	19	3.28
352	I7MGS3_TETTS	Lmbr1-like motif protein OS=Tetrahymena thermophila (strain SB210) OX=312017 GN=TTHERM_00499580 PE=4 SV=2	356	107063	0.25	19	14	18	13	0.68
353	Q24FD2_TETTS	Uncharacterized protein OS=Tetrahymena thermophila (strain SB210) OX=312017 GN=TTHERM_00865310 PE=4 SV=2	356	59402	0.41	21	11	19	10	1.05
354	Q22GC5_TETTS	Uncharacterized protein OS=Tetrahymena thermophila (strain SB210) OX=312017 GN=TTHERM_00703980 PE=4 SV=2	355	106032	0.29	25	16	23	14	0.76
355	I7M7F0_TETTS	Transmembrane protein, putative OS=Tetrahymena thermophila (strain SB210) OX=312017 GN=TTHERM_00294930 PE=4 SV=2	354	106889	0.24	23	12	20	11	0.55
356	Q233Y0_TETTS	Uncharacterized protein OS=Tetrahymena thermophila (strain SB210) OX=312017 GN=TTHERM_00984980 PE=4 SV=1	354	39626	0.43	21	13	15	9	1.62
357	Q240Y0_TETTS	Tetratricopeptide repeat protein OS=Tetrahymena thermophila (strain SB210) OX=312017 GN=TTHERM_00623040 PE=4 SV=2	353	54600	0.39	21	12	15	9	1.02
358	I7MGV5_TETTS	Transmembrane protein, putative OS=Tetrahymena thermophila (strain SB210) OX=312017 GN=TTHERM_00502720 PE=4 SV=1	347	52662	0.28	14	10	9	5	0.63
359	Q234E0_TETTS	Allergen OS=Tetrahymena thermophila (strain SB210) OX=312017 GN=TTHERM_00105580 PE=4 SV=1	346	25684	0.51	23	18	10	8	2.73
360	I7M408_TETTS	Transmembrane protein OS=Tetrahymena thermophila (strain SB210) OX=312017 GN=TTHERM_00241950 PE=4 SV=2	344	152772	0.17	15	11	14	11	0.36
361	Q22D68_TETTS	Phospholipid scramblase OS=Tetrahymena thermophila (strain SB210) OX=312017 GN=TTHERM_00999090 PE=3 SV=3	344	32870	0.22	8	7	4	4	0.68
362	I7LUR8_TETTS	Clathrin heavy chain OS=Tetrahymena thermophila (strain SB210) OX=312017 GN=TTHERM_00275740 PE=3 SV=2	342	198809	0.16	23	16	20	14	0.35
363	Q24C59_TETTS	B-box zinc finger protein OS=Tetrahymena thermophila (strain SB210) OX=312017 GN=TTHERM_00697130 PE=4 SV=2	341	62525	0.39	18	12	16	10	0.98
364	Q22ND0_TETTS	Uncharacterized protein OS=Tetrahymena thermophila (strain SB210) OX=312017 GN=TTHERM_00204140 PE=4 SV=1	339	50977	0.41	17	11	14	8	0.95
365	I7MGG0_TETTS	Uncharacterized protein OS=Tetrahymena thermophila (strain SB210) OX=312017 GN=TTHERM_00485750 PE=4 SV=1	339	24084	0.74	28	13	16	8	4.76
366	Q24CV5_TETTS	2-oxoglutarate/malate carrier protein OS=Tetrahymena thermophila (strain SB210) OX=312017 GN=TTHERM_00713470 PE=3 SV=3	333	53468	0.27	12	9	11	8	0.89
367	W7XB73_TETTS	Dpy-30 motif protein OS=Tetrahymena thermophila (strain SB210) OX=312017 GN=TTHERM_000526679 PE=4 SV=1	332	65299	0.48	23	17	22	16	1.85
368	I7LWQ5_TETTS	Dpy-30 motif protein OS=Tetrahymena thermophila (strain SB210) OX=312017 GN=TTHERM_00579000 PE=3 SV=2	332	7701	0.87	10	9	5	4	7.33
369	I7LW36_TETTS	Tetratricopeptide repeat protein OS=Tetrahymena thermophila (strain SB210) OX=312017 GN=TTHERM_00304340 PE=4 SV=2	331	54987	0.3	12	10	11	9	1.01
370	Q23Q34_TETTS	Sperm-tail PG-rich repeat protein OS=Tetrahymena thermophila (strain SB210) OX=312017 GN=TTHERM_00460500 PE=3 SV=2	328	36623	0.62	23	14	17	11	2.58
371	Q22MX7_TETTS	Transmembrane protein OS=Tetrahymena thermophila (strain SB210) OX=312017 GN=TTHERM_00029960 PE=4 SV=1	327	40924	0.37	11	10	10	9	1.54
372	I7MCR3_TETTS	Uncharacterized protein OS=Tetrahymena thermophila (strain SB210) OX=312017 GN=TTHERM_00649460 PE=4 SV=2	325	48168	0.47	19	12	16	10	1.42
373	I7MI66_TETTS	Uncharacterized protein OS=Tetrahymena thermophila (strain SB210) OX=312017 GN=TTHERM_00456720 PE=4 SV=2	324	106659	0.34	26	19	24	17	0.98
374	W7X133_TETTS	FHA domain-containing protein OS=Tetrahymena thermophila (strain SB210) OX=312017 GN=TTHERM_001109849 PE=4 SV=1	323	95123	0.44	28	16	27	15	0.96
375	I7MMN2_TETTS	guanylate kinase OS=Tetrahymena thermophila (strain SB210) OX=312017 GN=TTHERM_00781030 PE=3 SV=1	321	31288	0.45	11	10	8	7	1.58
376	I7LUY9_TETTS	KdD6, putative OS=Tetrahymena thermophila (strain SB210) OX=312017 GN=TTHERM_00188980 PE=4 SV=1	319	30371	0.46	13	7	9	4	0.74
377	Q237T1_TETTS	Uncharacterized protein OS=Tetrahymena thermophila (strain SB210) OX=312017 GN=TTHERM_00320040 PE=4 SV=1	317	21325	0.64	29	17	11	8	3.85
378	I7MCG2_TETTS	Poly [ADP-ribose] polymerase OS=Tetrahymena thermophila (strain SB210) OX=312017 GN=TTHERM_00823980 PE=4 SV=1	317	69366	0.28	18	11	17	10	0.85
379	Q23QG2_TETTS	Uncharacterized protein OS=Tetrahymena thermophila (strain SB210) OX=312017 GN=TTHERM_00257160 PE=3 SV=2	316	116753	0.23	22	10	20	10	0.44
380	I7MD03_TETTS	Methyltransferase domain protein OS=Tetrahymena thermophila (strain SB210) OX=312017 GN=TTHERM_00486990 PE=4 SV=2	315	30493	0.5	15	12	10	8	2.48
381	Q24DR3_TETTS	Leucine rich repeat protein OS=Tetrahymena thermophila (strain SB210) OX=312017 GN=TTHERM_00790740 PE=4 SV=1	314	77247	0.39	25	13	20	11	0.84
382	I7LVP9_TETTS	Oxygen-in-dependent coproporphyrinogen III family protein, putative OS=Tetrahymena thermophila (strain SB210) OX=312017 GN=TTHERM_00137520 PE=4 SV=2	314	34582	0.48	18	12	16	10	2.4
383	Q22GC2_TETTS	Uncharacterized protein OS=Tetrahymena thermophila (strain SB210) OX=312017 GN=TTHERM_00704020 PE=4 SV=2	312	88233	0.27	19	11	17	11	0.7
384	A4VEY9_TETTS	Ankyrin repeat protein OS=Tetrahymena thermophila (strain SB210) OX=312017 GN=TTHERM_00419759 PE=4 SV=1	311	26806	0.45	9	7	9	7	2.02
385	Q22DQ4_TETTS	Casein kinase OS=Tetrahymena thermophila (strain SB210) OX=312017 GN=TTHERM_00938880 PE=4 SV=1	311	38028	0.41	15	12	10	9	1.73
386	I7M0C0_TETTS	Enoyl-CoA hydratase/isomerase OS=Tetrahymena thermophila (strain SB210) OX=312017 GN=TTHERM_00055990 PE=3 SV=1	310	31520	0.45	11	8	9	6	1.24
387	Q22U54_TETTS	SF-assemblin/beta giardin family protein OS=Tetrahymena thermophila (strain SB210) OX=312017 GN=TTHERM_00263290 PE=3 SV=2	307	354883	0.04	16	14	11	10	0.13
388	W7WWA2_TETTS	WD40 domain protein OS=Tetrahymena thermophila (strain SB210) OX=312017 GN=TTHERM_000681920 PE=4 SV=1	307	152552	0.27	32	13	30	13	0.44
389	I7M0J9_TETTS	Adenylyl cyclase, putative OS=Tetrahymena thermophila (strain SB210) OX=312017 GN=TTHERM_00370730 PE=4 SV=2	306	46071	0.46	19	14	13	10	1.52
390	I7LUZ3_TETTS	Histone H3 OS=Tetrahymena thermophila (strain SB210) OX=312017 GN=TTHERM_000570549 PE=3 SV=1	306	15477	0.64	22	14	9	6	4.07
390	H33_TETTS	Histone H3.3 OS=Tetrahymena thermophila (strain SB210) OX=312017 GN=HHT3 PE=1 SV=2	103	15531	0.32	13	7	6	4	1.93
391	Q22PA7_TETTS	Transitional endoplasmic reticulum ATPase, putative OS=Tetrahymena thermophila (strain SB210) OX=312017 GN=TTHERM_00365340 PE=4 SV=2	305	89030	0.17	11	7	9	5	0.27
392	I7MDP2_TETTS	DUF4200 domain-containing protein OS=Tetrahymena thermophila (strain SB210) OX=312017 GN=TTHERM_00561730 PE=4 SV=2	304	48991	0.43	17	10	15	8	1.01
393	I7M0R3_TETTS	Uncharacterized protein OS=Tetrahymena thermophila (strain SB210) OX=312017 GN=TTHERM_00140960 PE=4 SV=2	304	76083	0.26	15	9	14	9	0.66
394	Q22W05_TETTS	Sperm flagellar protein OS=Tetrahymena thermophila (strain SB210) OX=312017 GN=TTHERM_00161270 PE=4 SV=2	303	25258	0.65	17	10	12	7	2.21
395	Q24CL2_TETTS	Kinase domain protein OS=Tetrahymena thermophila (strain SB210) OX=312017 GN=TTHERM_01220370 PE=4 SV=2	301	40014	0.43	13	12	11	11	2.22
396	Q24D41_TETTS	DHHC zinc finger protein OS=Tetrahymena thermophila (strain SB210) OX=312017 GN=TTHERM_01113110 PE=4 SV=3	300	60676	0.32	15	10	14	10	1.02
397	Q22GE3_TETTS	Uncharacterized protein OS=Tetrahymena thermophila (strain SB210) OX=312017 GN=TTHERM_00703800 PE=4 SV=2	299	38025	0.47	7	7	6	6	0.95
398	I7MJ15_TETTS	Uncharacterized protein OS=Tetrahymena thermophila (strain SB210) OX=312017 GN=TTHERM_00685980 PE=4 SV=1	297	37660	0.31	8	6	6	4	0.57
399	I7MH51_TETTS	Sperm-tail PG-rich repeat protein OS=Tetrahymena thermophila (strain SB210) OX=312017 GN=TTHERM_00548170 PE=4 SV=1	294	54557	0.51	22	12	21	12	1.55
400	I7MH11_TETTS	Uncharacterized protein OS=Tetrahymena thermophila (strain SB210) OX=312017 GN=TTHERM_00727670 PE=4 SV=1	292	28956	0.6	20	12	14	8	2.72
401	Q23FU1_TETTS	Flagellar outer dynein arm intermediate protein, putative OS=Tetrahymena thermophila (strain SB210) OX=312017 GN=TTHERM_00079230 PE=1 SV=1	292	77549	0.29	15	9	14	8	0.55
402	I7MIC8_TETTS	Uncharacterized protein OS=Tetrahymena thermophila (strain SB210) OX=312017 GN=TTHERM_00299910 PE=4 SV=1	291	66366	0.37	24	15	20	14	1.46
403	I7LVQ8_TETTS	Oxidoreductase, putative OS=Tetrahymena thermophila (strain SB210) OX=312017 GN=TTHERM_00137990 PE=1 SV=2	289	55142	0.36	13	9	12	8	0.86
404	Q22V42_TETTS	Uncharacterized protein OS=Tetrahymena thermophila (strain SB210) OX=312017 GN=TTHERM_00575580 PE=4 SV=1	288	48859	0.3	14	7	11	7	0.84
405	Q238Q9_TETTS	DNA polymerase delta C4-type zinc-finger protein OS=Tetrahymena thermophila (strain SB210) OX=312017 GN=TTHERM_00454070 PE=4 SV=2	284	35016	0.6	17	12	14	10	2.36
406	I7LV58_TETTS	Calponin-like domain protein OS=Tetrahymena thermophila (strain SB210) OX=312017 GN=TTHERM_00334410 PE=4 SV=2	284	358631	0.15	30	18	28	18	0.24
407	I7MI85_TETTS	Scp-like extracellular protein, putative OS=Tetrahymena thermophila (strain SB210) OX=312017 GN=TTHERM_00145900 PE=4 SV=2	284	75686	0.28	20	11	15	8	0.57
408	H2A1_TETTS	Histone H2A.1 OS=Tetrahymena thermophila (strain SB210) OX=312017 GN=HTA2 PE=1 SV=2	284	14275	0.35	29	22	5	5	4.73
408	H2AV_TETTS	Histone H2A.Z OS=Tetrahymena thermophila (strain SB210) OX=312017 GN=HTA3 PE=1 SV=2	176	15306	0.27	13	8	4	3	1.26
409	Q23DU6_TETTS	Spindle pole protein, putative OS=Tetrahymena thermophila (strain SB210) OX=312017 GN=TTHERM_00044960 PE=4 SV=3	281	85072	0.3	23	10	22	10	0.65
410	I7MGL0_TETTS	Uncharacterized protein OS=Tetrahymena thermophila (strain SB210) OX=312017 GN=TTHERM_00470470 PE=4 SV=2	281	136295	0.17	16	10	14	10	0.37
411	RL4_TETTS	Large ribosomal subunit protein uL4 OS=Tetrahymena thermophila (strain SB210) OX=312017 GN=RPL4 PE=1 SV=1	280	45193	0.44	20	14	18	13	2.4
412	W7WX86_TETTS	EF-hand calcium-binding domain protein OS=Tetrahymena thermophila (strain SB210) OX=312017 GN=TTHERM_001232262 PE=4 SV=1	278	22019	0.71	16	12	13	10	5.79
413	Q24FV5_TETTS	IQ calmodulin-binding motif protein OS=Tetrahymena thermophila (strain SB210) OX=312017 GN=TTHERM_00941400 PE=4 SV=2	278	31402	0.58	19	13	16	12	4.04
414	Q23DK9_TETTS	Kinase domain protein OS=Tetrahymena thermophila (strain SB210) OX=312017 GN=TTHERM_00046820 PE=4 SV=2	278	46712	0.35	15	7	11	5	0.58
415	I7MGM5_TETTS	Uncharacterized protein OS=Tetrahymena thermophila (strain SB210) OX=312017 GN=TTHERM_00471040 PE=3 SV=1	275	126573	0.15	13	9	13	9	0.36
416	I7MCV5_TETTS	Uncharacterized protein OS=Tetrahymena thermophila (strain SB210) OX=312017 GN=TTHERM_00529510 PE=4 SV=1	274	17640	0.51	7	6	6	5	2.28
417	I7MDX9_TETTS	EF hand protein, putative OS=Tetrahymena thermophila (strain SB210) OX=312017 GN=TTHERM_00295360 PE=4 SV=2	274	142580	0.12	12	7	11	6	0.2
418	I7M3J0_TETTS	Phosphate carrier protein OS=Tetrahymena thermophila (strain SB210) OX=312017 GN=TTHERM_00535740 PE=3 SV=1	274	33507	0.54	15	8	12	8	1.75
419	Q23QF5_TETTS	High mobility group (HMG) box protein OS=Tetrahymena thermophila (strain SB210) OX=312017 GN=TTHERM_00257230 PE=4 SV=2	274	29786	0.16	14	12	6	5	1.35
420	I7MF67_TETTS	Sperm-tail PG-rich repeat protein OS=Tetrahymena thermophila (strain SB210) OX=312017 GN=TTHERM_00134870 PE=4 SV=2	272	36659	0.48	19	15	16	15	4.68
421	I7ML51_TETTS	Acyl carrier reductase OS=Tetrahymena thermophila (strain SB210) OX=312017 GN=TTHERM_00317440 PE=3 SV=1	272	49041	0.35	11	7	10	7	0.84
422	I7M3P7_TETTS	Uncharacterized protein OS=Tetrahymena thermophila (strain SB210) OX=312017 GN=TTHERM_00659030 PE=4 SV=1	271	96687	0.29	24	16	20	16	1.03
423	Q23FF6_TETTS	Uncharacterized protein OS=Tetrahymena thermophila (strain SB210) OX=312017 GN=TTHERM_00378610 PE=4 SV=3	269	63098	0.3	13	8	13	8	0.72
424	I7MM07_TETTS	EF hand protein OS=Tetrahymena thermophila (strain SB210) OX=312017 GN=TTHERM_00475060 PE=4 SV=1	269	125630	0.15	13	11	13	11	0.45
425	Q23AB2_TETTS	Cilia- and flagella-associated protein 299 OS=Tetrahymena thermophila (strain SB210) OX=312017 GN=TTHERM_00427460 PE=4 SV=1	268	29046	0.47	17	12	12	8	2.7
426	I7LUB7_TETTS	Uncharacterized protein OS=Tetrahymena thermophila (strain SB210) OX=312017 GN=TTHERM_00145830 PE=4 SV=2	268	111860	0.11	8	8	8	8	0.36
427	I7M0Z7_TETTS	Centrin6a-from-infraciliary-lattice protein, putative OS=Tetrahymena thermophila (strain SB210) OX=312017 GN=TTHERM_00398080 PE=4 SV=1	267	25197	0.45	12	10	8	7	2.23
428	Q22HG4_TETTS	EF hand protein OS=Tetrahymena thermophila (strain SB210) OX=312017 GN=TTHERM_00637390 PE=4 SV=2	267	183788	0.16	17	11	16	10	0.26
429	Q22Y73_TETTS	EF hand protein OS=Tetrahymena thermophila (strain SB210) OX=312017 GN=TTHERM_00354980 PE=4 SV=2	266	73339	0.25	11	10	10	10	0.79
430	Q234I5_TETTS	Heat shock 70 kDa protein OS=Tetrahymena thermophila (strain SB210) OX=312017 GN=TTHERM_00105110 PE=3 SV=1	265	71682	0.29	16	15	15	14	1.3
431	I7MHI4_TETTS	Uncharacterized protein OS=Tetrahymena thermophila (strain SB210) OX=312017 GN=TTHERM_00070740 PE=3 SV=1	265	19672	0.53	13	11	8	7	3.47
432	Q22Y63_TETTS	Transmembrane protein, putative OS=Tetrahymena thermophila (strain SB210) OX=312017 GN=TTHERM_00355080 PE=4 SV=2	264	124520	0.18	18	10	17	10	0.41
433	Q237A4_TETTS	Sperm-tail PG-rich repeat protein OS=Tetrahymena thermophila (strain SB210) OX=312017 GN=TTHERM_00083450 PE=4 SV=1	264	42101	0.26	12	9	9	6	1.03
434	Q248D6_TETTS	Sperm-tail PG-rich repeat protein OS=Tetrahymena thermophila (strain SB210) OX=312017 GN=TTHERM_00532310 PE=4 SV=2	262	108794	0.21	19	13	16	11	0.54
435	Q22CP8_TETTS	EF hand protein OS=Tetrahymena thermophila (strain SB210) OX=312017 GN=TTHERM_01026310 PE=3 SV=2	262	240178	0.11	18	9	18	9	0.17
436	Q237C5_TETTS	Sperm-tail PG-rich repeat protein OS=Tetrahymena thermophila (strain SB210) OX=312017 GN=TTHERM_00082250 PE=4 SV=1	261	43541	0.43	19	11	15	9	1.41
437	I7M152_TETTS	Uncharacterized protein OS=Tetrahymena thermophila (strain SB210) OX=312017 GN=TTHERM_00506920 PE=4 SV=1	259	91936	0.26	15	9	14	8	0.45
438	Q22LN6_TETTS	Uncharacterized protein OS=Tetrahymena thermophila (strain SB210) OX=312017 GN=TTHERM_00701130 PE=4 SV=2	259	96415	0.25	18	11	16	10	0.56
439	I7LVT3_TETTS	MORN repeat protein OS=Tetrahymena thermophila (strain SB210) OX=312017 GN=TTHERM_00590130 PE=4 SV=1	259	43142	0.29	8	7	7	6	0.81
440	I7M9C4_TETTS	40S ribosomal protein S4 OS=Tetrahymena thermophila (strain SB210) OX=312017 GN=TTHERM_00149300 PE=3 SV=2	258	38140	0.56	20	12	17	11	2.4
441	I7MMW4_TETTS	STOP protein OS=Tetrahymena thermophila (strain SB210) OX=312017 GN=TTHERM_00682990 PE=4 SV=1	257	69726	0.26	13	8	12	8	0.63
442	Q22CS8_TETTS	Sperm-tail PG-rich repeat protein OS=Tetrahymena thermophila (strain SB210) OX=312017 GN=TTHERM_01016130 PE=4 SV=2	257	37342	0.53	19	13	17	11	2.5
443	Q24FF3_TETTS	von willebrand factor type A domain protein OS=Tetrahymena thermophila (strain SB210) OX=312017 GN=TTHERM_00865100 PE=4 SV=1	257	45264	0.28	11	5	9	4	0.46
444	I7M2B1_TETTS	Uncharacterized protein OS=Tetrahymena thermophila (strain SB210) OX=312017 GN=TTHERM_00590060 PE=4 SV=1	256	54723	0.32	13	8	11	7	0.72
445	Q23G22_TETTS	c-Myc-binding protein, putative OS=Tetrahymena thermophila (strain SB210) OX=312017 GN=TTHERM_00077420 PE=3 SV=2	256	11214	0.71	12	9	9	6	8.12
446	Q23U54_TETTS	Nucleoside diphosphate kinase OS=Tetrahymena thermophila (strain SB210) OX=312017 GN=TTHERM_00894400 PE=4 SV=1	255	63671	0.41	20	11	19	10	0.95
447	Q233I2_TETTS	Uncharacterized protein OS=Tetrahymena thermophila (strain SB210) OX=312017 GN=TTHERM_00392670 PE=4 SV=2	255	209693	0.13	19	13	18	12	0.28
448	I7MDA9_TETTS	Calmodulin 7-2 OS=Tetrahymena thermophila (strain SB210) OX=312017 GN=TTHERM_00549500 PE=4 SV=1	253	23873	0.54	17	14	14	12	7.33
449	Q23ZH8_TETTS	Uncharacterized protein OS=Tetrahymena thermophila (strain SB210) OX=312017 GN=TTHERM_00785860 PE=4 SV=1	253	35869	0.37	15	11	12	9	1.9
450	Q24DD0_TETTS	EF-hand protein OS=Tetrahymena thermophila (strain SB210) OX=312017 GN=TTHERM_01126390 PE=4 SV=3	252	108530	0.17	12	8	11	7	0.32
451	Q22VW8_TETTS	Uncharacterized protein OS=Tetrahymena thermophila (strain SB210) OX=312017 GN=TTHERM_00161660 PE=4 SV=1	251	16532	0.71	14	10	11	9	8.74
452	I7LWV9_TETTS	ZZ-type zinc finger protein OS=Tetrahymena thermophila (strain SB210) OX=312017 GN=TTHERM_00494070 PE=4 SV=2	251	76094	0.29	12	10	11	9	0.66
453	Q24CW4_TETTS	ABC-2 family transporter protein OS=Tetrahymena thermophila (strain SB210) OX=312017 GN=TTHERM_00713380 PE=4 SV=2	250	76873	0.17	11	9	9	7	0.47
454	Q22A39_TETTS	Uncharacterized protein OS=Tetrahymena thermophila (strain SB210) OX=312017 GN=TTHERM_01289020 PE=4 SV=2	249	141741	0.14	18	8	17	7	0.24
455	Q23KD2_TETTS	Uncharacterized protein OS=Tetrahymena thermophila (strain SB210) OX=312017 GN=TTHERM_00194030 PE=4 SV=2	248	20279	0.58	11	8	10	7	3.26
456	I7M989_TETTS	IQ and ubiquitin-like domain protein OS=Tetrahymena thermophila (strain SB210) OX=312017 GN=TTHERM_00316930 PE=4 SV=2	247	48885	0.38	20	15	15	12	1.85
457	Q22GW2_TETTS	Tetratricopeptide repeat protein OS=Tetrahymena thermophila (strain SB210) OX=312017 GN=TTHERM_00655940 PE=4 SV=2	247	238883	0.09	13	11	12	10	0.2
458	C0NA18_TETTS	EF hand protein, putative OS=Tetrahymena thermophila (strain SB210) OX=312017 GN=TTHERM_01109949 PE=4 SV=1	247	80836	0.27	15	12	15	12	0.89
459	Q23RC7_TETTS	Normocyte-binding protein, putative OS=Tetrahymena thermophila (strain SB210) OX=312017 GN=TTHERM_00388620 PE=4 SV=3	247	31309	0.32	7	6	6	5	0.97
460	Q23AJ2_TETTS	Uncharacterized protein OS=Tetrahymena thermophila (strain SB210) OX=312017 GN=TTHERM_00424680 PE=4 SV=2	246	19722	0.54	10	8	7	5	1.89
461	I7M9Z5_TETTS	Caltractin ICL1d OS=Tetrahymena thermophila (strain SB210) OX=312017 GN=TTHERM_00444870 PE=4 SV=1	246	19469	0.45	15	9	6	5	2.66
462	Q22GH8_TETTS	Transport system kinase OS=Tetrahymena thermophila (strain SB210) OX=312017 GN=TTHERM_00703450 PE=4 SV=1	246	18810	0.44	9	8	7	6	2.83
463	Q23K36_TETTS	SelT/selW/selH selenoprotein domain protein OS=Tetrahymena thermophila (strain SB210) OX=312017 GN=TTHERM_00195980 PE=4 SV=1	244	48172	0.27	11	9	9	8	1.03
464	I7M6S7_TETTS	Tetrin C, putative OS=Tetrahymena thermophila (strain SB210) OX=312017 GN=TTHERM_00545820 PE=4 SV=1	243	89706	0.24	18	7	17	7	0.4
465	Q230V2_TETTS	Ribosomal protein S9 component of cytosolic 80S ribosome and 40S small subunit OS=Tetrahymena thermophila (strain SB210) OX=312017 GN=TTHERM_00434070 PE=1 SV=3	240	27940	0.39	12	9	10	8	2.35
466	I7LZV1_TETTS	ATP synthase subunit beta OS=Tetrahymena thermophila (strain SB210) OX=312017 GN=TTHERM_00585260 PE=1 SV=1	239	53570	0.36	13	10	10	9	1.04
467	Q23WL7_TETTS	Uncharacterized protein OS=Tetrahymena thermophila (strain SB210) OX=312017 GN=TTHERM_00924270 PE=4 SV=1	239	46346	0.26	10	7	10	7	0.9
468	Q239M8_TETTS	Tetratricopeptide repeat protein OS=Tetrahymena thermophila (strain SB210) OX=312017 GN=TTHERM_01119520 PE=4 SV=1	238	51128	0.32	11	7	11	7	0.79
469	W7XGH7_TETTS	Kinase domain protein OS=Tetrahymena thermophila (strain SB210) OX=312017 GN=TTHERM_000599829 PE=4 SV=1	238	66881	0.29	14	9	13	9	0.77
470	Q24HN9_TETTS	EF-hand pair protein OS=Tetrahymena thermophila (strain SB210) OX=312017 GN=TTHERM_01055480 PE=4 SV=1	236	21747	0.51	7	7	6	6	2.19
471	I7MMT6_TETTS	KdD6 OS=Tetrahymena thermophila (strain SB210) OX=312017 GN=TTHERM_00688560 PE=4 SV=1	236	29339	0.49	12	9	12	9	2.67
472	I7M0G3_TETTS	Uncharacterized protein OS=Tetrahymena thermophila (strain SB210) OX=312017 GN=TTHERM_00069280 PE=4 SV=2	236	125551	0.19	15	12	14	11	0.46
473	Q23RU1_TETTS	Cation channel family protein OS=Tetrahymena thermophila (strain SB210) OX=312017 GN=TTHERM_00628570 PE=4 SV=3	233	58306	0.38	13	9	11	8	0.8
474	Q22EC7_TETTS	Dpy-30 motif protein OS=Tetrahymena thermophila (strain SB210) OX=312017 GN=TTHERM_00835010 PE=4 SV=1	233	16091	0.52	12	9	6	5	2.66
475	Q22AJ2_TETTS	Antioxidant, AhpC/TSA family protein OS=Tetrahymena thermophila (strain SB210) OX=312017 GN=TTHERM_01194830 PE=3 SV=1	232	23140	0.5	9	8	8	7	2.59
476	Q22ZA8_TETTS	STOP protein OS=Tetrahymena thermophila (strain SB210) OX=312017 GN=TTHERM_00112630 PE=4 SV=2	232	65578	0.44	21	14	17	13	1.33
477	I7LWU9_TETTS	DUF4200 domain-containing protein OS=Tetrahymena thermophila (strain SB210) OX=312017 GN=TTHERM_00492560 PE=4 SV=2	232	70791	0.25	15	9	13	8	0.62
478	Q24F19_TETTS	STOP protein OS=Tetrahymena thermophila (strain SB210) OX=312017 GN=TTHERM_00945260 PE=3 SV=1	231	46518	0.36	14	11	11	10	1.5
479	Q22AV0_TETTS	40S ribosomal protein S8 OS=Tetrahymena thermophila (strain SB210) OX=312017 GN=TTHERM_01151600 PE=1 SV=1	231	24292	0.5	12	9	10	8	3.01
480	Q22WR8_TETTS	Thioredoxin-like protein OS=Tetrahymena thermophila (strain SB210) OX=312017 GN=TTHERM_00974160 PE=4 SV=1	230	17147	0.64	8	7	6	5	2.4
481	I7M1T7_TETTS	Kinase domain protein OS=Tetrahymena thermophila (strain SB210) OX=312017 GN=TTHERM_00439040 PE=4 SV=1	230	81247	0.24	16	13	15	13	0.98
482	I7MGS6_TETTS	Uncharacterized protein OS=Tetrahymena thermophila (strain SB210) OX=312017 GN=TTHERM_00500740 PE=4 SV=1	229	30471	0.4	10	7	10	7	1.64
483	I7LXG4_TETTS	C2 domain protein OS=Tetrahymena thermophila (strain SB210) OX=312017 GN=TTHERM_00239140 PE=4 SV=1	229	66545	0.32	15	12	12	11	1.02
484	Q22UX9_TETTS	50S ribosomal protein L1P OS=Tetrahymena thermophila (strain SB210) OX=312017 GN=TTHERM_00577240 PE=3 SV=2	228	24719	0.4	9	8	8	7	2.3
485	I7M008_TETTS	Dynein intermediate chain 2 OS=Tetrahymena thermophila (strain SB210) OX=312017 GN=TTHERM_00487150 PE=1 SV=2	227	78529	0.24	14	8	12	8	0.55
486	Q240K7_TETTS	Uncharacterized protein OS=Tetrahymena thermophila (strain SB210) OX=312017 GN=TTHERM_00989420 PE=4 SV=2	227	30809	0.34	9	4	7	3	0.51
487	Q248I1_TETTS	Uncharacterized protein OS=Tetrahymena thermophila (strain SB210) OX=312017 GN=TTHERM_00531840 PE=4 SV=2	227	46336	0.27	10	7	10	7	0.9
488	Q22MU4_TETTS	Ankyrin domain protein OS=Tetrahymena thermophila (strain SB210) OX=312017 GN=TTHERM_00030290 PE=4 SV=1	226	23229	0.44	13	10	8	7	2.57
489	Q24BN4_TETTS	Cytochrome b5-like heme/steroid-binding domain protein OS=Tetrahymena thermophila (strain SB210) OX=312017 GN=TTHERM_01092470 PE=4 SV=2	226	27678	0.52	11	8	8	6	1.92
490	I7MJL5_TETTS	Caltractin OS=Tetrahymena thermophila (strain SB210) OX=312017 GN=TTHERM_00689850 PE=4 SV=1	225	19538	0.44	7	6	5	4	1.93
491	Q22D99_TETTS	Uncharacterized protein OS=Tetrahymena thermophila (strain SB210) OX=312017 GN=TTHERM_00993040 PE=4 SV=3	225	43877	0.57	15	10	13	8	1.17
492	Q240R0_TETTS	Granule lattice protein OS=Tetrahymena thermophila (strain SB210) OX=312017 GN=TTHERM_00624730 PE=4 SV=2	225	41667	0.25	6	6	5	5	0.67
493	I7M706_TETTS	Kinesin motor catalytic domain protein OS=Tetrahymena thermophila (strain SB210) OX=312017 GN=TTHERM_00071090 PE=3 SV=2	225	115782	0.19	16	8	16	8	0.34
494	I7ML26_TETTS	Kelch motif protein OS=Tetrahymena thermophila (strain SB210) OX=312017 GN=TTHERM_00314970 PE=4 SV=2	224	92078	0.26	15	12	14	12	0.75
495	W7XBA6_TETTS	Dynein light chain OS=Tetrahymena thermophila (strain SB210) OX=312017 GN=TTHERM_000463528 PE=3 SV=1	223	11149	0.44	5	5	4	4	3.43
496	W7X6G9_TETTS	Uncharacterized protein OS=Tetrahymena thermophila (strain SB210) OX=312017 GN=TTHERM_000703669 PE=4 SV=1	223	38389	0.46	11	10	10	9	2.02
497	Q22HK6_TETTS	60S acidic ribosomal protein P0 OS=Tetrahymena thermophila (strain SB210) OX=312017 GN=TTHERM_00636970 PE=3 SV=2	223	35612	0.51	14	8	13	8	1.59
498	I7MLJ0_TETTS	Uncharacterized protein OS=Tetrahymena thermophila (strain SB210) OX=312017 GN=TTHERM_00727490 PE=4 SV=1	223	114513	0.22	23	11	19	9	0.4
499	Q24DL2_TETTS	Uncharacterized protein OS=Tetrahymena thermophila (strain SB210) OX=312017 GN=TTHERM_00969620 PE=4 SV=1	223	27205	0.38	9	7	8	7	1.97
500	RL22_TETTS	Large ribosomal subunit protein eL22 OS=Tetrahymena thermophila (strain SB210) OX=312017 GN=RPL22 PE=1 SV=3	222	13828	0.61	9	6	8	5	3.48
501	Q238R1_TETTS	Uncharacterized protein OS=Tetrahymena thermophila (strain SB210) OX=312017 GN=TTHERM_00454050 PE=4 SV=2	222	101092	0.16	13	7	12	6	0.29
502	I7LXD2_TETTS	WD domain, G-beta repeat protein OS=Tetrahymena thermophila (strain SB210) OX=312017 GN=TTHERM_00614800 PE=4 SV=1	219	73212	0.29	14	9	13	9	0.69
503	I7MD19_TETTS	40S ribosomal protein S7 OS=Tetrahymena thermophila (strain SB210) OX=312017 GN=TTHERM_00471090 PE=1 SV=1	219	23231	0.42	12	6	9	5	1.48
504	RL23A_TETTS	Large ribosomal subunit protein uL23 OS=Tetrahymena thermophila (strain SB210) OX=312017 GN=RPL23A PE=1 SV=1	218	16851	0.31	4	4	4	4	1.7
505	I7LWW2_TETTS	Uncharacterized protein OS=Tetrahymena thermophila (strain SB210) OX=312017 GN=TTHERM_00494220 PE=4 SV=1	218	27474	0.4	11	8	10	7	1.93
506	Q245G0_TETTS	EF hand protein OS=Tetrahymena thermophila (strain SB210) OX=312017 GN=TTHERM_00732510 PE=4 SV=2	217	107199	0.2	19	10	17	9	0.43
507	A4VE20_TETTS	Basal body centrin protein OS=Tetrahymena thermophila (strain SB210) OX=312017 GN=TTHERM_00523059 PE=4 SV=2	216	19639	0.78	21	13	13	11	9.5
508	Q23CV9_TETTS	ADP/ATP translocase OS=Tetrahymena thermophila (strain SB210) OX=312017 GN=TTHERM_00052310 PE=3 SV=1	216	34175	0.4	14	7	12	6	1.1
509	Q22HL6_TETTS	Uncharacterized protein OS=Tetrahymena thermophila (strain SB210) OX=312017 GN=TTHERM_00636870 PE=4 SV=2	215	28504	0.21	5	5	5	5	1.1
510	Q22UX8_TETTS	Uncharacterized protein OS=Tetrahymena thermophila (strain SB210) OX=312017 GN=TTHERM_00577250 PE=4 SV=1	214	34663	0.63	16	13	14	12	3.35
511	Q22TF3_TETTS	Transmembrane protein, putative OS=Tetrahymena thermophila (strain SB210) OX=312017 GN=TTHERM_00171720 PE=4 SV=2	214	85534	0.11	7	5	6	4	0.22
512	I7MJ59_TETTS	Uncharacterized protein OS=Tetrahymena thermophila (strain SB210) OX=312017 GN=TTHERM_00125530 PE=4 SV=2	214	75565	0.29	23	12	21	11	0.86
513	Q24GM1_TETTS	Sperm-tail PG-rich repeat protein OS=Tetrahymena thermophila (strain SB210) OX=312017 GN=TTHERM_00724700 PE=4 SV=3	213	42095	0.46	19	11	14	9	1.48
514	I7LWJ2_TETTS	Coiled-coil flagellar protein, putative OS=Tetrahymena thermophila (strain SB210) OX=312017 GN=TTHERM_00500750 PE=4 SV=2	213	109791	0.21	19	7	18	7	0.31
515	I7MK35_TETTS	Uncharacterized protein OS=Tetrahymena thermophila (strain SB210) OX=312017 GN=TTHERM_00498260 PE=4 SV=1	213	39867	0.39	14	8	12	7	1.11
516	Q231A9_TETTS	WD domain, G-beta repeat protein OS=Tetrahymena thermophila (strain SB210) OX=312017 GN=TTHERM_00433480 PE=4 SV=2	213	184572	0.09	13	6	12	6	0.15
517	Q24C92_TETTS	Zinc carboxypeptidase family protein, putative OS=Tetrahymena thermophila (strain SB210) OX=312017 GN=TTHERM_00695800 PE=4 SV=1	211	71291	0.34	15	11	13	10	0.82
518	I7MDS5_TETTS	Uncharacterized protein OS=Tetrahymena thermophila (strain SB210) OX=312017 GN=TTHERM_00143710 PE=4 SV=2	209	99662	0.17	12	6	11	6	0.29
519	Q22X30_TETTS	Uncharacterized protein OS=Tetrahymena thermophila (strain SB210) OX=312017 GN=TTHERM_00633230 PE=4 SV=3	209	37824	0.47	17	8	14	8	1.45
520	W7XDG5_TETTS	Trichohyalin-plectin-homology domain-containing protein OS=Tetrahymena thermophila (strain SB210) OX=312017 GN=TTHERM_000300119 PE=4 SV=1	209	40632	0.45	13	10	12	9	1.56
521	Q23AS8_TETTS	Uncharacterized protein OS=Tetrahymena thermophila (strain SB210) OX=312017 GN=TTHERM_00770670 PE=4 SV=2	208	92873	0.26	15	9	15	9	0.51
522	Q23RX9_TETTS	Kelch motif protein OS=Tetrahymena thermophila (strain SB210) OX=312017 GN=TTHERM_00627200 PE=4 SV=1	208	76710	0.21	12	10	11	9	0.65
523	W7XKY6_TETTS	Tricarboxylate transporter OS=Tetrahymena thermophila (strain SB210) OX=312017 GN=TTHERM_000802459 PE=3 SV=1	206	31816	0.41	11	7	10	6	1.22
524	Q23KL4_TETTS	C2 domain-containing protein OS=Tetrahymena thermophila (strain SB210) OX=312017 GN=TTHERM_00193210 PE=4 SV=1	206	73408	0.2	10	8	7	6	0.5
525	I7M6E9_TETTS	Uncharacterized protein OS=Tetrahymena thermophila (strain SB210) OX=312017 GN=TTHERM_00530370 PE=4 SV=2	206	111866	0.15	9	8	9	8	0.36
526	I7LVM3_TETTS	40S ribosomal protein S18, putative OS=Tetrahymena thermophila (strain SB210) OX=312017 GN=TTHERM_00131110 PE=3 SV=1	205	17926	0.59	11	8	9	6	4.16
527	I7MMM2_TETTS	Calcium-translocating P-type ATPase, PMCA-type protein OS=Tetrahymena thermophila (strain SB210) OX=312017 GN=TTHERM_00780510 PE=4 SV=2	205	137067	0.12	14	10	12	10	0.37
528	I7M173_TETTS	40S ribosomal protein S15 OS=Tetrahymena thermophila (strain SB210) OX=312017 GN=TTHERM_00266390 PE=3 SV=1	205	15921	0.45	6	4	5	4	1.87
529	Q23DW3_TETTS	Sperm-tail PG-rich repeat protein OS=Tetrahymena thermophila (strain SB210) OX=312017 GN=TTHERM_00043800 PE=4 SV=1	204	44577	0.35	10	8	10	8	1.14
530	I7M6E0_TETTS	Vacuolar V-type H(+)-ATPase B subunit OS=Tetrahymena thermophila (strain SB210) OX=312017 GN=TTHERM_00529860 PE=3 SV=2	203	65464	0.24	9	6	9	6	0.48
531	Q22AV9_TETTS	40S ribosomal protein S3 OS=Tetrahymena thermophila (strain SB210) OX=312017 GN=TTHERM_01151500 PE=1 SV=3	200	27685	0.63	16	10	14	8	2.96
532	I7LT79_TETTS	Splicing factor subunit 3, putative OS=Tetrahymena thermophila (strain SB210) OX=312017 GN=TTHERM_00649180 PE=4 SV=1	200	51892	0.24	11	10	8	7	0.78
533	Q22DN3_TETTS	Uncharacterized protein OS=Tetrahymena thermophila (strain SB210) OX=312017 GN=TTHERM_00939100 PE=4 SV=1	199	69816	0.21	13	7	12	7	0.53
534	I7LU20_TETTS	DNA polymerase delta C4-type zinc-finger protein OS=Tetrahymena thermophila (strain SB210) OX=312017 GN=TTHERM_00370750 PE=4 SV=1	199	32249	0.39	11	6	8	5	0.93
535	I7LVN3_TETTS	Uncharacterized protein OS=Tetrahymena thermophila (strain SB210) OX=312017 GN=TTHERM_00133650 PE=4 SV=2	199	53216	0.34	14	11	14	11	1.41
536	I7MFD1_TETTS	40S ribosomal protein S19 OS=Tetrahymena thermophila (strain SB210) OX=312017 GN=TTHERM_00823670 PE=3 SV=1	197	17786	0.39	7	5	6	4	1.57
537	Q233K7_TETTS	MORN motif protein OS=Tetrahymena thermophila (strain SB210) OX=312017 GN=TTHERM_00391430 PE=4 SV=1	196	57860	0.18	5	5	5	5	0.45
538	I7M863_TETTS	SPFH domain/band 7 family protein OS=Tetrahymena thermophila (strain SB210) OX=312017 GN=TTHERM_00333230 PE=3 SV=1	195	32272	0.34	7	7	7	7	1.5
539	I7LY45_TETTS	Flagellar associated protein OS=Tetrahymena thermophila (strain SB210) OX=312017 GN=TTHERM_00497300 PE=4 SV=2	195	359684	0.09	18	9	18	9	0.11
540	I7ME76_TETTS	E1-E2 ATPase family protein OS=Tetrahymena thermophila (strain SB210) OX=312017 GN=TTHERM_00266610 PE=4 SV=1	193	151615	0.08	7	5	7	5	0.15
541	I7MLY6_TETTS	RIIa domain protein OS=Tetrahymena thermophila (strain SB210) OX=312017 GN=TTHERM_00537370 PE=4 SV=1	192	16110	0.53	8	7	6	6	3.75
542	Q240I4_TETTS	Uncharacterized protein OS=Tetrahymena thermophila (strain SB210) OX=312017 GN=TTHERM_00991630 PE=4 SV=1	191	20923	0.32	6	6	4	4	1.24
543	Q23KG1_TETTS	40S ribosomal protein S2, putative OS=Tetrahymena thermophila (strain SB210) OX=312017 GN=TTHERM_00193740 PE=1 SV=3	190	33716	0.45	12	10	10	8	1.73
544	I7M4B5_TETTS	MORN motif protein OS=Tetrahymena thermophila (strain SB210) OX=312017 GN=TTHERM_00670840 PE=4 SV=1	190	62240	0.17	7	4	7	4	0.32
545	RL37A_TETTS	Large ribosomal subunit protein eL43 OS=Tetrahymena thermophila (strain SB210) OX=312017 GN=RPL37A PE=1 SV=1	190	11571	0.63	9	5	7	4	3.19
546	I7LTJ7_TETTS	SNF7 family protein OS=Tetrahymena thermophila (strain SB210) OX=312017 GN=TTHERM_00471510 PE=4 SV=1	188	27486	0.56	8	5	7	4	0.85
547	Q230V9_TETTS	Transmembrane protein, putative OS=Tetrahymena thermophila (strain SB210) OX=312017 GN=TTHERM_00434000 PE=4 SV=2	187	55814	0.29	7	7	7	7	0.71
548	I7LZH1_TETTS	60S ribosomal protein L7a OS=Tetrahymena thermophila (strain SB210) OX=312017 GN=TTHERM_00773340 PE=3 SV=2	187	29108	0.46	15	11	12	10	3.28
549	RL6_TETTS	Large ribosomal subunit protein eL6 OS=Tetrahymena thermophila (strain SB210) OX=312017 GN=RPL6 PE=1 SV=1	187	21719	0.43	13	9	8	7	2.87
550	Q22DR3_TETTS	Transport system kinase OS=Tetrahymena thermophila (strain SB210) OX=312017 GN=TTHERM_00938790 PE=4 SV=1	187	18069	0.43	9	7	6	5	2.18
551	I7M742_TETTS	V-type proton ATPase subunit a OS=Tetrahymena thermophila (strain SB210) OX=312017 GN=TTHERM_00372530 PE=3 SV=2	186	107756	0.2	17	9	16	8	0.37
552	Q23QZ0_TETTS	Ubiquitin-like domain-containing protein OS=Tetrahymena thermophila (strain SB210) OX=312017 GN=TTHERM_00997710 PE=4 SV=1	186	15351	0.69	9	6	7	6	4.13
553	I7MIG8_TETTS	Uncharacterized protein OS=Tetrahymena thermophila (strain SB210) OX=312017 GN=TTHERM_00614840 PE=4 SV=1	184	17925	0.56	11	7	9	7	4.16
554	I7MLM2_TETTS	Uncharacterized protein OS=Tetrahymena thermophila (strain SB210) OX=312017 GN=TTHERM_00579340 PE=4 SV=2	184	38007	0.45	16	12	12	10	2.06
555	I7MJR9_TETTS	60S ribosomal protein L18a OS=Tetrahymena thermophila (strain SB210) OX=312017 GN=TTHERM_00476670 PE=3 SV=2	184	22092	0.36	7	6	6	5	1.59
556	W7X5T6_TETTS	Dynein light chain OS=Tetrahymena thermophila (strain SB210) OX=312017 GN=TTHERM_000756449 PE=3 SV=1	184	11225	0.62	7	7	4	4	3.37
557	Q240R4_TETTS	Uncharacterized protein OS=Tetrahymena thermophila (strain SB210) OX=312017 GN=TTHERM_00624690 PE=4 SV=3	183	39192	0.27	9	5	8	4	0.54
558	I7LT41_TETTS	EF hand protein OS=Tetrahymena thermophila (strain SB210) OX=312017 GN=TTHERM_00715790 PE=3 SV=2	182	190263	0.15	25	13	24	13	0.34
559	I7LZG7_TETTS	EF hand protein OS=Tetrahymena thermophila (strain SB210) OX=312017 GN=TTHERM_00773120 PE=3 SV=1	182	163120	0.13	15	8	14	8	0.23
560	I7LT67_TETTS	EF hand protein OS=Tetrahymena thermophila (strain SB210) OX=312017 GN=TTHERM_00691900 PE=4 SV=1	182	22586	0.45	12	9	7	6	2.07
561	Q22T56_TETTS	Uncharacterized protein OS=Tetrahymena thermophila (strain SB210) OX=312017 GN=TTHERM_00185560 PE=4 SV=3	182	27395	0.38	5	5	4	4	0.85
562	X1W3T2_TETTS	IQ calmodulin-binding motif protein OS=Tetrahymena thermophila (strain SB210) OX=312017 GN=TTHERM_00688410 PE=4 SV=1	181	46571	0.22	9	5	7	5	0.58
563	I7MB72_TETTS	Uncharacterized protein OS=Tetrahymena thermophila (strain SB210) OX=312017 GN=TTHERM_00525130 PE=4 SV=1	181	28674	0.44	15	9	10	7	1.81
564	W7X3Z8_TETTS	60S ribosomal protein L17 OS=Tetrahymena thermophila (strain SB210) OX=312017 GN=TTHERM_000339809 PE=3 SV=1	180	20533	0.4	7	4	6	3	0.85
565	I7ME36_TETTS	Calcium-translocating P-type ATPase, PMCA-type protein OS=Tetrahymena thermophila (strain SB210) OX=312017 GN=TTHERM_00522430 PE=4 SV=2	180	172069	0.08	11	7	11	7	0.19
566	Q23F81_TETTS	Uncharacterized protein OS=Tetrahymena thermophila (strain SB210) OX=312017 GN=TTHERM_00382330 PE=1 SV=2	180	39170	0.24	8	7	8	7	1.14
567	W7X4J5_TETTS	Uncharacterized protein OS=Tetrahymena thermophila (strain SB210) OX=312017 GN=TTHERM_000938919 PE=4 SV=1	179	66872	0.26	13	7	13	7	0.56
568	A4VDX2_TETTS	IQ calmodulin-binding motif protein OS=Tetrahymena thermophila (strain SB210) OX=312017 GN=TTHERM_00266279 PE=4 SV=2	179	137044	0.11	12	5	11	4	0.13
569	I7MIS8_TETTS	Uncharacterized protein OS=Tetrahymena thermophila (strain SB210) OX=312017 GN=TTHERM_00242330 PE=4 SV=1	179	20501	0.5	12	8	9	6	2.42
570	Q236K7_TETTS	STOP protein OS=Tetrahymena thermophila (strain SB210) OX=312017 GN=TTHERM_00086900 PE=4 SV=1	179	48486	0.36	15	6	13	5	0.55
571	I7LW73_TETTS	Uncharacterized protein OS=Tetrahymena thermophila (strain SB210) OX=312017 GN=TTHERM_00316430 PE=4 SV=1	178	40001	0.36	10	9	9	8	1.34
572	W7X7A8_TETTS	STOP protein OS=Tetrahymena thermophila (strain SB210) OX=312017 GN=TTHERM_000355119 PE=4 SV=1	177	37534	0.39	11	7	11	7	1.21
573	I7MKT5_TETTS	EF hand protein OS=Tetrahymena thermophila (strain SB210) OX=312017 GN=TTHERM_00218510 PE=4 SV=2	176	145318	0.13	12	8	12	8	0.27
574	I7ML52_TETTS	EF-hand domain-containing protein OS=Tetrahymena thermophila (strain SB210) OX=312017 GN=TTHERM_00317490 PE=4 SV=2	175	96552	0.26	31	9	17	9	0.49
575	I7M3M0_TETTS	Tetrin C, putative OS=Tetrahymena thermophila (strain SB210) OX=312017 GN=TTHERM_00474830 PE=4 SV=1	175	87093	0.26	14	6	14	6	0.34
576	Q22SA4_TETTS	Tetrin A OS=Tetrahymena thermophila (strain SB210) OX=312017 GN=TTHERM_00006320 PE=4 SV=2	174	84956	0.21	14	9	14	9	0.57
577	Q234H2_TETTS	Leucine rich repeat protein OS=Tetrahymena thermophila (strain SB210) OX=312017 GN=TTHERM_00105260 PE=4 SV=1	173	49285	0.44	10	5	10	5	0.54
578	Q22WB9_TETTS	Uncharacterized protein OS=Tetrahymena thermophila (strain SB210) OX=312017 GN=TTHERM_00158150 PE=4 SV=2	173	96721	0.17	15	8	14	7	0.36
579	Q23FL3_TETTS	Radial spoke head-like protein OS=Tetrahymena thermophila (strain SB210) OX=312017 GN=TTHERM_00080020 PE=4 SV=3	172	121544	0.09	8	5	8	5	0.19
580	I7MA35_TETTS	Uncharacterized protein OS=Tetrahymena thermophila (strain SB210) OX=312017 GN=TTHERM_00473020 PE=4 SV=1	172	47767	0.2	7	7	5	5	0.56
581	Q22DQ8_TETTS	Uncharacterized protein OS=Tetrahymena thermophila (strain SB210) OX=312017 GN=TTHERM_00938840 PE=4 SV=2	171	33936	0.52	11	9	10	8	1.71
582	I7MMT2_TETTS	SF-assemblin/beta giardin protein OS=Tetrahymena thermophila (strain SB210) OX=312017 GN=TTHERM_00688340 PE=3 SV=2	171	29371	0.49	13	8	11	8	2.16
583	Q232I6_TETTS	Dienelactone hydrolase family protein OS=Tetrahymena thermophila (strain SB210) OX=312017 GN=TTHERM_00594110 PE=4 SV=1	170	26409	0.36	12	8	7	5	1.22
584	I7MA82_TETTS	Outer dynein arm protein OS=Tetrahymena thermophila (strain SB210) OX=312017 GN=TTHERM_00455280 PE=4 SV=2	169	59691	0.22	9	5	8	4	0.33
585	I7M9N1_TETTS	Uncharacterized protein OS=Tetrahymena thermophila (strain SB210) OX=312017 GN=TTHERM_00558350 PE=4 SV=1	169	35238	0.39	6	4	6	4	0.62
586	Q22BM2_TETTS	Uncharacterized protein OS=Tetrahymena thermophila (strain SB210) OX=312017 GN=TTHERM_01093730 PE=4 SV=1	169	23670	0.62	13	12	11	10	4.95
587	Q23RL2_TETTS	RNA recognition motif 1 in heterogeneous nuclear ribonucleoprotein hnRNP protein OS=Tetrahymena thermophila (strain SB210) OX=312017 GN=TTHERM_00384800 PE=4 SV=3	168	51825	0.28	12	10	11	10	1.27
588	I7M4M1_TETTS	Uncharacterized protein OS=Tetrahymena thermophila (strain SB210) OX=312017 GN=TTHERM_00497130 PE=4 SV=1	167	68342	0.2	15	6	13	6	0.45
589	I7LZZ8_TETTS	Uncharacterized protein OS=Tetrahymena thermophila (strain SB210) OX=312017 GN=TTHERM_00486610 PE=4 SV=1	167	29601	0.4	12	7	10	6	1.36
590	W7XJD2_TETTS	B box-type domain-containing protein OS=Tetrahymena thermophila (strain SB210) OX=312017 GN=TTHERM_000476849 PE=4 SV=1	165	26613	0.34	9	8	7	7	2.03
591	I7LWQ0_TETTS	Kinase domain protein OS=Tetrahymena thermophila (strain SB210) OX=312017 GN=TTHERM_00578720 PE=4 SV=1	165	24774	0.39	8	7	7	6	1.78
592	W7XBZ2_TETTS	Metallo-beta-lactamase superfamily protein OS=Tetrahymena thermophila (strain SB210) OX=312017 GN=TTHERM_000690008 PE=4 SV=1	165	49062	0.36	10	7	9	6	0.68
593	A4VD76_TETTS	40S ribosomal protein S6 OS=Tetrahymena thermophila (strain SB210) OX=312017 GN=TTHERM_00149798 PE=1 SV=1	164	32806	0.31	13	8	10	7	1.47
594	I7LT66_TETTS	Outer dynein arm protein OS=Tetrahymena thermophila (strain SB210) OX=312017 GN=TTHERM_00691840 PE=4 SV=1	164	57860	0.17	8	6	8	6	0.56
595	Q231T5_TETTS	Dynein light chain tctex-type 1 protein OS=Tetrahymena thermophila (strain SB210) OX=312017 GN=TTHERM_00782060 PE=4 SV=1	164	14315	0.41	5	4	3	3	1.39
596	I7MK20_TETTS	Transmembrane protein OS=Tetrahymena thermophila (strain SB210) OX=312017 GN=TTHERM_00340080 PE=4 SV=2	164	66129	0.25	10	9	10	9	0.79
597	W7X6X6_TETTS	Zinc finger, C2HC5-type family protein OS=Tetrahymena thermophila (strain SB210) OX=312017 GN=TTHERM_000293429 PE=3 SV=1	164	105091	0.19	13	5	13	5	0.23
598	Q238Q8_TETTS	40S ribosomal protein S15a OS=Tetrahymena thermophila (strain SB210) OX=312017 GN=TTHERM_00454080 PE=1 SV=1	163	15068	0.61	7	6	7	6	4.25
599	I7MFA3_TETTS	rRNA 2'-O-methyltransferase fibrillarin OS=Tetrahymena thermophila (strain SB210) OX=312017 GN=TTHERM_00138080 PE=3 SV=1	162	31496	0.53	11	9	9	9	2.35
600	Q23G97_TETTS	Uncharacterized protein OS=Tetrahymena thermophila (strain SB210) OX=312017 GN=TTHERM_00075680 PE=4 SV=1	161	91132	0.17	13	6	13	6	0.33
601	I7MLA8_TETTS	Dynein light chain roadblock OS=Tetrahymena thermophila (strain SB210) OX=312017 GN=TTHERM_00152040 PE=3 SV=1	161	11813	0.49	7	6	4	3	3.08
602	Q24F54_TETTS	Amine-terminal domain guanylate-binding protein OS=Tetrahymena thermophila (strain SB210) OX=312017 GN=TTHERM_01129710 PE=3 SV=4	161	97726	0.16	12	6	11	6	0.3
603	I7LXC3_TETTS	Endo-1,4-beta-xylanase xylA OS=Tetrahymena thermophila (strain SB210) OX=312017 GN=TTHERM_00301730 PE=4 SV=2	161	195870	0.05	11	5	9	4	0.09
604	I7LU14_TETTS	MFS transporter OS=Tetrahymena thermophila (strain SB210) OX=312017 GN=TTHERM_00540260 PE=4 SV=1	160	59345	0.16	8	8	6	6	0.54
605	W7XBF5_TETTS	Uncharacterized protein OS=Tetrahymena thermophila (strain SB210) OX=312017 GN=TTHERM_000287919 PE=1 SV=1	160	11007	0.47	3	3	2	2	1.12
606	Q24JG1_TETTS	FAD-dependent pyridine nucleotide-disulfide oxidoreductase OS=Tetrahymena thermophila (strain SB210) OX=312017 GN=TTHERM_01513260 PE=4 SV=1	159	49550	0.22	9	7	8	6	0.68
607	I7LUE6_TETTS	Thioredoxin-dependent peroxide reductase OS=Tetrahymena thermophila (strain SB210) OX=312017 GN=TTHERM_00295170 PE=4 SV=2	159	30820	0.39	11	6	8	6	1.28
608	Q22G42_TETTS	60S ribosomal protein L7 OS=Tetrahymena thermophila (strain SB210) OX=312017 GN=TTHERM_00721150 PE=3 SV=2	158	27654	0.46	13	9	11	7	1.92
609	I7LU69_TETTS	Heterochromatin protein OS=Tetrahymena thermophila (strain SB210) OX=312017 GN=TTHERM_00705240 PE=4 SV=2	158	21128	0.4	11	10	8	8	3.93
610	Q22AU9_TETTS	Normocyte-binding protein 2a, putative OS=Tetrahymena thermophila (strain SB210) OX=312017 GN=TTHERM_01151610 PE=4 SV=2	156	30336	0.31	7	5	7	5	1.01
611	Q23DU5_TETTS	Uncharacterized protein OS=Tetrahymena thermophila (strain SB210) OX=312017 GN=TTHERM_00044970 PE=4 SV=3	156	29953	0.24	4	3	4	3	0.53
612	Q23F94_TETTS	Uncharacterized protein OS=Tetrahymena thermophila (strain SB210) OX=312017 GN=TTHERM_00382200 PE=4 SV=1	156	58603	0.16	8	5	6	5	0.44
613	Q22RV0_TETTS	Dpy-30 motif protein OS=Tetrahymena thermophila (strain SB210) OX=312017 GN=TTHERM_00011880 PE=4 SV=1	156	25224	0.35	8	4	7	4	0.95
614	Q22KJ9_TETTS	KdD6, putative OS=Tetrahymena thermophila (strain SB210) OX=312017 GN=TTHERM_00312820 PE=4 SV=2	155	29796	0.18	5	5	4	4	0.77
615	I7M6C1_TETTS	MORN motif protein OS=Tetrahymena thermophila (strain SB210) OX=312017 GN=TTHERM_00584930 PE=4 SV=1	154	49128	0.38	17	9	14	8	1
616	Q22DL9_TETTS	EF hand protein OS=Tetrahymena thermophila (strain SB210) OX=312017 GN=TTHERM_00939240 PE=4 SV=2	153	81013	0.18	9	4	9	4	0.23
617	Q23JE0_TETTS	Large ribosomal subunit protein uL15 OS=Tetrahymena thermophila (strain SB210) OX=312017 GN=TTHERM_00488340 PE=3 SV=2	151	25686	0.2	8	7	6	5	1.28
618	Q22KT2_TETTS	Uncharacterized protein OS=Tetrahymena thermophila (strain SB210) OX=312017 GN=TTHERM_00311970 PE=4 SV=2	151	97742	0.13	13	6	11	6	0.3
619	I7M3B3_TETTS	Transmembrane protein, putative OS=Tetrahymena thermophila (strain SB210) OX=312017 GN=TTHERM_00349050 PE=4 SV=2	150	198874	0.08	11	7	11	7	0.16
620	Q237E4_TETTS	MORN repeat-containing protein 5 OS=Tetrahymena thermophila (strain SB210) OX=312017 GN=TTHERM_00324550 PE=4 SV=2	149	22930	0.39	7	5	6	5	1.5
621	Q245I5_TETTS	Transmembrane protein OS=Tetrahymena thermophila (strain SB210) OX=312017 GN=TTHERM_00730280 PE=4 SV=2	149	120471	0.05	4	3	4	3	0.11
622	RL14_TETTS	Large ribosomal subunit protein eL14 OS=Tetrahymena thermophila (strain SB210) OX=312017 GN=RPL14 PE=1 SV=2	148	14589	0.48	9	6	7	5	3.19
623	I7M1K1_TETTS	MFS transporter OS=Tetrahymena thermophila (strain SB210) OX=312017 GN=TTHERM_00191630 PE=4 SV=1	148	68759	0.14	8	5	6	4	0.28
624	I7MLE8_TETTS	Uncharacterized protein OS=Tetrahymena thermophila (strain SB210) OX=312017 GN=TTHERM_00499500 PE=4 SV=1	147	55614	0.22	10	7	9	6	0.58
625	RL32_TETTS	Large ribosomal subunit protein eL32 OS=Tetrahymena thermophila (strain SB210) OX=312017 GN=RPL32 PE=1 SV=1	147	15360	0.39	6	5	5	4	1.97
626	Q23B01_TETTS	Scp-like extracellular protein OS=Tetrahymena thermophila (strain SB210) OX=312017 GN=TTHERM_00653760 PE=4 SV=2	147	76361	0.16	9	5	9	5	0.32
627	Q22AL1_TETTS	IQ calmodulin-binding motif protein OS=Tetrahymena thermophila (strain SB210) OX=312017 GN=TTHERM_01194640 PE=4 SV=1	146	29400	0.38	11	5	10	5	1.05
628	I7ME34_TETTS	Concanavalin A-like lectin/glucanase family protein OS=Tetrahymena thermophila (strain SB210) OX=312017 GN=TTHERM_00522330 PE=4 SV=2	146	200551	0.08	12	6	11	6	0.14
629	W7XC77_TETTS	Sperm-tail PG-rich repeat protein OS=Tetrahymena thermophila (strain SB210) OX=312017 GN=TTHERM_000326867 PE=4 SV=1	145	59281	0.12	4	3	4	3	0.24
630	I7LXM2_TETTS	Kelch motif protein OS=Tetrahymena thermophila (strain SB210) OX=312017 GN=TTHERM_00684620 PE=4 SV=2	145	89995	0.08	4	4	4	4	0.21
631	I7MDI8_TETTS	Kinase domain protein, putative OS=Tetrahymena thermophila (strain SB210) OX=312017 GN=TTHERM_00540090 PE=4 SV=2	144	9089	0.59	10	7	4	4	5.04
632	I7M345_TETTS	Uncharacterized protein OS=Tetrahymena thermophila (strain SB210) OX=312017 GN=TTHERM_00558030 PE=4 SV=1	144	12756	0.3	5	5	2	2	0.92
633	Q23QD4_TETTS	Lipoprotein, putative OS=Tetrahymena thermophila (strain SB210) OX=312017 GN=TTHERM_00581490 PE=4 SV=1	144	31929	0.29	8	6	7	6	1.21
634	W7XGS7_TETTS	Ubiquitin carboxyl-terminal hydrolase family protein OS=Tetrahymena thermophila (strain SB210) OX=312017 GN=TTHERM_000691151 PE=4 SV=1	144	153989	0.18	20	5	19	5	0.15
635	Q23KE5_TETTS	MSP domain-containing protein OS=Tetrahymena thermophila (strain SB210) OX=312017 GN=TTHERM_00193900 PE=4 SV=2	144	198139	0.15	16	10	16	10	0.24
636	I7MLW3_TETTS	Uncharacterized protein OS=Tetrahymena thermophila (strain SB210) OX=312017 GN=TTHERM_00535210 PE=4 SV=1	144	11729	0.47	11	6	6	3	1.87
637	Q23H78_TETTS	Uncharacterized protein OS=Tetrahymena thermophila (strain SB210) OX=312017 GN=TTHERM_00820670 PE=4 SV=3	143	77347	0.27	18	10	14	10	0.74
638	I7MAL9_TETTS	Sperm-tail PG-rich repeat protein OS=Tetrahymena thermophila (strain SB210) OX=312017 GN=TTHERM_00468010 PE=4 SV=1	143	23887	0.62	15	10	12	9	3.9
639	I7LZR0_TETTS	Uncharacterized protein OS=Tetrahymena thermophila (strain SB210) OX=312017 GN=TTHERM_00649160 PE=4 SV=2	142	42818	0.27	10	6	10	6	0.81
640	Q23DQ2_TETTS	PHD-finger protein OS=Tetrahymena thermophila (strain SB210) OX=312017 GN=TTHERM_00046390 PE=4 SV=3	141	108734	0.1	10	4	9	4	0.17
641	I7M058_TETTS	EF-hand protein OS=Tetrahymena thermophila (strain SB210) OX=312017 GN=TTHERM_00442810 PE=4 SV=1	141	20521	0.25	5	4	5	4	1.27
642	RL5_TETTS	Large ribosomal subunit protein uL18 OS=Tetrahymena thermophila (strain SB210) OX=312017 GN=RPL5 PE=1 SV=2	140	34604	0.2	5	5	5	5	0.84
643	Q22N63_TETTS	WD domain, G-beta repeat protein OS=Tetrahymena thermophila (strain SB210) OX=312017 GN=TTHERM_00214710 PE=4 SV=2	140	170259	0.11	19	7	15	7	0.19
644	Q22A81_TETTS	WD domain, G-beta repeat protein OS=Tetrahymena thermophila (strain SB210) OX=312017 GN=TTHERM_01265040 PE=4 SV=2	139	187645	0.04	5	3	5	3	0.07
645	RL8_TETTS	Large ribosomal subunit protein uL2 OS=Tetrahymena thermophila (strain SB210) OX=312017 GN=RPL8 PE=1 SV=1	138	28917	0.31	8	5	7	5	1.08
646	Q22DW4_TETTS	Uncharacterized protein OS=Tetrahymena thermophila (strain SB210) OX=312017 GN=TTHERM_00926950 PE=4 SV=3	138	71510	0.13	7	4	7	4	0.27
647	I7MGY8_TETTS	Thioredoxin-like protein OS=Tetrahymena thermophila (strain SB210) OX=312017 GN=TTHERM_00558370 PE=4 SV=2	137	22668	0.56	7	4	6	4	1.1
648	I7MLZ6_TETTS	WD domain, G-beta repeat protein OS=Tetrahymena thermophila (strain SB210) OX=312017 GN=TTHERM_00474420 PE=4 SV=2	137	90479	0.09	6	3	5	3	0.15
649	Q23BM5_TETTS	Transmembrane protein, putative OS=Tetrahymena thermophila (strain SB210) OX=312017 GN=TTHERM_00233020 PE=4 SV=1	137	12632	0.24	2	2	2	2	0.93
650	I7MLT6_TETTS	Tudor domain-containing protein OS=Tetrahymena thermophila (strain SB210) OX=312017 GN=TTHERM_00444210 PE=4 SV=2	137	118356	0.08	6	3	6	3	0.11
651	Q23D37_TETTS	Uncharacterized protein OS=Tetrahymena thermophila (strain SB210) OX=312017 GN=TTHERM_00050530 PE=4 SV=1	136	93471	0.16	32	5	11	5	0.26
652	Q22NF6_TETTS	EF hand protein OS=Tetrahymena thermophila (strain SB210) OX=312017 GN=TTHERM_00202890 PE=4 SV=2	136	29807	0.28	7	5	6	5	1.03
653	I7M2E3_TETTS	Bmh1 14-3-3 family protein OS=Tetrahymena thermophila (strain SB210) OX=312017 GN=TTHERM_00216010 PE=3 SV=1	136	28228	0.28	5	3	5	3	0.57
654	Q24DH5_TETTS	Transmembrane protein, putative OS=Tetrahymena thermophila (strain SB210) OX=312017 GN=TTHERM_00971980 PE=4 SV=2	135	44350	0.11	4	4	3	3	0.33
655	I7M9S2_TETTS	Adenylate/guanylate cyclase domain protein OS=Tetrahymena thermophila (strain SB210) OX=312017 GN=TTHERM_00347980 PE=4 SV=2	135	302967	0.06	13	5	13	5	0.07
656	I7LV80_TETTS	Sperm-tail PG-rich repeat protein OS=Tetrahymena thermophila (strain SB210) OX=312017 GN=TTHERM_00339690 PE=4 SV=1	134	50265	0.11	2	2	2	2	0.18
657	W7X4G5_TETTS	C2 domain protein OS=Tetrahymena thermophila (strain SB210) OX=312017 GN=TTHERM_000827129 PE=4 SV=1	134	64334	0.2	8	5	7	4	0.3
658	RL10_TETTS	Large ribosomal subunit protein uL16 OS=Tetrahymena thermophila (strain SB210) OX=312017 GN=RPL10 PE=1 SV=1	133	24614	0.31	8	5	7	4	0.98
659	Q23CX4_TETTS	Tetrin B OS=Tetrahymena thermophila (strain SB210) OX=312017 GN=TTHERM_00052160 PE=4 SV=2	133	87339	0.16	10	8	10	8	0.48
660	Q23E01_TETTS	Uncharacterized protein OS=Tetrahymena thermophila (strain SB210) OX=312017 GN=TTHERM_00675590 PE=4 SV=1	132	66375	0.11	5	3	5	3	0.21
661	Q22DZ9_TETTS	Uncharacterized protein OS=Tetrahymena thermophila (strain SB210) OX=312017 GN=TTHERM_00925600 PE=4 SV=2	132	105066	0.14	10	7	10	7	0.33
662	RL23_TETTS	Large ribosomal subunit protein uL14 OS=Tetrahymena thermophila (strain SB210) OX=312017 GN=RPL23 PE=1 SV=1	131	15098	0.38	4	4	4	4	2.02
663	I7M2C0_TETTS	Uncharacterized protein OS=Tetrahymena thermophila (strain SB210) OX=312017 GN=TTHERM_00590530 PE=4 SV=1	129	44929	0.22	7	5	6	5	0.6
664	I7MDY7_TETTS	Transmembrane protein OS=Tetrahymena thermophila (strain SB210) OX=312017 GN=TTHERM_00295780 PE=4 SV=2	129	73516	0.16	10	5	9	4	0.26
665	I7LXT7_TETTS	Tetratricopeptide repeat protein OS=Tetrahymena thermophila (strain SB210) OX=312017 GN=TTHERM_00670910 PE=4 SV=2	129	54708	0.1	4	2	4	2	0.17
666	Q22LZ4_TETTS	Uncharacterized protein OS=Tetrahymena thermophila (strain SB210) OX=312017 GN=TTHERM_00039250 PE=4 SV=1	128	44840	0.32	11	5	9	5	0.61
667	RL15_TETTS	Large ribosomal subunit protein eL15 OS=Tetrahymena thermophila (strain SB210) OX=312017 GN=RPL15 PE=1 SV=1	128	24175	0.37	11	7	8	7	2.39
668	I7MCL6_TETTS	Tetratricopeptide repeat protein OS=Tetrahymena thermophila (strain SB210) OX=312017 GN=TTHERM_00723620 PE=4 SV=2	128	92130	0.16	12	5	12	5	0.26
669	Q23K92_TETTS	Uncharacterized protein OS=Tetrahymena thermophila (strain SB210) OX=312017 GN=TTHERM_00194430 PE=4 SV=2	128	103508	0.12	11	5	10	5	0.23
670	Q24C24_TETTS	Dual specificity protein phosphatase OS=Tetrahymena thermophila (strain SB210) OX=312017 GN=TTHERM_00697520 PE=4 SV=2	128	45103	0.34	9	6	9	6	0.76
671	RL35A_TETTS	Large ribosomal subunit protein eL33 OS=Tetrahymena thermophila (strain SB210) OX=312017 GN=RPL35A PE=1 SV=1	127	12621	0.53	7	5	6	5	4.15
672	Q23PT6_TETTS	Uncharacterized protein OS=Tetrahymena thermophila (strain SB210) OX=312017 GN=TTHERM_00463470 PE=4 SV=2	126	96669	0.07	6	3	5	3	0.14
673	Q22R87_TETTS	Leucine rich repeat protein OS=Tetrahymena thermophila (strain SB210) OX=312017 GN=TTHERM_00023940 PE=4 SV=1	126	67554	0.17	9	6	9	6	0.46
674	Q22LV9_TETTS	Uncharacterized protein OS=Tetrahymena thermophila (strain SB210) OX=312017 GN=TTHERM_00041580 PE=4 SV=1	125	52349	0.21	7	4	7	4	0.38
675	Q237T6_TETTS	33 kDa inner dynein arm light chain, axonemal protein OS=Tetrahymena thermophila (strain SB210) OX=312017 GN=TTHERM_00319990 PE=4 SV=1	125	28298	0.5	12	8	9	7	1.85
676	Q24CY1_TETTS	Uncharacterized protein OS=Tetrahymena thermophila (strain SB210) OX=312017 GN=TTHERM_00713200 PE=4 SV=2	123	100587	0.15	11	7	11	7	0.35
677	Q239Q2_TETTS	Uncharacterized protein OS=Tetrahymena thermophila (strain SB210) OX=312017 GN=TTHERM_01190430 PE=4 SV=2	123	28109	0.35	7	5	6	4	0.83
678	Q22XY9_TETTS	Uncharacterized protein OS=Tetrahymena thermophila (strain SB210) OX=312017 GN=TTHERM_00355820 PE=4 SV=2	123	50839	0.23	7	5	7	5	0.52
679	Q22YB0_TETTS	IQ calmodulin-binding motif protein OS=Tetrahymena thermophila (strain SB210) OX=312017 GN=TTHERM_00354600 PE=4 SV=2	123	57456	0.25	10	6	10	6	0.56
680	Q23R25_TETTS	EF hand protein OS=Tetrahymena thermophila (strain SB210) OX=312017 GN=TTHERM_00850580 PE=4 SV=1	123	20959	0.61	8	8	8	8	3.97
681	Q22T81_TETTS	Uncharacterized protein OS=Tetrahymena thermophila (strain SB210) OX=312017 GN=TTHERM_00185310 PE=4 SV=2	122	40500	0.51	20	11	17	10	1.85
682	A4VEZ3_TETTS	Uncharacterized protein OS=Tetrahymena thermophila (strain SB210) OX=312017 GN=TTHERM_00443109 PE=4 SV=1	121	44524	0.27	10	8	8	6	0.77
683	Q22AP7_TETTS	Casein kinase OS=Tetrahymena thermophila (strain SB210) OX=312017 GN=TTHERM_01179780 PE=3 SV=2	121	39122	0.25	9	8	6	5	0.72
684	I7MHG3_TETTS	Uncharacterized protein OS=Tetrahymena thermophila (strain SB210) OX=312017 GN=TTHERM_00494010 PE=4 SV=2	121	57676	0.2	7	3	7	3	0.25
685	Q22SC5_TETTS	Uncharacterized protein OS=Tetrahymena thermophila (strain SB210) OX=312017 GN=TTHERM_00006110 PE=4 SV=2	121	120485	0.09	8	4	7	4	0.15
686	Q23A35_TETTS	EF hand protein OS=Tetrahymena thermophila (strain SB210) OX=312017 GN=TTHERM_00833830 PE=3 SV=2	121	110654	0.17	14	6	13	6	0.26
687	Q23YD3_TETTS	Transmembrane protein OS=Tetrahymena thermophila (strain SB210) OX=312017 GN=TTHERM_00898310 PE=4 SV=1	121	26774	0.2	3	2	3	2	0.37
688	RL21_TETTS	Large ribosomal subunit protein eL21 OS=Tetrahymena thermophila (strain SB210) OX=312017 GN=RPL21 PE=1 SV=3	120	18112	0.37	6	5	5	4	1.53
689	I7M042_TETTS	Uncharacterized protein OS=Tetrahymena thermophila (strain SB210) OX=312017 GN=TTHERM_00441980 PE=4 SV=2	119	165336	0.07	9	5	8	5	0.14
690	Q24FR8_TETTS	Ankyrin domain protein OS=Tetrahymena thermophila (strain SB210) OX=312017 GN=TTHERM_01344720 PE=4 SV=2	119	79058	0.2	17	6	16	6	0.38
691	I7MA33_TETTS	Transmembrane protein, putative OS=Tetrahymena thermophila (strain SB210) OX=312017 GN=TTHERM_00537380 PE=4 SV=1	119	44324	0.17	5	4	4	3	0.33
692	I7M9Z2_TETTS	Uncharacterized protein OS=Tetrahymena thermophila (strain SB210) OX=312017 GN=TTHERM_00444710 PE=4 SV=2	118	45920	0.11	5	4	4	3	0.32
693	I7MD62_TETTS	IQ calmodulin-binding motif protein OS=Tetrahymena thermophila (strain SB210) OX=312017 GN=TTHERM_00443120 PE=3 SV=2	118	58659	0.14	6	2	6	2	0.16
694	Q23AA1_TETTS	Uncharacterized protein OS=Tetrahymena thermophila (strain SB210) OX=312017 GN=TTHERM_00427570 PE=4 SV=1	118	44568	0.2	9	5	9	5	0.61
695	Q22D74_TETTS	Uncharacterized protein OS=Tetrahymena thermophila (strain SB210) OX=312017 GN=TTHERM_00999030 PE=4 SV=2	118	274087	0.04	9	5	9	5	0.08
696	RS3A_TETTS	Small ribosomal subunit protein eS1 OS=Tetrahymena thermophila (strain SB210) OX=312017 GN=TTHERM_00047480 PE=1 SV=2	118	29806	0.35	11	6	11	6	1.34
697	I7MA16_TETTS	Uncharacterized protein OS=Tetrahymena thermophila (strain SB210) OX=312017 GN=TTHERM_00535530 PE=4 SV=2	118	23223	0.49	11	5	8	4	1.07
698	Q22NS8_TETTS	Uncharacterized protein OS=Tetrahymena thermophila (strain SB210) OX=312017 GN=TTHERM_00197710 PE=4 SV=2	116	33575	0.17	6	3	4	2	0.29
699	I7M0E4_TETTS	STOP protein OS=Tetrahymena thermophila (strain SB210) OX=312017 GN=TTHERM_00059260 PE=4 SV=2	116	72458	0.22	11	7	10	6	0.42
700	I7ME33_TETTS	Endo-1,4-beta-xylanase, putative OS=Tetrahymena thermophila (strain SB210) OX=312017 GN=TTHERM_00522280 PE=4 SV=2	116	155203	0.02	2	1	2	1	0.03
701	W7XKV7_TETTS	IQ calmodulin-binding motif protein OS=Tetrahymena thermophila (strain SB210) OX=312017 GN=TTHERM_000354599 PE=4 SV=1	116	32106	0.46	15	7	13	7	1.52
702	I7MFZ2_TETTS	Uncharacterized protein OS=Tetrahymena thermophila (strain SB210) OX=312017 GN=TTHERM_00309870 PE=4 SV=2	116	115886	0.12	9	5	7	4	0.16
703	I7MKH6_TETTS	Endo-1,4-beta-xylanase xylA OS=Tetrahymena thermophila (strain SB210) OX=312017 GN=TTHERM_00290700 PE=4 SV=2	116	79203	0.06	3	2	3	2	0.11
704	I7MDZ5_TETTS	Kinesin-like protein OS=Tetrahymena thermophila (strain SB210) OX=312017 GN=TTHERM_00297200 PE=3 SV=1	115	86540	0.17	14	6	7	4	0.22
705	I7LU96_TETTS	Uncharacterized protein OS=Tetrahymena thermophila (strain SB210) OX=312017 GN=TTHERM_00143720 PE=4 SV=2	115	49587	0.21	9	4	7	3	0.29
706	I7M0N9_TETTS	Dynein light chain tctex-type 1 protein OS=Tetrahymena thermophila (strain SB210) OX=312017 GN=TTHERM_00561440 PE=4 SV=1	115	14686	0.46	5	4	5	4	2.12
707	Q22S97_TETTS	EF hand protein OS=Tetrahymena thermophila (strain SB210) OX=312017 GN=TTHERM_00006390 PE=4 SV=1	114	22665	0.21	3	3	3	3	0.75
708	I7MGX3_TETTS	Nucleolar protein 5a OS=Tetrahymena thermophila (strain SB210) OX=312017 GN=TTHERM_00558040 PE=3 SV=1	114	58352	0.09	4	3	4	3	0.24
709	W7X6Z6_TETTS	ABC transporter family protein OS=Tetrahymena thermophila (strain SB210) OX=312017 GN=TTHERM_000693287 PE=4 SV=1	113	199471	0.07	9	5	9	5	0.11
709	Q244Y5_TETTS	ABC transporter family protein OS=Tetrahymena thermophila (strain SB210) OX=312017 GN=TTHERM_00694310 PE=4 SV=2	72	201085	0.05	8	3	8	3	0.07
710	Q23YB7_TETTS	Peroxisomal 3-ketoacyl-CoA thiolase B OS=Tetrahymena thermophila (strain SB210) OX=312017 GN=TTHERM_00899460 PE=3 SV=2	113	44538	0.19	4	2	4	2	0.21
711	W7X3Z3_TETTS	60S ribosomal protein L18 OS=Tetrahymena thermophila (strain SB210) OX=312017 GN=TTHERM_000338239 PE=3 SV=1	113	20747	0.28	5	4	5	4	1.25
712	Q22MV4_TETTS	Malate dehydrogenase OS=Tetrahymena thermophila (strain SB210) OX=312017 GN=TTHERM_00030190 PE=3 SV=1	112	38109	0.17	4	2	4	2	0.25
713	Q22W26_TETTS	40S ribosomal protein S12 OS=Tetrahymena thermophila (strain SB210) OX=312017 GN=TTHERM_00161060 PE=1 SV=1	112	14086	0.41	6	5	5	4	2.26
714	I7M084_TETTS	Transmembrane protein OS=Tetrahymena thermophila (strain SB210) OX=312017 GN=TTHERM_00420720 PE=4 SV=2	112	111589	0.13	11	5	11	5	0.21
715	I7MKQ6_TETTS	High mobility group (HMG) box protein OS=Tetrahymena thermophila (strain SB210) OX=312017 GN=TTHERM_00660180 PE=4 SV=1	112	16533	0.48	17	8	10	6	3.56
716	Q23H77_TETTS	Uncharacterized protein OS=Tetrahymena thermophila (strain SB210) OX=312017 GN=TTHERM_00820680 PE=3 SV=1	111	60859	0.25	11	6	10	5	0.42
717	I7LXK8_TETTS	Outer dense fiber protein OS=Tetrahymena thermophila (strain SB210) OX=312017 GN=TTHERM_00467890 PE=4 SV=2	111	49032	0.27	10	6	10	6	0.68
718	I7M1N7_TETTS	Dynein light chain 1, axonemal protein OS=Tetrahymena thermophila (strain SB210) OX=312017 GN=TTHERM_00334290 PE=4 SV=1	111	22981	0.27	5	4	4	3	0.73
719	Q22B78_TETTS	40S ribosomal protein S11, putative OS=Tetrahymena thermophila (strain SB210) OX=312017 GN=TTHERM_01109770 PE=1 SV=1	111	18268	0.5	12	9	8	7	3.97
720	W7XH43_TETTS	EF-hand domain-containing protein OS=Tetrahymena thermophila (strain SB210) OX=312017 GN=TTHERM_000069209 PE=4 SV=1	109	55748	0.16	6	5	6	5	0.47
721	I7M5Z2_TETTS	Uncharacterized protein OS=Tetrahymena thermophila (strain SB210) OX=312017 GN=TTHERM_00773110 PE=4 SV=2	109	55060	0.23	12	5	9	4	0.36
722	I7MAR3_TETTS	Uncharacterized protein OS=Tetrahymena thermophila (strain SB210) OX=312017 GN=TTHERM_00765320 PE=4 SV=2	109	40041	0.15	4	4	4	4	0.53
723	I7MM26_TETTS	cAMP-dependent kinase catalytic subunit OS=Tetrahymena thermophila (strain SB210) OX=312017 GN=TTHERM_00658860 PE=3 SV=2	108	36922	0.26	6	2	6	2	0.26
724	I7MD58_TETTS	Kinase domain protein OS=Tetrahymena thermophila (strain SB210) OX=312017 GN=TTHERM_00442920 PE=4 SV=2	108	73110	0.12	7	3	6	3	0.19
725	Q237A2_TETTS	Myosin heavy chain OS=Tetrahymena thermophila (strain SB210) OX=312017 GN=TTHERM_00083470 PE=4 SV=2	107	90287	0.09	6	4	6	4	0.21
726	I7LX12_TETTS	Uncharacterized protein OS=Tetrahymena thermophila (strain SB210) OX=312017 GN=TTHERM_00535760 PE=4 SV=2	107	106311	0.06	5	2	5	2	0.08
727	Q22CE7_TETTS	MORN motif protein OS=Tetrahymena thermophila (strain SB210) OX=312017 GN=TTHERM_01044720 PE=4 SV=2	107	112345	0.06	5	3	5	3	0.12
728	Q22Y40_TETTS	Endo-1,4-beta-xylanase xylA OS=Tetrahymena thermophila (strain SB210) OX=312017 GN=TTHERM_00355310 PE=4 SV=2	107	100986	0.08	5	3	5	3	0.14
729	I7ML36_TETTS	Uncharacterized protein OS=Tetrahymena thermophila (strain SB210) OX=312017 GN=TTHERM_00316540 PE=4 SV=1	107	27363	0.38	7	4	7	4	0.85
730	Q234Z5_TETTS	tRNA pseudouridine synthase OS=Tetrahymena thermophila (strain SB210) OX=312017 GN=TTHERM_00095540 PE=3 SV=1	107	48421	0.04	3	3	2	2	0.19
731	W7X687_TETTS	Transmembrane protein OS=Tetrahymena thermophila (strain SB210) OX=312017 GN=TTHERM_000035658 PE=4 SV=1	107	13809	0.45	6	5	4	3	1.48
732	Q24FC9_TETTS	Uncharacterized protein OS=Tetrahymena thermophila (strain SB210) OX=312017 GN=TTHERM_00865340 PE=4 SV=1	106	20465	0.25	3	3	3	3	0.85
733	I7MI61_TETTS	Zinc-binding dehydrogenase family oxidoreductase OS=Tetrahymena thermophila (strain SB210) OX=312017 GN=TTHERM_00145230 PE=4 SV=1	105	39854	0.2	7	4	7	4	0.53
734	Q22Z08_TETTS	Eukaryotic porin protein OS=Tetrahymena thermophila (strain SB210) OX=312017 GN=TTHERM_00117590 PE=4 SV=2	105	34637	0.27	12	7	8	6	1.08
735	Q23A84_TETTS	60S ribosomal protein L11 OS=Tetrahymena thermophila (strain SB210) OX=312017 GN=TTHERM_00829380 PE=3 SV=1	105	19876	0.41	6	4	6	4	1.33
736	I7ME11_TETTS	Uncharacterized protein OS=Tetrahymena thermophila (strain SB210) OX=312017 GN=TTHERM_00401930 PE=4 SV=2	105	71638	0.13	7	5	7	5	0.35
737	Q22R83_TETTS	GTP-binding nuclear protein OS=Tetrahymena thermophila (strain SB210) OX=312017 GN=TTHERM_00023980 PE=3 SV=2	104	25690	0.32	6	4	4	4	0.93
738	Q233N6_TETTS	Plant dual-specificity MAP kinase kinase family domain protein OS=Tetrahymena thermophila (strain SB210) OX=312017 GN=TTHERM_00809380 PE=4 SV=2	104	91195	0.12	5	4	5	4	0.21
739	Q230V5_TETTS	40S ribosomal protein S23 OS=Tetrahymena thermophila (strain SB210) OX=312017 GN=TTHERM_00434040 PE=3 SV=2	104	15904	0.51	7	4	6	4	1.87
740	Q23QY5_TETTS	Uncharacterized protein OS=Tetrahymena thermophila (strain SB210) OX=312017 GN=TTHERM_00997760 PE=4 SV=2	103	181160	0.1	17	6	17	6	0.15
741	Q23QL7_TETTS	Cyclic nucleotide-binding domain protein OS=Tetrahymena thermophila (strain SB210) OX=312017 GN=TTHERM_00255620 PE=4 SV=3	103	85952	0.08	7	6	6	6	0.35
742	I7M1I7_TETTS	Spindle assembly abnormal protein 6 N-terminal domain-containing protein OS=Tetrahymena thermophila (strain SB210) OX=312017 GN=TTHERM_00190870 PE=4 SV=1	102	28727	0.32	5	4	5	4	0.8
743	I7MKW7_TETTS	SMP-30/gluconolaconase/LRE-like region protein OS=Tetrahymena thermophila (strain SB210) OX=312017 GN=TTHERM_00408720 PE=4 SV=1	102	33620	0.23	4	3	4	3	0.46
744	Q245X9_TETTS	Synaptobrevin OS=Tetrahymena thermophila (strain SB210) OX=312017 GN=TTHERM_00245190 PE=3 SV=1	102	26018	0.26	5	2	5	2	0.38
745	Q23FW9_TETTS	Uncharacterized protein OS=Tetrahymena thermophila (strain SB210) OX=312017 GN=TTHERM_00078950 PE=4 SV=2	101	228544	0.04	7	3	7	3	0.06
746	I7M4L6_TETTS	Endo-1,4-beta-xylanase xylA OS=Tetrahymena thermophila (strain SB210) OX=312017 GN=TTHERM_00678590 PE=4 SV=2	101	100476	0.1	9	3	8	3	0.14
747	I7M6K2_TETTS	SPFH domain/band 7 family protein OS=Tetrahymena thermophila (strain SB210) OX=312017 GN=TTHERM_00471380 PE=3 SV=1	100	34548	0.18	6	3	5	3	0.45
748	I7MEL3_TETTS	Cytochrome b5-like heme/steroid-binding domain protein OS=Tetrahymena thermophila (strain SB210) OX=312017 GN=TTHERM_00476710 PE=4 SV=2	99	27802	0.41	6	4	6	4	0.84
749	W7X5G6_TETTS	Ubiquitin-like domain-containing protein OS=Tetrahymena thermophila (strain SB210) OX=312017 GN=TTHERM_000047248 PE=4 SV=1	99	16493	0.4	7	3	6	3	1.14
750	Q229J5_TETTS	Protein kinase OS=Tetrahymena thermophila (strain SB210) OX=312017 GN=TTHERM_01394370 PE=4 SV=2	99	79393	0.09	4	4	3	3	0.24
751	I7LTH0_TETTS	Dynamin central region family protein OS=Tetrahymena thermophila (strain SB210) OX=312017 GN=TTHERM_00486790 PE=3 SV=1	98	73994	0.06	4	2	3	1	0.06
752	Q233K8_TETTS	Uncharacterized protein OS=Tetrahymena thermophila (strain SB210) OX=312017 GN=TTHERM_00391420 PE=4 SV=4	98	41916	0.18	8	4	7	4	0.5
753	I7MA52_TETTS	60S acidic ribosomal protein OS=Tetrahymena thermophila (strain SB210) OX=312017 GN=TTHERM_00474970 PE=3 SV=2	98	20413	0.3	5	4	4	4	1.28
754	Q24IK4_TETTS	SHSP domain-containing protein OS=Tetrahymena thermophila (strain SB210) OX=312017 GN=TTHERM_00919700 PE=3 SV=1	98	68842	0.16	8	5	8	5	0.36
755	I7M830_TETTS	Zinc finger C-x8-C-x5-C-x3-H type protein OS=Tetrahymena thermophila (strain SB210) OX=312017 GN=TTHERM_00191720 PE=4 SV=2	97	49921	0.08	3	2	3	2	0.19
756	RL26_TETTS	Large ribosomal subunit protein uL24 OS=Tetrahymena thermophila (strain SB210) OX=312017 GN=RPL26 PE=1 SV=2	97	15373	0.5	9	5	8	5	2.91
757	I7MK09_TETTS	H(+)-transporting two-sector ATPase OS=Tetrahymena thermophila (strain SB210) OX=312017 GN=TTHERM_00339640 PE=3 SV=1	97	69606	0.16	4	2	4	2	0.13
758	I7MCU7_TETTS	Dentin sialophosphoprotein, putative OS=Tetrahymena thermophila (strain SB210) OX=312017 GN=TTHERM_00585170 PE=4 SV=2	96	59075	0.11	5	4	5	4	0.33
759	RL19_TETTS	Large ribosomal subunit protein eL19 OS=Tetrahymena thermophila (strain SB210) OX=312017 GN=RPL19 PE=1 SV=1	96	21417	0.3	6	4	6	4	1.19
760	Q236Y7_TETTS	SPRY domain protein OS=Tetrahymena thermophila (strain SB210) OX=312017 GN=TTHERM_00083620 PE=4 SV=1	96	70592	0.22	10	6	10	6	0.44
761	W7XK10_TETTS	T-complex protein 10 carboxy-terminus containing protein OS=Tetrahymena thermophila (strain SB210) OX=312017 GN=TTHERM_000382229 PE=4 SV=1	95	70752	0.04	2	1	2	1	0.06
762	I7MFP0_TETTS	Uncharacterized protein OS=Tetrahymena thermophila (strain SB210) OX=312017 GN=TTHERM_00756340 PE=4 SV=2	95	130161	0.08	10	5	9	5	0.18
763	I7MHZ7_TETTS	Ribosomal protein S9 OS=Tetrahymena thermophila (strain SB210) OX=312017 GN=TTHERM_00706300 PE=4 SV=1	94	26210	0.37	9	4	8	4	0.91
764	I7MLY3_TETTS	Transmembrane amino acid transporter protein OS=Tetrahymena thermophila (strain SB210) OX=312017 GN=TTHERM_00537220 PE=4 SV=1	94	50806	0.09	3	3	3	3	0.29
765	Q23F77_TETTS	EF hand protein OS=Tetrahymena thermophila (strain SB210) OX=312017 GN=TTHERM_00382370 PE=4 SV=3	94	121576	0.04	4	3	4	3	0.11
766	W7X7L6_TETTS	Ubiquitin carboxyl-terminal hydrolase OS=Tetrahymena thermophila (strain SB210) OX=312017 GN=TTHERM_000492989 PE=4 SV=1	93	77453	0.12	7	4	6	4	0.25
767	Q23QW8_TETTS	Cell surface immobilization antigen OS=Tetrahymena thermophila (strain SB210) OX=312017 GN=TTHERM_00249650 PE=4 SV=1	93	15701	0.14	1	1	1	1	0.31
768	RL35_TETTS	Large ribosomal subunit protein uL29 OS=Tetrahymena thermophila (strain SB210) OX=312017 GN=RPL35 PE=1 SV=1	93	14187	0.32	7	5	5	4	2.23
769	Q22LU7_TETTS	Uncharacterized protein OS=Tetrahymena thermophila (strain SB210) OX=312017 GN=TTHERM_00042690 PE=4 SV=1	92	74223	0.2	12	5	12	5	0.33
770	I7MAL3_TETTS	40S ribosomal protein S24 OS=Tetrahymena thermophila (strain SB210) OX=312017 GN=TTHERM_00467660 PE=1 SV=1	92	17082	0.21	3	2	3	2	0.63
771	I7MK31_TETTS	DUF4200 domain-containing protein OS=Tetrahymena thermophila (strain SB210) OX=312017 GN=TTHERM_00498160 PE=4 SV=2	92	48401	0.09	4	3	4	3	0.3
772	I7LZW8_TETTS	Uncharacterized protein OS=Tetrahymena thermophila (strain SB210) OX=312017 GN=TTHERM_00530070 PE=4 SV=1	91	100573	0.12	9	6	9	6	0.29
773	RL9_TETTS	Large ribosomal subunit protein uL6 OS=Tetrahymena thermophila (strain SB210) OX=312017 GN=RPL9 PE=1 SV=1	91	21437	0.39	11	4	7	3	0.8
774	I7MJ87_TETTS	Uncharacterized protein OS=Tetrahymena thermophila (strain SB210) OX=312017 GN=TTHERM_00128370 PE=4 SV=2	90	242181	0.03	5	1	5	1	0.02
775	Q23PU1_TETTS	V-type proton ATPase subunit a OS=Tetrahymena thermophila (strain SB210) OX=312017 GN=TTHERM_00463420 PE=3 SV=1	90	100287	0.06	3	3	3	3	0.14
776	Q24HJ5_TETTS	Uncharacterized protein OS=Tetrahymena thermophila (strain SB210) OX=312017 GN=TTHERM_01001280 PE=4 SV=2	90	161643	0.03	4	1	4	1	0.03
777	I7MB56_TETTS	Protein kinase OS=Tetrahymena thermophila (strain SB210) OX=312017 GN=TTHERM_00497440 PE=4 SV=2	90	184680	0.05	7	6	7	6	0.15
778	I7MF21_TETTS	WD domain, G-beta repeat protein OS=Tetrahymena thermophila (strain SB210) OX=312017 GN=TTHERM_00285660 PE=4 SV=2	90	157787	0.08	9	4	9	4	0.11
779	I7M3G3_TETTS	C2 domain protein OS=Tetrahymena thermophila (strain SB210) OX=312017 GN=TTHERM_00444770 PE=4 SV=2	90	302551	0.08	19	7	16	7	0.1
780	I7M5Z8_TETTS	Uncharacterized protein OS=Tetrahymena thermophila (strain SB210) OX=312017 GN=TTHERM_00773430 PE=4 SV=1	90	37985	0.32	13	4	10	4	0.56
781	Q24HW0_TETTS	Uncharacterized protein OS=Tetrahymena thermophila (strain SB210) OX=312017 GN=TTHERM_00572140 PE=4 SV=2	90	133415	0.03	4	1	3	1	0.03
782	W7XIC9_TETTS	Ligand-gated ion channel family protein OS=Tetrahymena thermophila (strain SB210) OX=312017 GN=TTHERM_000643509 PE=4 SV=1	89	43444	0.27	7	5	7	5	0.63
783	I7MCE2_TETTS	Sperm-tail PG-rich repeat protein OS=Tetrahymena thermophila (strain SB210) OX=312017 GN=TTHERM_00825250 PE=4 SV=2	89	48509	0.26	9	3	9	3	0.3
784	I7M1H3_TETTS	Uncharacterized protein OS=Tetrahymena thermophila (strain SB210) OX=312017 GN=TTHERM_00189160 PE=3 SV=2	89	34275	0.21	5	3	5	3	0.45
785	I7MIB5_TETTS	DegT/DnrJ/EryC1/StrS aminotransferase family protein OS=Tetrahymena thermophila (strain SB210) OX=312017 GN=TTHERM_00294610 PE=4 SV=1	89	50011	0.05	2	2	2	2	0.19
786	W7X9I4_TETTS	Spindle assembly abnormal protein 6 N-terminal domain-containing protein OS=Tetrahymena thermophila (strain SB210) OX=312017 GN=TTHERM_000442959 PE=4 SV=1	89	31949	0.13	3	2	3	2	0.3
787	Q22WJ7_TETTS	Leishmanolysin peptidase OS=Tetrahymena thermophila (strain SB210) OX=312017 GN=TTHERM_00155370 PE=4 SV=2	89	68331	0.15	8	5	8	5	0.37
788	Q232Y6_TETTS	Uncharacterized protein OS=Tetrahymena thermophila (strain SB210) OX=312017 GN=TTHERM_00394670 PE=4 SV=1	88	58824	0.09	4	2	4	2	0.16
789	I7M9X6_TETTS	Leishmanolysin family protein OS=Tetrahymena thermophila (strain SB210) OX=312017 GN=TTHERM_00494630 PE=3 SV=1	87	62709	0.07	3	2	3	2	0.15
790	I7LV98_TETTS	Flagellar FliJ protein OS=Tetrahymena thermophila (strain SB210) OX=312017 GN=TTHERM_00437630 PE=4 SV=1	87	20368	0.44	10	4	7	3	0.86
791	Q23QL3_TETTS	Transmembrane protein, putative OS=Tetrahymena thermophila (strain SB210) OX=312017 GN=TTHERM_00255660 PE=4 SV=2	87	108627	0.09	8	4	7	4	0.17
792	Q22CN8_TETTS	Uncharacterized protein OS=Tetrahymena thermophila (strain SB210) OX=312017 GN=TTHERM_01026410 PE=4 SV=1	86	18517	0.39	5	2	5	2	0.57
793	Q245E7_TETTS	60S ribosomal protein L13/L16 OS=Tetrahymena thermophila (strain SB210) OX=312017 GN=TTHERM_00732640 PE=3 SV=2	85	31387	0.15	6	2	5	2	0.31
794	I7M312_TETTS	Parkin co-regulated protein OS=Tetrahymena thermophila (strain SB210) OX=312017 GN=TTHERM_00499310 PE=4 SV=2	85	35179	0.22	5	4	4	3	0.44
795	Q22AN5_TETTS	Sperm-tail PG-rich repeat protein OS=Tetrahymena thermophila (strain SB210) OX=312017 GN=TTHERM_01179900 PE=4 SV=1	85	26328	0.23	5	4	5	4	0.9
796	Q24HY8_TETTS	ATP synthase subunit alpha OS=Tetrahymena thermophila (strain SB210) OX=312017 GN=TTHERM_00571860 PE=1 SV=2	84	60032	0.16	7	4	7	4	0.33
797	Q22N30_TETTS	Elongin C, putative OS=Tetrahymena thermophila (strain SB210) OX=312017 GN=TTHERM_01658030 PE=3 SV=1	84	11945	0.19	2	1	2	1	0.41
798	I7ML27_TETTS	Uncharacterized protein OS=Tetrahymena thermophila (strain SB210) OX=312017 GN=TTHERM_00316030 PE=4 SV=2	84	62462	0.13	5	3	4	2	0.15
799	Q22N00_TETTS	Ribosomal protein L11, amine-terminal domain protein OS=Tetrahymena thermophila (strain SB210) OX=312017 GN=TTHERM_00028740 PE=3 SV=2	84	17952	0.43	9	4	8	4	1.54
800	W7XHT1_TETTS	Zinc MYND domain protein OS=Tetrahymena thermophila (strain SB210) OX=312017 GN=TTHERM_000335759 PE=4 SV=1	84	38012	0.09	2	1	2	1	0.12
801	I7LU17_TETTS	Cyclic nucleotide-binding domain protein OS=Tetrahymena thermophila (strain SB210) OX=312017 GN=TTHERM_00540420 PE=4 SV=1	83	71568	0.14	7	4	7	4	0.27
802	RL36A_TETTS	Large ribosomal subunit protein eL42 OS=Tetrahymena thermophila (strain SB210) OX=312017 GN=RPL36A PE=1 SV=1	83	13028	0.28	4	4	3	3	1.61
803	I7MF05_TETTS	Transmembrane protein OS=Tetrahymena thermophila (strain SB210) OX=312017 GN=TTHERM_00346450 PE=4 SV=2	83	60701	0.11	5	1	5	1	0.07
804	Q23G37_TETTS	Phospholipid scramblase OS=Tetrahymena thermophila (strain SB210) OX=312017 GN=TTHERM_00077270 PE=4 SV=1	82	36394	0.07	2	2	2	2	0.26
805	I7LV38_TETTS	RuvB-like helicase OS=Tetrahymena thermophila (strain SB210) OX=312017 GN=TTHERM_00476820 PE=3 SV=1	82	49988	0.11	3	3	3	3	0.29
806	W7WZX5_TETTS	Uncharacterized protein OS=Tetrahymena thermophila (strain SB210) OX=312017 GN=TTHERM_000726079 PE=4 SV=1	81	47280	0.11	5	2	4	2	0.2
807	W7X7F7_TETTS	Uncharacterized protein OS=Tetrahymena thermophila (strain SB210) OX=312017 GN=TTHERM_000655292 PE=4 SV=1	81	11191	0.52	9	7	6	4	3.37
808	I7M5Z6_TETTS	40S ribosomal protein S13 OS=Tetrahymena thermophila (strain SB210) OX=312017 GN=TTHERM_00773330 PE=3 SV=1	81	17631	0.42	10	4	7	3	1.04
809	I7MAQ5_TETTS	40S ribosomal protein S17 OS=Tetrahymena thermophila (strain SB210) OX=312017 GN=TTHERM_00762890 PE=3 SV=1	80	14922	0.35	6	3	5	3	1.32
810	I7MFE4_TETTS	Uncharacterized protein OS=Tetrahymena thermophila (strain SB210) OX=312017 GN=TTHERM_00590280 PE=4 SV=1	80	22293	0.29	5	3	4	2	0.46
811	I7M3H8_TETTS	MFS transporter OS=Tetrahymena thermophila (strain SB210) OX=312017 GN=TTHERM_00535120 PE=4 SV=1	80	58711	0.03	1	1	1	1	0.08
812	A4VD36_TETTS	NLI interacting factor-like phosphatase OS=Tetrahymena thermophila (strain SB210) OX=312017 GN=TTHERM_00351169 PE=4 SV=2	80	64531	0.2	9	3	7	3	0.22
813	Q23FC8_TETTS	Granule lattice protein OS=Tetrahymena thermophila (strain SB210) OX=312017 GN=TTHERM_00378890 PE=4 SV=3	80	41541	0.09	3	2	3	2	0.23
814	Q24GM2_TETTS	Uncharacterized protein OS=Tetrahymena thermophila (strain SB210) OX=312017 GN=TTHERM_00724690 PE=4 SV=1	80	54948	0.05	2	2	2	2	0.17
815	W7XLR7_TETTS	Uncharacterized protein OS=Tetrahymena thermophila (strain SB210) OX=312017 GN=TTHERM_001293241 PE=4 SV=1	79	49407	0.18	6	2	6	2	0.19
816	Q24I09_TETTS	NmrA-like domain-containing protein OS=Tetrahymena thermophila (strain SB210) OX=312017 GN=TTHERM_00571650 PE=1 SV=1	79	36362	0.13	3	2	3	2	0.26
817	Q231Y9_TETTS	Equilibrative nucleoside transporter family protein OS=Tetrahymena thermophila (strain SB210) OX=312017 GN=TTHERM_00734080 PE=3 SV=1	79	57837	0.05	2	1	2	1	0.08
818	RL13_TETTS	Large ribosomal subunit protein eL13 OS=Tetrahymena thermophila (strain SB210) OX=312017 GN=RPL13 PE=1 SV=1	79	23380	0.36	11	6	8	5	1.46
819	I7M2A8_TETTS	IQ calmodulin-binding motif protein OS=Tetrahymena thermophila (strain SB210) OX=312017 GN=TTHERM_00588900 PE=4 SV=1	79	32469	0.43	11	5	11	5	0.92
819	Q23EW7_TETTS	Uncharacterized protein OS=Tetrahymena thermophila (strain SB210) OX=312017 GN=TTHERM_00644630 PE=4 SV=3	42	79698	0.03	2	2	2	2	0.11
820	I7MHB1_TETTS	Dynein light chain roadblock-type 2 protein OS=Tetrahymena thermophila (strain SB210) OX=312017 GN=TTHERM_00348650 PE=1 SV=2	77	14777	0.2	2	2	2	2	0.76
821	Q22KL2_TETTS	Sel1 domain protein OS=Tetrahymena thermophila (strain SB210) OX=312017 GN=TTHERM_00312690 PE=4 SV=1	77	89044	0.13	11	3	10	3	0.15
822	Q240V1_TETTS	Cyclic nucleotide-binding domain protein OS=Tetrahymena thermophila (strain SB210) OX=312017 GN=TTHERM_00624320 PE=4 SV=2	77	42384	0.11	3	2	3	2	0.22
823	Q245U5_TETTS	Uncharacterized protein OS=Tetrahymena thermophila (strain SB210) OX=312017 GN=TTHERM_00245540 PE=4 SV=1	76	51674	0.14	7	2	7	2	0.18
824	I7ML18_TETTS	Transmembrane protein, putative OS=Tetrahymena thermophila (strain SB210) OX=312017 GN=TTHERM_00310560 PE=4 SV=1	76	15355	0.17	3	2	2	1	0.31
825	Q232F2_TETTS	Immobilization antigen OS=Tetrahymena thermophila (strain SB210) OX=312017 GN=TTHERM_00595440 PE=4 SV=1	76	31835	0.11	2	1	1	1	0.14
826	Q23AB6_TETTS	Uncharacterized protein OS=Tetrahymena thermophila (strain SB210) OX=312017 GN=TTHERM_00427420 PE=4 SV=3	75	67075	0.05	2	1	2	1	0.07
827	Q23DJ9_TETTS	RuvB-like helicase OS=Tetrahymena thermophila (strain SB210) OX=312017 GN=TTHERM_00046920 PE=3 SV=1	75	51797	0.15	4	3	4	3	0.28
828	Q248C4_TETTS	Centrosomal protein, putative OS=Tetrahymena thermophila (strain SB210) OX=312017 GN=TTHERM_00532450 PE=4 SV=2	75	67050	0.05	3	2	3	2	0.14
829	A4VDR2_TETTS	Chromosome condensation regulator RCC1 repeat protein OS=Tetrahymena thermophila (strain SB210) OX=312017 GN=TTHERM_00193847 PE=4 SV=2	74	126295	0.05	5	2	4	2	0.07
830	Q23VX7_TETTS	Dihydrolipoamide acetyltransferase component of pyruvate dehydrogenase complex OS=Tetrahymena thermophila (strain SB210) OX=312017 GN=TTHERM_00794540 PE=3 SV=1	73	51723	0.03	1	1	1	1	0.09
831	W7XGE8_TETTS	IQ calmodulin-binding motif protein OS=Tetrahymena thermophila (strain SB210) OX=312017 GN=TTHERM_001026361 PE=4 SV=1	73	311045	0.04	7	4	7	4	0.06
832	Q22CN2_TETTS	Uncharacterized protein OS=Tetrahymena thermophila (strain SB210) OX=312017 GN=TTHERM_01027460 PE=4 SV=2	73	41627	0.12	4	1	4	1	0.11
833	I7MGC9_TETTS	Uncharacterized protein OS=Tetrahymena thermophila (strain SB210) OX=312017 GN=TTHERM_00529900 PE=4 SV=2	73	51704	0.14	7	2	6	2	0.18
834	I7M6U6_TETTS	SNF7 family protein OS=Tetrahymena thermophila (strain SB210) OX=312017 GN=TTHERM_00055970 PE=4 SV=1	73	27088	0.08	3	1	2	1	0.17
835	Q23CX7_TETTS	Enoyl-CoA hydratase/delta3,5-delta2,4-dienoyl-CoA isomerase OS=Tetrahymena thermophila (strain SB210) OX=312017 GN=TTHERM_00052130 PE=3 SV=2	73	36115	0.11	3	2	3	2	0.27
836	I7LSW4_TETTS	Uncharacterized protein OS=Tetrahymena thermophila (strain SB210) OX=312017 GN=TTHERM_00825360 PE=4 SV=2	72	54214	0.09	4	2	4	2	0.17
837	SKP1_TETTS	S-phase kinase-associated protein 1 homolog OS=Tetrahymena thermophila (strain SB210) OX=312017 GN=SKP1 PE=2 SV=1	72	19075	0.5	6	5	5	4	1.41
838	Q231C4_TETTS	Uncharacterized protein OS=Tetrahymena thermophila (strain SB210) OX=312017 GN=TTHERM_00431350 PE=4 SV=1	71	21293	0.53	10	4	9	4	1.2
839	I7M6I4_TETTS	60S ribosomal protein L28 OS=Tetrahymena thermophila (strain SB210) OX=312017 GN=TTHERM_00487140 PE=3 SV=2	71	20960	0.26	4	4	4	4	1.23
840	RL24_TETTS	Large ribosomal subunit protein eL24 OS=Tetrahymena thermophila (strain SB210) OX=312017 GN=RPL24 PE=1 SV=1	71	18213	0.32	7	3	7	3	1
841	Q22T83_TETTS	Uncharacterized protein OS=Tetrahymena thermophila (strain SB210) OX=312017 GN=TTHERM_00185290 PE=4 SV=2	71	198238	0.07	7	3	7	3	0.07
842	I7M836_TETTS	Uncharacterized protein OS=Tetrahymena thermophila (strain SB210) OX=312017 GN=TTHERM_00192060 PE=4 SV=1	71	102959	0.04	4	2	4	2	0.09
843	Q23D61_TETTS	Uncharacterized protein OS=Tetrahymena thermophila (strain SB210) OX=312017 GN=TTHERM_00049300 PE=4 SV=1	70	32110	0.21	5	3	5	3	0.49
844	I7MGU2_TETTS	Peptidase M16 inactive domain protein OS=Tetrahymena thermophila (strain SB210) OX=312017 GN=TTHERM_00502380 PE=1 SV=1	70	57981	0.09	3	2	3	2	0.16
845	I7M3V6_TETTS	Uncharacterized protein OS=Tetrahymena thermophila (strain SB210) OX=312017 GN=TTHERM_00301930 PE=4 SV=1	70	33891	0.18	3	3	3	3	0.46
846	Q24IM2_TETTS	Spindle assembly abnormal protein 6 N-terminal domain-containing protein OS=Tetrahymena thermophila (strain SB210) OX=312017 GN=TTHERM_00919520 PE=4 SV=2	70	28639	0.22	5	3	4	3	0.56
847	I7M463_TETTS	40S ribosomal protein S25 OS=Tetrahymena thermophila (strain SB210) OX=312017 GN=TTHERM_00686220 PE=3 SV=1	70	15254	0.15	3	1	3	1	0.32
848	I7MIR8_TETTS	Granule lattice protein OS=Tetrahymena thermophila (strain SB210) OX=312017 GN=TTHERM_00522600 PE=4 SV=1	70	42108	0.09	1	1	1	1	0.11
849	I7MCI4_TETTS	WD domain, G-beta repeat protein OS=Tetrahymena thermophila (strain SB210) OX=312017 GN=TTHERM_00760510 PE=4 SV=2	70	115291	0.11	9	3	9	3	0.12
850	W7X8H4_TETTS	Uncharacterized protein OS=Tetrahymena thermophila (strain SB210) OX=312017 GN=TTHERM_000146184 PE=4 SV=1	70	68853	0.14	8	4	8	4	0.28
851	A4VCU8_TETTS	Flagellar FliJ protein OS=Tetrahymena thermophila (strain SB210) OX=312017 GN=TTHERM_00242188 PE=4 SV=1	69	12067	0.4	7	4	5	4	2.93
852	I7MN07_TETTS	Transmembrane protein, putative OS=Tetrahymena thermophila (strain SB210) OX=312017 GN=TTHERM_00497310 PE=4 SV=1	69	19435	0.15	5	5	1	1	0.24
853	I7MM72_TETTS	EF-hand pair protein OS=Tetrahymena thermophila (strain SB210) OX=312017 GN=TTHERM_00300080 PE=4 SV=1	69	12293	0.17	2	1	2	1	0.4
854	RL31_TETTS	Large ribosomal subunit protein eL31 OS=Tetrahymena thermophila (strain SB210) OX=312017 GN=RPL31 PE=1 SV=1	69	13069	0.15	3	2	2	1	0.37
855	I7MIH3_TETTS	Kinase domain protein OS=Tetrahymena thermophila (strain SB210) OX=312017 GN=TTHERM_00616060 PE=4 SV=2	68	81517	0.02	1	1	1	1	0.05
856	Q24I28_TETTS	Uncharacterized protein OS=Tetrahymena thermophila (strain SB210) OX=312017 GN=TTHERM_00569480 PE=4 SV=1	68	33874	0.15	2	1	2	1	0.13
857	Q23DH3_TETTS	F-box protein OS=Tetrahymena thermophila (strain SB210) OX=312017 GN=TTHERM_00047180 PE=4 SV=2	68	38462	0.25	7	4	7	4	0.55
858	I7M489_TETTS	Ankyrin repeat protein OS=Tetrahymena thermophila (strain SB210) OX=312017 GN=TTHERM_00780480 PE=4 SV=2	68	81719	0.03	2	1	2	1	0.05
859	Q22NN3_TETTS	EF-hand domain-containing protein OS=Tetrahymena thermophila (strain SB210) OX=312017 GN=TTHERM_00198160 PE=4 SV=2	67	56062	0.06	3	3	3	3	0.26
860	Q22X64_TETTS	Kinesin-associated protein OS=Tetrahymena thermophila (strain SB210) OX=312017 GN=TTHERM_00632890 PE=4 SV=2	67	71699	0.06	5	2	4	2	0.13
861	Q22UL2_TETTS	Glyceraldehyde-3-phosphate dehydrogenase OS=Tetrahymena thermophila (strain SB210) OX=312017 GN=TTHERM_00551160 PE=3 SV=1	67	37116	0.06	2	2	1	1	0.12
862	Q22W82_TETTS	Histidine kinase/HSP90-like ATPase domain-containing protein OS=Tetrahymena thermophila (strain SB210) OX=312017 GN=TTHERM_00158520 PE=3 SV=1	66	81997	0.05	3	1	3	1	0.05
863	Q23EX1_TETTS	Tetratricopeptide repeat protein OS=Tetrahymena thermophila (strain SB210) OX=312017 GN=TTHERM_00644590 PE=4 SV=2	66	76801	0.1	7	2	7	2	0.12
864	Q23RB3_TETTS	Uncharacterized protein OS=Tetrahymena thermophila (strain SB210) OX=312017 GN=TTHERM_00389750 PE=4 SV=1	66	55941	0.2	8	3	8	3	0.26
865	Q23H88_TETTS	WD domain, G-beta repeat protein OS=Tetrahymena thermophila (strain SB210) OX=312017 GN=TTHERM_00819580 PE=4 SV=2	66	61988	0.05	3	3	2	2	0.15
866	Q236I6_TETTS	Uncharacterized protein OS=Tetrahymena thermophila (strain SB210) OX=312017 GN=TTHERM_00088100 PE=4 SV=3	66	56391	0.11	5	3	5	3	0.25
867	A4VCN4_TETTS	Aldo/keto reductase family oxidoreductase OS=Tetrahymena thermophila (strain SB210) OX=312017 GN=TTHERM_00526449 PE=3 SV=1	66	39707	0.09	2	2	2	2	0.24
868	Q22DM0_TETTS	Sperm flagellar protein OS=Tetrahymena thermophila (strain SB210) OX=312017 GN=TTHERM_00939230 PE=4 SV=2	66	24883	0.13	3	2	3	2	0.4
869	I7LUC8_TETTS	Uncharacterized protein OS=Tetrahymena thermophila (strain SB210) OX=312017 GN=TTHERM_00146420 PE=3 SV=1	65	60062	0.07	4	1	3	1	0.07
870	I7LVU4_TETTS	Uncharacterized protein OS=Tetrahymena thermophila (strain SB210) OX=312017 GN=TTHERM_00660170 PE=4 SV=2	65	47888	0.17	7	4	7	4	0.43
871	Q22WB4_TETTS	Uncharacterized protein OS=Tetrahymena thermophila (strain SB210) OX=312017 GN=TTHERM_00158200 PE=3 SV=2	64	27313	0.1	2	2	2	2	0.36
872	Q23YU6_TETTS	IQ calmodulin-binding motif protein OS=Tetrahymena thermophila (strain SB210) OX=312017 GN=TTHERM_00858120 PE=4 SV=2	64	133830	0.1	9	2	8	2	0.07
873	Q22AW7_TETTS	Transmembrane protein, putative OS=Tetrahymena thermophila (strain SB210) OX=312017 GN=TTHERM_01142810 PE=3 SV=2	64	47623	0.14	8	3	7	3	0.31
874	Q238W8_TETTS	Uncharacterized protein OS=Tetrahymena thermophila (strain SB210) OX=312017 GN=TTHERM_00449520 PE=4 SV=2	64	125954	0.03	2	2	2	2	0.07
875	Q23KA2_TETTS	EF-hand protein OS=Tetrahymena thermophila (strain SB210) OX=312017 GN=TTHERM_00194330 PE=4 SV=1	64	21525	0.38	4	3	4	3	0.8
876	RL30_TETTS	Large ribosomal subunit protein eL30 OS=Tetrahymena thermophila (strain SB210) OX=312017 GN=RPL30 PE=1 SV=1	63	11515	0.23	2	2	2	2	1.05
877	I7LTR2_TETTS	Uncharacterized protein OS=Tetrahymena thermophila (strain SB210) OX=312017 GN=TTHERM_00421100 PE=4 SV=2	63	25611	0.27	5	3	5	3	0.64
878	I7MLI1_TETTS	ABC transporter family protein OS=Tetrahymena thermophila (strain SB210) OX=312017 GN=TTHERM_00558230 PE=4 SV=2	63	176260	0.03	4	1	4	1	0.02
879	Q233X6_TETTS	Uncharacterized protein OS=Tetrahymena thermophila (strain SB210) OX=312017 GN=TTHERM_00985020 PE=4 SV=3	63	48046	0.09	3	2	3	2	0.19
880	Q22RB7_TETTS	FYVE zinc finger protein OS=Tetrahymena thermophila (strain SB210) OX=312017 GN=TTHERM_00019680 PE=4 SV=2	63	136837	0.03	3	1	3	1	0.03
881	I7MI64_TETTS	Uncharacterized protein OS=Tetrahymena thermophila (strain SB210) OX=312017 GN=TTHERM_00455660 PE=4 SV=2	62	59449	0.03	1	1	1	1	0.07
882	Q23CT1_TETTS	EF-hand domain-containing protein OS=Tetrahymena thermophila (strain SB210) OX=312017 GN=TTHERM_00052590 PE=3 SV=1	62	181807	0.04	6	1	6	1	0.02
883	Q23PY4_TETTS	Uncharacterized protein OS=Tetrahymena thermophila (strain SB210) OX=312017 GN=TTHERM_00462990 PE=4 SV=1	62	89652	0.03	3	1	2	1	0.05
884	I7LZY0_TETTS	Acetyltransferase component of pyruvate dehydrogenase complex OS=Tetrahymena thermophila (strain SB210) OX=312017 GN=TTHERM_00530750 PE=3 SV=1	61	67570	0.04	2	1	2	1	0.07
885	I7LTX5_TETTS	Uncharacterized protein OS=Tetrahymena thermophila (strain SB210) OX=312017 GN=TTHERM_00066810 PE=4 SV=1	61	67027	0.14	9	2	7	2	0.14
886	Q22VY4_TETTS	Uncharacterized protein OS=Tetrahymena thermophila (strain SB210) OX=312017 GN=TTHERM_00161500 PE=4 SV=3	61	71087	0.15	10	3	7	3	0.2
887	Q22DR0_TETTS	Elongation factor 2, putative OS=Tetrahymena thermophila (strain SB210) OX=312017 GN=TTHERM_00938820 PE=4 SV=2	61	94293	0.1	5	2	5	2	0.09
888	I7LWC5_TETTS	Protein phosphatase 2C containing protein OS=Tetrahymena thermophila (strain SB210) OX=312017 GN=TTHERM_00149860 PE=4 SV=1	60	74748	0.02	1	1	1	1	0.06
889	I7M0S1_TETTS	Uncharacterized protein OS=Tetrahymena thermophila (strain SB210) OX=312017 GN=TTHERM_00142370 PE=4 SV=2	60	61012	0.07	2	1	2	1	0.07
890	I7MCT4_TETTS	Uncharacterized protein OS=Tetrahymena thermophila (strain SB210) OX=312017 GN=TTHERM_00584490 PE=4 SV=2	60	68889	0.1	6	1	6	1	0.06
891	I7MJ25_TETTS	M16 family peptidase, putative OS=Tetrahymena thermophila (strain SB210) OX=312017 GN=TTHERM_00836690 PE=1 SV=1	60	53167	0.11	6	3	5	3	0.27
892	I7MMP2_TETTS	EF-hand protein OS=Tetrahymena thermophila (strain SB210) OX=312017 GN=TTHERM_00670560 PE=4 SV=1	60	19208	0.28	3	2	3	2	0.55
893	Q22PC2_TETTS	ADP/ATP translocase OS=Tetrahymena thermophila (strain SB210) OX=312017 GN=TTHERM_00363210 PE=3 SV=1	59	34462	0.12	3	3	3	3	0.45
894	Q234P9_TETTS	Lon-related ATP-dependent protease, putative OS=Tetrahymena thermophila (strain SB210) OX=312017 GN=TTHERM_00101500 PE=3 SV=1	59	126888	0.05	6	1	5	1	0.03
895	I7ME58_TETTS	Kinase domain protein OS=Tetrahymena thermophila (strain SB210) OX=312017 GN=TTHERM_00516300 PE=4 SV=1	59	67379	0.13	5	3	4	2	0.14
896	Q22TY0_TETTS	ATPase, P-type (Transporting), HAD superfamily, protein OS=Tetrahymena thermophila (strain SB210) OX=312017 GN=TTHERM_00265100 PE=3 SV=2	58	136984	0.03	2	1	2	1	0.03
897	I7M0T0_TETTS	SPFH domain/band 7 family protein OS=Tetrahymena thermophila (strain SB210) OX=312017 GN=TTHERM_00144860 PE=3 SV=2	58	52763	0.06	3	1	3	1	0.08
898	I7M4F3_TETTS	Uncharacterized protein OS=Tetrahymena thermophila (strain SB210) OX=312017 GN=TTHERM_00688530 PE=4 SV=2	58	18709	0.21	3	2	3	2	0.56
899	Q22S92_TETTS	Uncharacterized protein OS=Tetrahymena thermophila (strain SB210) OX=312017 GN=TTHERM_00006440 PE=4 SV=1	57	44276	0.2	6	3	6	3	0.33
900	Q24BQ1_TETTS	STOP protein OS=Tetrahymena thermophila (strain SB210) OX=312017 GN=TTHERM_01091310 PE=4 SV=2	57	80156	0.05	4	3	4	3	0.17
901	I7MAY9_TETTS	DOMON domain protein OS=Tetrahymena thermophila (strain SB210) OX=312017 GN=TTHERM_00689880 PE=4 SV=2	57	91847	0.06	3	1	3	1	0.05
902	Q24F53_TETTS	33 kDa inner dynein arm light chain, axonemal protein OS=Tetrahymena thermophila (strain SB210) OX=312017 GN=TTHERM_01129720 PE=4 SV=1	57	29823	0.15	2	2	2	2	0.33
903	Q234L5_TETTS	mRNA (guanine-N(7))-methyltransferase OS=Tetrahymena thermophila (strain SB210) OX=312017 GN=TTHERM_00102830 PE=3 SV=1	57	80276	0.08	5	2	5	2	0.11
904	I7MCG1_TETTS	EF-hand protein OS=Tetrahymena thermophila (strain SB210) OX=312017 GN=TTHERM_00823930 PE=4 SV=1	56	32780	0.17	4	2	4	2	0.3
905	Q245C1_TETTS	Uncharacterized protein OS=Tetrahymena thermophila (strain SB210) OX=312017 GN=TTHERM_00732900 PE=4 SV=2	56	62089	0.05	2	2	2	2	0.15
906	I7LXQ4_TETTS	40S ribosomal protein S14 OS=Tetrahymena thermophila (strain SB210) OX=312017 GN=TTHERM_00765300 PE=3 SV=1	56	16478	0.49	4	2	3	2	0.66
907	Q23WW1_TETTS	Uncharacterized protein OS=Tetrahymena thermophila (strain SB210) OX=312017 GN=TTHERM_00775950 PE=3 SV=2	56	45628	0.07	3	2	3	2	0.21
908	X1W3R4_TETTS	60S ribosomal protein L34 OS=Tetrahymena thermophila (strain SB210) OX=312017 GN=TTHERM_00149630 PE=3 SV=1	56	14314	0.16	3	3	2	2	0.79
909	Q22GI2_TETTS	UBX domain protein, putative OS=Tetrahymena thermophila (strain SB210) OX=312017 GN=TTHERM_00703410 PE=4 SV=3	55	206480	0.05	16	1	11	1	0.02
910	Q24CA7_TETTS	AMP-dependent synthetase/ligase OS=Tetrahymena thermophila (strain SB210) OX=312017 GN=TTHERM_00695650 PE=3 SV=1	55	73696	0.12	5	4	4	4	0.26
911	Q22W16_TETTS	Uncharacterized protein OS=Tetrahymena thermophila (strain SB210) OX=312017 GN=TTHERM_00161160 PE=4 SV=1	54	47521	0.09	4	1	4	1	0.09
912	I7MDF9_TETTS	Choline transporter-like protein OS=Tetrahymena thermophila (strain SB210) OX=312017 GN=TTHERM_00069180 PE=3 SV=1	54	71931	0.06	4	1	3	1	0.06
913	Q240U2_TETTS	Uncharacterized protein OS=Tetrahymena thermophila (strain SB210) OX=312017 GN=TTHERM_00624410 PE=4 SV=1	53	52340	0.06	2	1	2	1	0.08
914	I7MAM6_TETTS	Uncharacterized protein OS=Tetrahymena thermophila (strain SB210) OX=312017 GN=TTHERM_00469370 PE=4 SV=1	53	18948	0.27	4	3	4	3	0.94
915	Q234R5_TETTS	WD domain, G-beta repeat protein OS=Tetrahymena thermophila (strain SB210) OX=312017 GN=TTHERM_00101340 PE=4 SV=2	53	178744	0.06	10	4	8	4	0.1
916	I7MIC7_TETTS	Rieske iron-sulfur protein, ubiquinol-cytochrome C reductase iron-sulfur subunit OS=Tetrahymena thermophila (strain SB210) OX=312017 GN=TTHERM_00295080 PE=1 SV=1	53	30980	0.04	1	1	1	1	0.15
917	Q239A7_TETTS	Uncharacterized protein OS=Tetrahymena thermophila (strain SB210) OX=312017 GN=TTHERM_00449080 PE=4 SV=2	51	52052	0.07	3	2	2	2	0.18
918	Q23TE2_TETTS	Coiled-coil protein, putative OS=Tetrahymena thermophila (strain SB210) OX=312017 GN=TTHERM_00666400 PE=4 SV=2	51	59744	0.13	7	3	7	3	0.24
919	Q23R39_TETTS	VHS domain-containing protein OS=Tetrahymena thermophila (strain SB210) OX=312017 GN=TTHERM_00849450 PE=4 SV=1	51	215770	0.02	2	1	2	1	0.02
920	I7M6E6_TETTS	Uncharacterized protein OS=Tetrahymena thermophila (strain SB210) OX=312017 GN=TTHERM_00530160 PE=4 SV=2	49	69439	0.2	13	2	13	2	0.13
921	Q23RG9_TETTS	Spindle assembly abnormal-like protein, putative OS=Tetrahymena thermophila (strain SB210) OX=312017 GN=TTHERM_00388200 PE=4 SV=1	49	81892	0.07	4	2	4	2	0.11
922	Q23KF6_TETTS	WD domain, G-beta repeat protein OS=Tetrahymena thermophila (strain SB210) OX=312017 GN=TTHERM_00193790 PE=4 SV=2	49	171247	0.06	9	2	7	2	0.05
923	A4VEB3_TETTS	Dynein light chain tctex-type 1 protein OS=Tetrahymena thermophila (strain SB210) OX=312017 GN=TTHERM_00392979 PE=1 SV=2	49	13297	0.12	1	1	1	1	0.37
924	I7MEH1_TETTS	Leucine Rich Repeat family protein OS=Tetrahymena thermophila (strain SB210) OX=312017 GN=TTHERM_00189120 PE=4 SV=2	49	111124	0.05	5	2	5	2	0.08
925	I7MCZ0_TETTS	Uncharacterized protein OS=Tetrahymena thermophila (strain SB210) OX=312017 GN=TTHERM_00486310 PE=1 SV=2	48	32574	0.13	2	2	2	2	0.3
926	I7MGQ5_TETTS	Uncharacterized protein OS=Tetrahymena thermophila (strain SB210) OX=312017 GN=TTHERM_00471770 PE=4 SV=1	48	65921	0.06	3	2	3	2	0.14
927	I7M1Q5_TETTS	Transmembrane protein OS=Tetrahymena thermophila (strain SB210) OX=312017 GN=TTHERM_00338330 PE=4 SV=1	48	11078	0.2	2	1	2	1	0.45
928	W7XGC6_TETTS	Uncharacterized protein OS=Tetrahymena thermophila (strain SB210) OX=312017 GN=TTHERM_000375059 PE=4 SV=1	48	123962	0.02	2	1	2	1	0.04
929	I7M447_TETTS	DEAD/DEAH-box helicase OS=Tetrahymena thermophila (strain SB210) OX=312017 GN=TTHERM_00469380 PE=4 SV=2	48	66330	0.09	4	2	4	2	0.14
930	Q238Z3_TETTS	Uncharacterized protein OS=Tetrahymena thermophila (strain SB210) OX=312017 GN=TTHERM_00449220 PE=4 SV=2	48	56099	0.09	3	1	3	1	0.08
931	W7XJB1_TETTS	Dynein light chain OS=Tetrahymena thermophila (strain SB210) OX=312017 GN=TTHERM_000442909 PE=1 SV=1	48	12607	0.09	1	1	1	1	0.39
932	W7XJH0_TETTS	Sperm-tail PG-rich repeat protein OS=Tetrahymena thermophila (strain SB210) OX=312017 GN=TTHERM_001081739 PE=4 SV=1	48	32719	0.29	7	2	6	2	0.3
933	Q24FV6_TETTS	Endoribonuclease L-PSP protein OS=Tetrahymena thermophila (strain SB210) OX=312017 GN=TTHERM_00941390 PE=3 SV=1	48	16303	0.26	2	2	2	2	0.67
934	I7LT38_TETTS	Phospholipid-transporting ATPase OS=Tetrahymena thermophila (strain SB210) OX=312017 GN=TTHERM_00715640 PE=3 SV=1	47	131749	0.03	2	2	2	2	0.07
935	Q23P36_TETTS	Sperm-tail PG-rich repeat protein OS=Tetrahymena thermophila (strain SB210) OX=312017 GN=TTHERM_01421340 PE=4 SV=2	47	71376	0.11	6	3	6	3	0.2
936	W7XD80_TETTS	RasGEF domain protein OS=Tetrahymena thermophila (strain SB210) OX=312017 GN=TTHERM_000238999 PE=4 SV=1	47	76891	0.06	4	1	4	1	0.06
937	I7M3Q3_TETTS	Tetratricopeptide repeat protein OS=Tetrahymena thermophila (strain SB210) OX=312017 GN=TTHERM_00455290 PE=4 SV=1	47	79641	0.06	3	1	3	1	0.06
938	I7LW11_TETTS	LITAF-like zinc ribbon domain protein OS=Tetrahymena thermophila (strain SB210) OX=312017 GN=TTHERM_00409030 PE=3 SV=1	46	22429	0.17	2	2	2	2	0.46
939	I7LXJ7_TETTS	Endo-1,4-beta-xylanase xylA OS=Tetrahymena thermophila (strain SB210) OX=312017 GN=TTHERM_00467270 PE=4 SV=2	46	86489	0.05	4	2	3	2	0.1
940	Q23DS5_TETTS	Sperm-tail PG-rich repeat protein OS=Tetrahymena thermophila (strain SB210) OX=312017 GN=TTHERM_00046160 PE=4 SV=2	46	35219	0.08	2	2	2	2	0.27
941	I7M6N2_TETTS	Uncharacterized protein OS=Tetrahymena thermophila (strain SB210) OX=312017 GN=TTHERM_00442700 PE=4 SV=2	46	109172	0.08	17	1	6	1	0.04
942	Q23K31_TETTS	Uncharacterized protein OS=Tetrahymena thermophila (strain SB210) OX=312017 GN=TTHERM_00196030 PE=4 SV=2	46	57258	0.1	5	2	5	2	0.16
943	Q22AS1_TETTS	Uncharacterized protein OS=Tetrahymena thermophila (strain SB210) OX=312017 GN=TTHERM_01164170 PE=4 SV=2	46	118426	0.03	3	2	3	2	0.07
944	Q23AD3_TETTS	Uncharacterized protein OS=Tetrahymena thermophila (strain SB210) OX=312017 GN=TTHERM_00426260 PE=4 SV=3	45	56221	0.02	1	1	1	1	0.08
945	I7M2X8_TETTS	Calpain family cysteine protease OS=Tetrahymena thermophila (strain SB210) OX=312017 GN=TTHERM_00152110 PE=4 SV=1	45	145883	0.02	2	1	2	1	0.03
946	I7MEW5_TETTS	Transmembrane protein OS=Tetrahymena thermophila (strain SB210) OX=312017 GN=TTHERM_00283190 PE=4 SV=2	45	35702	0.09	2	1	2	1	0.13
947	I7MKX4_TETTS	Uncharacterized protein OS=Tetrahymena thermophila (strain SB210) OX=312017 GN=TTHERM_00409100 PE=4 SV=2	45	74035	0.05	3	1	3	1	0.06
948	I7M5X5_TETTS	Zinc finger, C2H2 type family protein OS=Tetrahymena thermophila (strain SB210) OX=312017 GN=TTHERM_00825560 PE=4 SV=1	45	31577	0.05	1	1	1	1	0.14
949	I7M8Q7_TETTS	Transcription factor apfi protein, putative OS=Tetrahymena thermophila (strain SB210) OX=312017 GN=TTHERM_00136440 PE=1 SV=2	45	39839	0.03	1	1	1	1	0.11
950	Q23AW2_TETTS	Nucleotide-sugar transporter OS=Tetrahymena thermophila (strain SB210) OX=312017 GN=TTHERM_00654150 PE=4 SV=1	44	44568	0.04	8	1	3	1	0.1
951	I7MKV0_TETTS	Leishmanolysin peptidase OS=Tetrahymena thermophila (strain SB210) OX=312017 GN=TTHERM_00219330 PE=4 SV=2	44	70162	0.11	7	2	7	2	0.13
952	Q23KB0_TETTS	SNF7 family protein OS=Tetrahymena thermophila (strain SB210) OX=312017 GN=TTHERM_00194250 PE=4 SV=4	44	29949	0.03	1	1	1	1	0.15
953	W7X4E3_TETTS	Calpain family cysteine protease OS=Tetrahymena thermophila (strain SB210) OX=312017 GN=TTHERM_000979869 PE=4 SV=1	44	92624	0.04	3	2	3	2	0.1
954	I7MAU4_TETTS	Myosin heavy chain, putative OS=Tetrahymena thermophila (strain SB210) OX=312017 GN=TTHERM_00670830 PE=4 SV=1	44	98399	0.06	3	2	3	2	0.09
955	I7M0H4_TETTS	Uncharacterized protein OS=Tetrahymena thermophila (strain SB210) OX=312017 GN=TTHERM_00070880 PE=4 SV=2	44	88051	0.03	2	1	2	1	0.05
956	Q22XR7_TETTS	Outer dense fiber protein OS=Tetrahymena thermophila (strain SB210) OX=312017 GN=TTHERM_01005290 PE=4 SV=2	43	50523	0.15	5	2	5	2	0.18
957	I7MCR7_TETTS	EF hand protein OS=Tetrahymena thermophila (strain SB210) OX=312017 GN=TTHERM_00599890 PE=4 SV=2	43	152931	0.06	7	2	7	2	0.06
958	Q22MJ0_TETTS	ABC-2 family transporter protein OS=Tetrahymena thermophila (strain SB210) OX=312017 GN=TTHERM_00035300 PE=4 SV=1	43	68573	0.03	2	1	2	1	0.06
959	Q22MH6_TETTS	ABC transporter family protein OS=Tetrahymena thermophila (strain SB210) OX=312017 GN=TTHERM_00035440 PE=4 SV=1	43	69116	0.08	4	2	4	2	0.13
960	I7MHF0_TETTS	Uncharacterized protein OS=Tetrahymena thermophila (strain SB210) OX=312017 GN=TTHERM_00492710 PE=4 SV=2	42	88827	0.03	2	1	2	1	0.05
961	Q24F24_TETTS	Transmembrane protein, putative OS=Tetrahymena thermophila (strain SB210) OX=312017 GN=TTHERM_00945210 PE=1 SV=3	42	26608	0.07	1	1	1	1	0.17
962	I7MIS9_TETTS	WD domain, G-beta repeat protein OS=Tetrahymena thermophila (strain SB210) OX=312017 GN=TTHERM_00522930 PE=4 SV=1	42	100058	0.05	3	2	3	2	0.09
963	Q23M91_TETTS	Uncharacterized protein OS=Tetrahymena thermophila (strain SB210) OX=312017 GN=TTHERM_01087740 PE=4 SV=1	42	72950	0.02	2	1	1	1	0.06
964	W7X1U0_TETTS	Uncharacterized protein OS=Tetrahymena thermophila (strain SB210) OX=312017 GN=TTHERM_000411729 PE=4 SV=1	42	18129	0.29	5	2	4	2	0.59
965	Q22RS5_TETTS	Endo-1,4-beta-xylanase xylA OS=Tetrahymena thermophila (strain SB210) OX=312017 GN=TTHERM_00013130 PE=4 SV=1	41	152735	0.05	6	2	6	2	0.06
966	Q24DG1_TETTS	PHD-finger protein OS=Tetrahymena thermophila (strain SB210) OX=312017 GN=TTHERM_01232260 PE=4 SV=2	40	386136	0.02	8	1	8	1	0.01
967	Q22YY4_TETTS	Uncharacterized protein OS=Tetrahymena thermophila (strain SB210) OX=312017 GN=TTHERM_00120830 PE=4 SV=2	40	107152	0.07	5	2	5	2	0.08
968	Q238V8_TETTS	Uncharacterized protein OS=Tetrahymena thermophila (strain SB210) OX=312017 GN=TTHERM_00449620 PE=4 SV=1	40	72971	0.03	2	1	2	1	0.06
969	I7LUA5_TETTS	Zinc-binding dehydrogenase family oxidoreductase OS=Tetrahymena thermophila (strain SB210) OX=312017 GN=TTHERM_00145210 PE=4 SV=1	40	40208	0.07	2	2	2	2	0.24
970	I7LWH9_TETTS	Actin OS=Tetrahymena thermophila (strain SB210) OX=312017 GN=TTHERM_00566780 PE=3 SV=1	40	42628	0.07	3	2	3	2	0.22
971	Q22KN3_TETTS	Uncharacterized protein OS=Tetrahymena thermophila (strain SB210) OX=312017 GN=TTHERM_00312480 PE=4 SV=2	40	43539	0.11	4	2	3	1	0.1
972	Q23RG2_TETTS	Uncharacterized protein OS=Tetrahymena thermophila (strain SB210) OX=312017 GN=TTHERM_00388270 PE=4 SV=3	39	40644	0.04	1	1	1	1	0.11
973	Q23CU0_TETTS	EF hand protein OS=Tetrahymena thermophila (strain SB210) OX=312017 GN=TTHERM_00052500 PE=4 SV=1	39	24288	0.15	2	2	2	2	0.41
974	Q23H21_TETTS	Transmembrane protein OS=Tetrahymena thermophila (strain SB210) OX=312017 GN=TTHERM_00878200 PE=4 SV=2	39	50421	0.03	1	1	1	1	0.09
975	I7M3S2_TETTS	Universal stress family protein OS=Tetrahymena thermophila (strain SB210) OX=312017 GN=TTHERM_00459310 PE=4 SV=1	39	33717	0.05	1	1	1	1	0.13
976	I7LZX3_TETTS	Chromosome condensation regulator RCC1 repeat protein OS=Tetrahymena thermophila (strain SB210) OX=312017 GN=TTHERM_00530380 PE=4 SV=1	39	81564	0.09	5	2	5	2	0.11
977	I7LU47_TETTS	HELP domain protein OS=Tetrahymena thermophila (strain SB210) OX=312017 GN=TTHERM_00559720 PE=3 SV=2	39	270970	0.05	7	1	7	1	0.02
978	Q22UX6_TETTS	Uncharacterized protein OS=Tetrahymena thermophila (strain SB210) OX=312017 GN=TTHERM_00577270 PE=4 SV=1	39	23313	0.11	2	1	2	1	0.2
979	I7M2A1_TETTS	Uncharacterized protein OS=Tetrahymena thermophila (strain SB210) OX=312017 GN=TTHERM_00139720 PE=4 SV=2	38	173394	0.02	4	1	3	1	0.03
980	I7M1R1_TETTS	Tectonic domain-containing protein OS=Tetrahymena thermophila (strain SB210) OX=312017 GN=TTHERM_00339670 PE=4 SV=2	38	54134	0.02	1	1	1	1	0.08
981	I7MGK7_TETTS	Adenylate/guanylate cyclase domain protein OS=Tetrahymena thermophila (strain SB210) OX=312017 GN=TTHERM_00487130 PE=4 SV=2	38	112553	0.04	4	1	4	1	0.04
982	Q22R35_TETTS	Par3/HAL N-terminal domain-containing protein OS=Tetrahymena thermophila (strain SB210) OX=312017 GN=TTHERM_00024460 PE=4 SV=2	38	12864	0.11	2	1	1	1	0.38
983	I7MFL5_TETTS	Transmembrane protein, putative OS=Tetrahymena thermophila (strain SB210) OX=312017 GN=TTHERM_00218870 PE=4 SV=2	38	104753	0.04	4	1	4	1	0.04
984	Q22Z07_TETTS	Uncharacterized protein OS=Tetrahymena thermophila (strain SB210) OX=312017 GN=TTHERM_00118590 PE=4 SV=3	38	35851	0.13	3	1	3	1	0.13
985	I7MJ34_TETTS	60S acidic ribosomal protein OS=Tetrahymena thermophila (strain SB210) OX=312017 GN=TTHERM_00837950 PE=3 SV=1	38	11702	0.3	3	2	2	2	1.03
986	Q22BM4_TETTS	SPFH domain/band 7 family protein OS=Tetrahymena thermophila (strain SB210) OX=312017 GN=TTHERM_01093710 PE=3 SV=2	38	35458	0.08	2	2	2	2	0.27
987	I7M9T7_TETTS	Coiled-coil and C2 domain protein 2A, putative OS=Tetrahymena thermophila (strain SB210) OX=312017 GN=TTHERM_00348780 PE=4 SV=2	38	188676	0.09	11	1	11	1	0.02
988	I7LXU6_TETTS	IQ calmodulin-binding motif protein OS=Tetrahymena thermophila (strain SB210) OX=312017 GN=TTHERM_00327030 PE=4 SV=2	37	130669	0.03	4	1	4	1	0.03
989	I7MJ94_TETTS	60S ribosomal protein L27 OS=Tetrahymena thermophila (strain SB210) OX=312017 GN=TTHERM_00780960 PE=3 SV=2	37	16774	0.13	3	2	2	2	0.65
990	I7LWI9_TETTS	Rhodanese-like domain protein OS=Tetrahymena thermophila (strain SB210) OX=312017 GN=TTHERM_00499590 PE=4 SV=2	37	44366	0.07	3	1	3	1	0.1
991	I7M2J4_TETTS	Cyclic nucleotide-binding domain protein OS=Tetrahymena thermophila (strain SB210) OX=312017 GN=TTHERM_00410220 PE=4 SV=2	37	153107	0.05	5	1	4	1	0.03
992	Q22GY0_TETTS	Transmembrane protein, putative OS=Tetrahymena thermophila (strain SB210) OX=312017 GN=TTHERM_00655720 PE=4 SV=1	37	19101	0.06	1	1	1	1	0.25
993	Q24I71_TETTS	Cyclic nucleotide-binding domain protein OS=Tetrahymena thermophila (strain SB210) OX=312017 GN=TTHERM_00568040 PE=4 SV=2	36	67241	0.03	1	1	1	1	0.07
994	I7M812_TETTS	IQ calmodulin-binding motif protein OS=Tetrahymena thermophila (strain SB210) OX=312017 GN=TTHERM_00190760 PE=4 SV=1	36	42009	0.04	2	1	2	1	0.11
995	Q245K5_TETTS	RNA recognition motif protein OS=Tetrahymena thermophila (strain SB210) OX=312017 GN=TTHERM_00248430 PE=4 SV=1	36	32757	0.06	1	1	1	1	0.14
996	I7MK92_TETTS	Endo-1,4-beta-xylanase xylA OS=Tetrahymena thermophila (strain SB210) OX=312017 GN=TTHERM_00279770 PE=4 SV=2	36	84020	0.03	3	1	3	1	0.05
997	Q23S01_TETTS	Transmembrane protein, putative OS=Tetrahymena thermophila (strain SB210) OX=312017 GN=TTHERM_00626980 PE=1 SV=1	36	11993	0.15	1	1	1	1	0.41
998	Q22VU9_TETTS	Triose-phosphate transporter family protein OS=Tetrahymena thermophila (strain SB210) OX=312017 GN=TTHERM_00161850 PE=4 SV=1	36	45491	0.03	1	1	1	1	0.1
999	I7MJS0_TETTS	ABC transporter C family protein OS=Tetrahymena thermophila (strain SB210) OX=312017 GN=TTHERM_00683350 PE=4 SV=2	35	167805	0.01	1	1	1	1	0.03
1000	I7MEX7_TETTS	Uncharacterized protein OS=Tetrahymena thermophila (strain SB210) OX=312017 GN=TTHERM_00283850 PE=1 SV=1	35	23582	0.05	1	1	1	1	0.2
1001	Q23W19_TETTS	Uncharacterized protein OS=Tetrahymena thermophila (strain SB210) OX=312017 GN=TTHERM_00794120 PE=4 SV=2	35	14718	0.22	2	1	2	1	0.33
1002	W7XHH1_TETTS	Kinesin motor domain protein OS=Tetrahymena thermophila (strain SB210) OX=312017 GN=TTHERM_000346609 PE=4 SV=1	35	40958	0.03	1	1	1	1	0.11
1003	Q22US8_TETTS	Uncharacterized protein OS=Tetrahymena thermophila (strain SB210) OX=312017 GN=TTHERM_00847020 PE=4 SV=2	35	93265	0.07	4	1	4	1	0.05
1004	W7XGA0_TETTS	MFS transporter OS=Tetrahymena thermophila (strain SB210) OX=312017 GN=TTHERM_000161029 PE=4 SV=1	35	68763	0.02	1	1	1	1	0.06
1005	A4VD75_TETTS	Thioredoxin OS=Tetrahymena thermophila (strain SB210) OX=312017 GN=TTHERM_00149859 PE=1 SV=1	35	14344	0.07	1	1	1	1	0.34
1006	Q24CD0_TETTS	Rab-family small GTPase OS=Tetrahymena thermophila (strain SB210) OX=312017 GN=TTHERM_01079210 PE=4 SV=3	35	25149	0.08	2	1	2	1	0.18
1007	Q22WH7_TETTS	HMG box protein, putative OS=Tetrahymena thermophila (strain SB210) OX=312017 GN=TTHERM_00155590 PE=4 SV=3	34	75527	0.05	3	2	3	2	0.12
1008	Q22YZ8_TETTS	Peptidyl-prolyl cis-trans isomerase OS=Tetrahymena thermophila (strain SB210) OX=312017 GN=TTHERM_00118710 PE=3 SV=2	34	17970	0.07	1	1	1	1	0.26
1009	I7MJ47_TETTS	Uncharacterized protein OS=Tetrahymena thermophila (strain SB210) OX=312017 GN=TTHERM_00762910 PE=4 SV=2	34	153296	0.02	2	1	2	1	0.03
1010	W7XI50_TETTS	Uncharacterized protein OS=Tetrahymena thermophila (strain SB210) OX=312017 GN=TTHERM_000128859 PE=4 SV=1	34	58756	0.03	1	1	1	1	0.08
1011	Q24IM5_TETTS	Cytochrome protein c1 OS=Tetrahymena thermophila (strain SB210) OX=312017 GN=TTHERM_00918500 PE=1 SV=2	34	37716	0.04	2	1	1	1	0.12
1012	W7X111_TETTS	Transmembrane protein, putative OS=Tetrahymena thermophila (strain SB210) OX=312017 GN=TTHERM_001309072 PE=4 SV=1	34	36632	0.07	3	1	3	1	0.12
1013	Q231X2_TETTS	ADP-ribosylation factor OS=Tetrahymena thermophila (strain SB210) OX=312017 GN=TTHERM_00735240 PE=3 SV=1	34	20493	0.1	2	1	2	1	0.23
1014	I7MGN7_TETTS	Uncharacterized protein OS=Tetrahymena thermophila (strain SB210) OX=312017 GN=TTHERM_00564110 PE=4 SV=1	34	75956	0.06	3	1	3	1	0.06
1015	I7MFX5_TETTS	EF-hand domain-containing protein OS=Tetrahymena thermophila (strain SB210) OX=312017 GN=TTHERM_00691640 PE=4 SV=2	33	88727	0.06	4	2	4	2	0.1
1016	Q23NL2_TETTS	Uncharacterized protein OS=Tetrahymena thermophila (strain SB210) OX=312017 GN=TTHERM_00752080 PE=4 SV=1	33	86856	0.02	2	1	2	1	0.05
1017	Q235N8_TETTS	Uncharacterized protein OS=Tetrahymena thermophila (strain SB210) OX=312017 GN=TTHERM_01052900 PE=4 SV=2	33	53750	0.06	4	1	3	1	0.08
1018	I7MEJ0_TETTS	Uncharacterized protein OS=Tetrahymena thermophila (strain SB210) OX=312017 GN=TTHERM_00191160 PE=4 SV=2	33	106451	0.05	7	1	5	1	0.04
1019	Q22C75_TETTS	IQ calmodulin-binding motif protein OS=Tetrahymena thermophila (strain SB210) OX=312017 GN=TTHERM_01075650 PE=4 SV=2	33	62414	0.05	1	1	1	1	0.07
1020	Q22HF0_TETTS	Heat shock factor-binding protein OS=Tetrahymena thermophila (strain SB210) OX=312017 GN=TTHERM_00637530 PE=3 SV=2	33	10357	0.32	3	1	2	1	0.49
1021	Q23FP3_TETTS	SNF7 family protein OS=Tetrahymena thermophila (strain SB210) OX=312017 GN=TTHERM_00079720 PE=4 SV=1	33	26665	0.11	1	1	1	1	0.17
1022	RL39_TETTS	Large ribosomal subunit protein eL39 OS=Tetrahymena thermophila (strain SB210) OX=312017 GN=RPL39 PE=1 SV=1	33	6586	0.19	1	1	1	1	0.85
1023	Q240X5_TETTS	cAMP-dependent kinase, regulatory protein OS=Tetrahymena thermophila (strain SB210) OX=312017 GN=TTHERM_00623090 PE=3 SV=2	33	48066	0.06	2	1	2	1	0.09
1024	I7LVL8_TETTS	Uncharacterized protein OS=Tetrahymena thermophila (strain SB210) OX=312017 GN=TTHERM_00292000 PE=4 SV=2	33	57313	0.04	2	1	2	1	0.08
1025	Q23R91_TETTS	EF-hand domain-containing protein OS=Tetrahymena thermophila (strain SB210) OX=312017 GN=TTHERM_00389970 PE=4 SV=2	33	71916	0.04	3	1	3	1	0.06
1026	A4VE13_TETTS	Uncharacterized protein OS=Tetrahymena thermophila (strain SB210) OX=312017 GN=TTHERM_00049189 PE=4 SV=2	33	87278	0.05	4	2	4	2	0.1
1027	RL37_TETTS	Large ribosomal subunit protein eL37 OS=Tetrahymena thermophila (strain SB210) OX=312017 GN=RPL37 PE=1 SV=1	33	10896	0.11	1	1	1	1	0.46
1028	Q22NV1_TETTS	Uncharacterized protein OS=Tetrahymena thermophila (strain SB210) OX=312017 GN=TTHERM_00418500 PE=4 SV=2	33	116383	0.03	2	1	2	1	0.04
1029	I7MMI7_TETTS	ATP synthase F1, delta subunit OS=Tetrahymena thermophila (strain SB210) OX=312017 GN=TTHERM_00684790 PE=1 SV=1	32	24793	0.12	2	1	2	1	0.19
1030	I7M4A3_TETTS	Amine-terminal domain guanylate-binding protein OS=Tetrahymena thermophila (strain SB210) OX=312017 GN=TTHERM_00670220 PE=3 SV=2	32	70218	0.06	6	1	4	1	0.06
1031	W7XG43_TETTS	Uncharacterized protein OS=Tetrahymena thermophila (strain SB210) OX=312017 GN=TTHERM_000152219 PE=4 SV=1	32	49150	0.1	5	1	4	1	0.09
1032	I7M3P3_TETTS	Uncharacterized protein OS=Tetrahymena thermophila (strain SB210) OX=312017 GN=TTHERM_00658830 PE=4 SV=1	32	19945	0.13	2	1	2	1	0.23
1033	I7MF84_TETTS	Uncharacterized protein OS=Tetrahymena thermophila (strain SB210) OX=312017 GN=TTHERM_00136460 PE=4 SV=2	31	86195	0.09	7	2	7	2	0.1
1034	A4VDG6_TETTS	Ribonucloprotein OS=Tetrahymena thermophila (strain SB210) OX=312017 GN=TTHERM_00628709 PE=3 SV=1	31	14130	0.1	1	1	1	1	0.34
1035	Q23DC3_TETTS	Tetratricopeptide repeat protein OS=Tetrahymena thermophila (strain SB210) OX=312017 GN=TTHERM_00047680 PE=4 SV=3	31	51607	0.04	1	1	1	1	0.09
1036	Q23F09_TETTS	Phosphoglycerate mutase OS=Tetrahymena thermophila (strain SB210) OX=312017 GN=TTHERM_00641240 PE=3 SV=3	31	31733	0.06	1	1	1	1	0.14
1037	Q24F37_TETTS	Cyclic nucleotide-binding domain protein OS=Tetrahymena thermophila (strain SB210) OX=312017 GN=TTHERM_00944090 PE=4 SV=2	31	137235	0.01	3	1	2	1	0.03
1038	I7MFQ1_TETTS	Uncharacterized protein OS=Tetrahymena thermophila (strain SB210) OX=312017 GN=TTHERM_00723030 PE=4 SV=2	30	112344	0.07	6	2	6	2	0.08
1039	Q24DI9_TETTS	Dynein light chain OS=Tetrahymena thermophila (strain SB210) OX=312017 GN=TTHERM_00971840 PE=1 SV=1	30	11007	0.2	2	1	2	1	0.46
1040	I7MMJ6_TETTS	Transmembrane protein, putative OS=Tetrahymena thermophila (strain SB210) OX=312017 GN=TTHERM_00686260 PE=4 SV=1	30	16024	0.05	1	1	1	1	0.3
1041	Q24HM3_TETTS	Uncharacterized protein OS=Tetrahymena thermophila (strain SB210) OX=312017 GN=TTHERM_01055640 PE=4 SV=2	30	145869	0.01	3	1	2	1	0.03
1042	I7LXD8_TETTS	Cyclic nucleotide-binding domain protein OS=Tetrahymena thermophila (strain SB210) OX=312017 GN=TTHERM_00616120 PE=4 SV=2	30	60872	0.02	1	1	1	1	0.07
1043	W7XAA6_TETTS	cGMP-dependent protein kinase OS=Tetrahymena thermophila (strain SB210) OX=312017 GN=TTHERM_000005949 PE=3 SV=1	30	94067	0.06	4	1	4	1	0.05
1044	I7MB55_TETTS	Zinc-binding dehydrogenase family oxidoreductase OS=Tetrahymena thermophila (strain SB210) OX=312017 GN=TTHERM_00497380 PE=4 SV=1	29	37772	0.06	1	1	1	1	0.12
1045	I7MLP6_TETTS	Uncharacterized protein OS=Tetrahymena thermophila (strain SB210) OX=312017 GN=TTHERM_00349080 PE=4 SV=1	29	88111	0.06	5	1	5	1	0.05
1046	W7XH41_TETTS	B-box zinc finger protein OS=Tetrahymena thermophila (strain SB210) OX=312017 GN=TTHERM_000069389 PE=4 SV=1	29	79274	0.06	4	2	4	2	0.11
1047	I7M7U9_TETTS	Uncharacterized protein OS=Tetrahymena thermophila (strain SB210) OX=312017 GN=TTHERM_00127110 PE=4 SV=1	29	348923	0.02	11	1	10	1	0.01
1048	Q22TC0_TETTS	Transmembrane protein, putative OS=Tetrahymena thermophila (strain SB210) OX=312017 GN=TTHERM_00180960 PE=4 SV=2	29	129636	0.03	3	2	3	2	0.07
1049	I7M878_TETTS	Uncharacterized protein OS=Tetrahymena thermophila (strain SB210) OX=312017 GN=TTHERM_00338080 PE=4 SV=2	28	16931	0.08	1	1	1	1	0.28
1050	Q23K68_TETTS	Uncharacterized protein OS=Tetrahymena thermophila (strain SB210) OX=312017 GN=TTHERM_00194670 PE=4 SV=2	28	54699	0.06	2	1	2	1	0.08
1051	Q22N60_TETTS	Enoyl-CoA hydratase/isomerase OS=Tetrahymena thermophila (strain SB210) OX=312017 GN=TTHERM_00214740 PE=4 SV=1	28	49174	0.04	2	1	2	1	0.09
1052	I7M3W7_TETTS	Uncharacterized protein OS=Tetrahymena thermophila (strain SB210) OX=312017 GN=TTHERM_00616100 PE=4 SV=2	28	48663	0.05	2	1	2	1	0.09
1053	I7M2Z3_TETTS	HMG box protein OS=Tetrahymena thermophila (strain SB210) OX=312017 GN=TTHERM_00563990 PE=4 SV=1	28	31496	0.03	1	1	1	1	0.14
1054	I7LWW1_TETTS	Uncharacterized protein OS=Tetrahymena thermophila (strain SB210) OX=312017 GN=TTHERM_00494170 PE=4 SV=1	28	37148	0.12	4	1	4	1	0.12
1055	Q22CV6_TETTS	Uncharacterized protein OS=Tetrahymena thermophila (strain SB210) OX=312017 GN=TTHERM_01014800 PE=4 SV=2	28	71587	0.07	4	1	4	1	0.06
1056	I7MD74_TETTS	Endo-1,4-beta-xylanase xylA OS=Tetrahymena thermophila (strain SB210) OX=312017 GN=TTHERM_00420330 PE=4 SV=2	27	90273	0.04	3	1	3	1	0.05
1057	Q22WD4_TETTS	Transmembrane protein, putative OS=Tetrahymena thermophila (strain SB210) OX=312017 GN=TTHERM_00158000 PE=4 SV=1	27	26968	0.2	3	1	3	1	0.17
1058	I7MHH2_TETTS	Transmembrane protein, putative OS=Tetrahymena thermophila (strain SB210) OX=312017 GN=TTHERM_00069410 PE=4 SV=2	27	166198	0.01	2	1	2	1	0.03
1059	Q24D42_TETTS	Receptor of activated kinase C 1A, component of 40S small ribosomal subunit OS=Tetrahymena thermophila (strain SB210) OX=312017 GN=TTHERM_01113100 PE=1 SV=1	27	38738	0.16	7	1	5	1	0.12
1060	Q22WG5_TETTS	Prohibitin OS=Tetrahymena thermophila (strain SB210) OX=312017 GN=TTHERM_00156700 PE=3 SV=2	27	35232	0.04	1	1	1	1	0.13
1061	Q23KL2_TETTS	Pyruvate dehydrogenase E1 component subunit alpha OS=Tetrahymena thermophila (strain SB210) OX=312017 GN=TTHERM_00193230 PE=4 SV=2	27	49639	0.03	1	1	1	1	0.09
1062	I7MHR1_TETTS	Uncharacterized protein OS=Tetrahymena thermophila (strain SB210) OX=312017 GN=TTHERM_00535450 PE=4 SV=2	27	124186	0.04	5	1	5	1	0.04
1063	Q236Q0_TETTS	Leucine rich repeat protein OS=Tetrahymena thermophila (strain SB210) OX=312017 GN=TTHERM_00085480 PE=4 SV=1	26	147101	0.05	6	1	6	1	0.03
1064	Q22YU1_TETTS	T-complex protein 1 subunit alpha OS=Tetrahymena thermophila (strain SB210) OX=312017 GN=TTHERM_00122290 PE=3 SV=3	26	66872	0.07	4	1	4	1	0.07
1065	W7XIL9_TETTS	Uncharacterized protein OS=Tetrahymena thermophila (strain SB210) OX=312017 GN=TTHERM_000661719 PE=4 SV=1	26	10858	0.46	2	1	2	1	0.46
1066	I7M1N4_TETTS	Uncharacterized protein OS=Tetrahymena thermophila (strain SB210) OX=312017 GN=TTHERM_00483660 PE=4 SV=2	26	16591	0.19	2	2	2	2	0.66
1067	I7LVH1_TETTS	Kinase domain protein OS=Tetrahymena thermophila (strain SB210) OX=312017 GN=TTHERM_00344170 PE=4 SV=2	26	56088	0.02	1	1	1	1	0.08
1068	I7MMP0_TETTS	Ligand-effect modulator 3 LEM3 family protein OS=Tetrahymena thermophila (strain SB210) OX=312017 GN=TTHERM_00670450 PE=3 SV=1	26	36720	0.09	1	1	1	1	0.12
1069	I7M2F5_TETTS	Uncharacterized protein OS=Tetrahymena thermophila (strain SB210) OX=312017 GN=TTHERM_00218640 PE=4 SV=2	26	70902	0.07	5	1	5	1	0.06
1070	I7M358_TETTS	EF hand protein OS=Tetrahymena thermophila (strain SB210) OX=312017 GN=TTHERM_00727510 PE=4 SV=1	25	87455	0.05	2	1	2	1	0.05
1071	Q245S5_TETTS	Plant dual-specificity MAP kinase kinase family domain protein OS=Tetrahymena thermophila (strain SB210) OX=312017 GN=TTHERM_00245740 PE=4 SV=1	25	62781	0.03	1	1	1	1	0.07
1072	I7MHG8_TETTS	Uncharacterized protein OS=Tetrahymena thermophila (strain SB210) OX=312017 GN=TTHERM_00069310 PE=4 SV=1	25	32601	0.05	1	1	1	1	0.14
1073	W7X1B9_TETTS	Ubiquinone biosynthesis hydroxylase, UbiH/UbiF/VisC/COQ6 family protein, putative OS=Tetrahymena thermophila (strain SB210) OX=312017 GN=TTHERM_000780829 PE=4 SV=1	25	49564	0.03	1	1	1	1	0.09
1074	I7LXG3_TETTS	SNF7 family protein OS=Tetrahymena thermophila (strain SB210) OX=312017 GN=TTHERM_00239080 PE=4 SV=1	24	23925	0.15	2	1	2	1	0.19
1075	W7XK12_TETTS	Transmembrane protein OS=Tetrahymena thermophila (strain SB210) OX=312017 GN=TTHERM_000383509 PE=4 SV=1	24	28416	0.1	2	2	2	2	0.35
1076	I7LT25_TETTS	Sperm-tail PG-rich repeat protein OS=Tetrahymena thermophila (strain SB210) OX=312017 GN=TTHERM_00723020 PE=4 SV=1	24	68795	0.05	3	1	3	1	0.06
1077	Q23JQ2_TETTS	Transmembrane protein, putative OS=Tetrahymena thermophila (strain SB210) OX=312017 GN=TTHERM_00757540 PE=4 SV=2	24	39273	0.03	1	1	1	1	0.11
1078	Q23JV0_TETTS	Class I/II aminotransferase OS=Tetrahymena thermophila (strain SB210) OX=312017 GN=TTHERM_01369760 PE=3 SV=2	24	47900	0.04	1	1	1	1	0.09
1079	Q231H1_TETTS	Nucleoplasmin protein OS=Tetrahymena thermophila (strain SB210) OX=312017 GN=TTHERM_00429890 PE=4 SV=3	24	42326	0.15	4	1	4	1	0.11
1080	I7LXT5_TETTS	Uncharacterized protein OS=Tetrahymena thermophila (strain SB210) OX=312017 GN=TTHERM_00670810 PE=4 SV=2	23	54983	0.04	2	1	2	1	0.08
1081	I7MIQ9_TETTS	F-box/LRR protein OS=Tetrahymena thermophila (strain SB210) OX=312017 GN=TTHERM_00522350 PE=4 SV=2	23	58424	0.06	2	1	2	1	0.08
1082	Q233X7_TETTS	Uncharacterized protein OS=Tetrahymena thermophila (strain SB210) OX=312017 GN=TTHERM_00985010 PE=1 SV=2	23	22714	0.15	1	1	1	1	0.2
1083	I7MAC8_TETTS	Kinesin motor domain protein OS=Tetrahymena thermophila (strain SB210) OX=312017 GN=TTHERM_00300540 PE=4 SV=2	23	473050	0.01	4	1	4	1	0.01
1084	Q22ZB6_TETTS	Pyridine-binding domain transketolase OS=Tetrahymena thermophila (strain SB210) OX=312017 GN=TTHERM_00112550 PE=4 SV=2	22	72130	0.06	3	1	3	1	0.06
1085	I7MEG3_TETTS	Uncharacterized protein OS=Tetrahymena thermophila (strain SB210) OX=312017 GN=TTHERM_00188700 PE=4 SV=2	22	71779	0.02	2	1	2	1	0.06
1086	I7MMN1_TETTS	WD domain, G-beta repeat protein OS=Tetrahymena thermophila (strain SB210) OX=312017 GN=TTHERM_00780980 PE=4 SV=1	22	90070	0.03	2	1	2	1	0.05
1087	Q24FP2_TETTS	Transmembrane protein OS=Tetrahymena thermophila (strain SB210) OX=312017 GN=TTHERM_01071480 PE=4 SV=1	22	40716	0.04	3	1	2	1	0.11
1088	I7MLV2_TETTS	Lmbr1-like motif protein OS=Tetrahymena thermophila (strain SB210) OX=312017 GN=TTHERM_00446070 PE=4 SV=2	22	112307	0.03	2	1	2	1	0.04
1089	Q23CK5_TETTS	Cullin family protein OS=Tetrahymena thermophila (strain SB210) OX=312017 GN=TTHERM_00856520 PE=3 SV=2	22	97414	0.04	2	1	2	1	0.04
1090	Q24CZ1_TETTS	Kinase domain protein OS=Tetrahymena thermophila (strain SB210) OX=312017 GN=TTHERM_00713100 PE=4 SV=2	22	104508	0.03	2	1	2	1	0.04
1091	I7M2P1_TETTS	CHY-type domain-containing protein OS=Tetrahymena thermophila (strain SB210) OX=312017 GN=TTHERM_00310920 PE=4 SV=1	22	66908	0.05	2	1	2	1	0.07
1092	Q22MG2_TETTS	Protein transporter Sec61 alpha subunit OS=Tetrahymena thermophila (strain SB210) OX=312017 GN=TTHERM_00035580 PE=3 SV=3	22	52289	0.04	1	1	1	1	0.08
1093	Q23RM4_TETTS	Uncharacterized protein OS=Tetrahymena thermophila (strain SB210) OX=312017 GN=TTHERM_00384680 PE=4 SV=2	21	37522	0.05	2	1	2	1	0.12
1094	I7MCM8_TETTS	Dynein light chain OS=Tetrahymena thermophila (strain SB210) OX=312017 GN=TTHERM_00716250 PE=1 SV=1	21	12445	0.11	1	1	1	1	0.4
1095	Q239R1_TETTS	ATP synthase subunit d, mitochondrial OS=Tetrahymena thermophila (strain SB210) OX=312017 GN=TTHERM_01188360 PE=1 SV=2	21	26815	0.09	1	1	1	1	0.17
1096	Q22SC7_TETTS	EF hand protein OS=Tetrahymena thermophila (strain SB210) OX=312017 GN=TTHERM_00006090 PE=4 SV=1	21	94821	0.02	2	1	2	1	0.05
1097	Q22KS2_TETTS	Uncharacterized protein OS=Tetrahymena thermophila (strain SB210) OX=312017 GN=TTHERM_00312080 PE=4 SV=3	21	69470	0.04	2	1	2	1	0.06
1098	Q234J0_TETTS	RNA helicase OS=Tetrahymena thermophila (strain SB210) OX=312017 GN=TTHERM_00105060 PE=3 SV=2	21	82294	0.02	1	1	1	1	0.05
1099	Q23DP1_TETTS	Transmembrane protein OS=Tetrahymena thermophila (strain SB210) OX=312017 GN=TTHERM_00046500 PE=4 SV=2	21	37188	0.03	1	1	1	1	0.12
1100	Q23CU4_TETTS	V-type proton ATPase subunit G OS=Tetrahymena thermophila (strain SB210) OX=312017 GN=TTHERM_00052460 PE=3 SV=3	20	20665	0.06	1	1	1	1	0.23
1101	Q23AQ1_TETTS	Uncharacterized protein OS=Tetrahymena thermophila (strain SB210) OX=312017 GN=TTHERM_00771970 PE=4 SV=2	20	62375	0.07	5	1	4	1	0.07
1102	Q247V8_TETTS	Peptidase family S49 protein OS=Tetrahymena thermophila (strain SB210) OX=312017 GN=TTHERM_00534100 PE=4 SV=2	20	28321	0.14	2	1	2	1	0.16
1103	I7MD91_TETTS	IQ calmodulin-binding motif protein OS=Tetrahymena thermophila (strain SB210) OX=312017 GN=TTHERM_00421190 PE=4 SV=2	20	220305	0.02	3	1	3	1	0.02
1104	Q245U8_TETTS	Transmembrane protein OS=Tetrahymena thermophila (strain SB210) OX=312017 GN=TTHERM_00245510 PE=4 SV=1	19	69362	0.02	1	1	1	1	0.06
1105	I7MGF0_TETTS	Uncharacterized protein OS=Tetrahymena thermophila (strain SB210) OX=312017 GN=TTHERM_00530580 PE=4 SV=2	19	70436	0.03	2	1	2	1	0.06
