# Supplementary material for: Structure and assembly of the A-C linker connecting microtubule triplets in centrioles
Source: Sci Adv. 2025 Oct 8;11(41):eady3689. doi: 10.1126/sciadv.ady3689 (PMC12506977; doi:10.1126/sciadv.ady3689)
Supplement: Supplementary file 2 — Tables S5 to S8 [file sciadv.ady3689_tables_s5_to_s8.zip › ady3689_table_s8.xlsx]

## Sheet: summary
	cartwheel length	pinhead length	A-C linker length	inner scaffold Z-start	inner scaffold Z-end
mouth_04_ts_001	127.398	127.26	242.366	179.259	536.933
		130.993	232.384	173.036	499.419
mouth_04_ts_002	123.437	131.04	247.97	190.788	538.528
		139.48	257.891	188.217	554.187
mouth_06_ts_001	113.05	119.341	230.906	167.333	518.591
mouth_06_ts_002	121.93	124.532	242.934	206.436	524.135
		122.745	219.768	205.514	543.045
mouth_09_ts_003	110.954	103.097	243.367	190.965	521.657
mouth_12_ts_003	128.465	122.734	242.518	211.451
oral_apparatus average	120.872	124.58	240.012	190.333	529.562
oral_apparatus stdev	7.31424	10.0487	10.986	15.3769	17.0873
