# Supplementary material for: Structure and assembly of the A-C linker connecting microtubule triplets in centrioles
Source: Sci Adv. 2025 Oct 8;11(41):eady3689. doi: 10.1126/sciadv.ady3689 (PMC12506977; doi:10.1126/sciadv.ady3689)
Supplement: Supplementary file 3 — Movies S1 and S2 [file sciadv.ady3689_movies_s1_and_s2.zip]

Archive with 2 entries (2 files):
- ady3689_movie_s1.mp4
- ady3689_movie_s2.mp4
